# Supplementary material for: Decomposition and Growth Pathways for Ammonium Nitrate Clusters and Nanoparticles
Source: J Phys Chem A. 2024 Oct 14;128(42):9184–94. doi: 10.1021/acs.jpca.4c04630 (PMC11514028; doi:10.1021/acs.jpca.4c04630)
Supplement: Supplementary file 2 — jp4c04630_si_002.zip [file jp4c04630_si_002.zip]

Archive with 48 entries (47 files):
- SI_ammoniumnitrate particle structures_PDF_XYZ/
- __MACOSX/._SI_ammoniumnitrate particle structures_PDF_XYZ
- SI_ammoniumnitrate particle structures_PDF_XYZ/.DS_Store
- __MACOSX/SI_ammoniumnitrate particle structures_PDF_XYZ/._.DS_Store
- SI_ammoniumnitrate particle structures_PDF_XYZ/HassanAmatTopper_SuppMats_S09.xyz
- __MACOSX/SI_ammoniumnitrate particle structures_PDF_XYZ/._HassanAmatTopper_SuppMats_S09.xyz
- SI_ammoniumnitrate particle structures_PDF_XYZ/HassanAmatTopper_SuppMats_S08.xyz
- __MACOSX/SI_ammoniumnitrate particle structures_PDF_XYZ/._HassanAmatTopper_SuppMats_S08.xyz
- SI_ammoniumnitrate particle structures_PDF_XYZ/HassanAmatTopper_SuppMats_S09.pdf
- __MACOSX/SI_ammoniumnitrate particle structures_PDF_XYZ/._HassanAmatTopper_SuppMats_S09.pdf
- SI_ammoniumnitrate particle structures_PDF_XYZ/HassanAmatTopper_SuppMats_S08.pdf
- __MACOSX/SI_ammoniumnitrate particle structures_PDF_XYZ/._HassanAmatTopper_SuppMats_S08.pdf
- SI_ammoniumnitrate particle structures_PDF_XYZ/HassanAmatTopper_SuppMats_S14.xyz
- __MACOSX/SI_ammoniumnitrate particle structures_PDF_XYZ/._HassanAmatTopper_SuppMats_S14.xyz
- SI_ammoniumnitrate particle structures_PDF_XYZ/HassanAmatTopper_SuppMats_S11.pdf
- __MACOSX/SI_ammoniumnitrate particle structures_PDF_XYZ/._HassanAmatTopper_SuppMats_S11.pdf
- SI_ammoniumnitrate particle structures_PDF_XYZ/HassanAmatTopper_SuppMats_S10.pdf
- __MACOSX/SI_ammoniumnitrate particle structures_PDF_XYZ/._HassanAmatTopper_SuppMats_S10.pdf
- SI_ammoniumnitrate particle structures_PDF_XYZ/HassanAmatTopper_SuppMats_S15.xyz
- __MACOSX/SI_ammoniumnitrate particle structures_PDF_XYZ/._HassanAmatTopper_SuppMats_S15.xyz
- SI_ammoniumnitrate particle structures_PDF_XYZ/HassanAmatTopper_SuppMats_S06.pdf
- __MACOSX/SI_ammoniumnitrate particle structures_PDF_XYZ/._HassanAmatTopper_SuppMats_S06.pdf
- SI_ammoniumnitrate particle structures_PDF_XYZ/HassanAmatTopper_SuppMats_S12.pdf
- __MACOSX/SI_ammoniumnitrate particle structures_PDF_XYZ/._HassanAmatTopper_SuppMats_S12.pdf
- SI_ammoniumnitrate particle structures_PDF_XYZ/HassanAmatTopper_SuppMats_S13.pdf
- __MACOSX/SI_ammoniumnitrate particle structures_PDF_XYZ/._HassanAmatTopper_SuppMats_S13.pdf
- SI_ammoniumnitrate particle structures_PDF_XYZ/HassanAmatTopper_SuppMats_S07.pdf
- __MACOSX/SI_ammoniumnitrate particle structures_PDF_XYZ/._HassanAmatTopper_SuppMats_S07.pdf
- SI_ammoniumnitrate particle structures_PDF_XYZ/HassanAmatTopper_SuppMats_S16.xyz
- __MACOSX/SI_ammoniumnitrate particle structures_PDF_XYZ/._HassanAmatTopper_SuppMats_S16.xyz
- SI_ammoniumnitrate particle structures_PDF_XYZ/HassanAmatTopper_SuppMats_S06.xyz
- __MACOSX/SI_ammoniumnitrate particle structures_PDF_XYZ/._HassanAmatTopper_SuppMats_S06.xyz
- SI_ammoniumnitrate particle structures_PDF_XYZ/HassanAmatTopper_SuppMats_S12.xyz
- __MACOSX/SI_ammoniumnitrate particle structures_PDF_XYZ/._HassanAmatTopper_SuppMats_S12.xyz
- SI_ammoniumnitrate particle structures_PDF_XYZ/HassanAmatTopper_SuppMats_S16.pdf
- __MACOSX/SI_ammoniumnitrate particle structures_PDF_XYZ/._HassanAmatTopper_SuppMats_S16.pdf
- SI_ammoniumnitrate particle structures_PDF_XYZ/HassanAmatTopper_SuppMats_S13.xyz
- __MACOSX/SI_ammoniumnitrate particle structures_PDF_XYZ/._HassanAmatTopper_SuppMats_S13.xyz
- SI_ammoniumnitrate particle structures_PDF_XYZ/HassanAmatTopper_SuppMats_S07.xyz
- __MACOSX/SI_ammoniumnitrate particle structures_PDF_XYZ/._HassanAmatTopper_SuppMats_S07.xyz
- SI_ammoniumnitrate particle structures_PDF_XYZ/HassanAmatTopper_SuppMats_S11.xyz
- __MACOSX/SI_ammoniumnitrate particle structures_PDF_XYZ/._HassanAmatTopper_SuppMats_S11.xyz
- SI_ammoniumnitrate particle structures_PDF_XYZ/HassanAmatTopper_SuppMats_S14.pdf
- __MACOSX/SI_ammoniumnitrate particle structures_PDF_XYZ/._HassanAmatTopper_SuppMats_S14.pdf
- SI_ammoniumnitrate particle structures_PDF_XYZ/HassanAmatTopper_SuppMats_S15.pdf
- __MACOSX/SI_ammoniumnitrate particle structures_PDF_XYZ/._HassanAmatTopper_SuppMats_S15.pdf
- SI_ammoniumnitrate particle structures_PDF_XYZ/HassanAmatTopper_SuppMats_S10.xyz
- __MACOSX/SI_ammoniumnitrate particle structures_PDF_XYZ/._HassanAmatTopper_SuppMats_S10.xyz
