# Supplementary material for: Decomposition and Growth Pathways for Ammonium Nitrate Clusters and Nanoparticles
Source: J Phys Chem A. 2024 Oct 14;128(42):9184–94. doi: 10.1021/acs.jpca.4c04630 (PMC11514028; doi:10.1021/acs.jpca.4c04630)
Supplement: Supplementary file 2 — jp4c04630_si_002.zip [file jp4c04630_si_002.zip › SI_ammoniumnitrate particle structures_PDF_XYZ/HassanAmatTopper_SuppMats_S09.xyz]

9
p=0 [(NH4NO3)p (HNO3)(NO3)]-  ωB97X-D3/def2-SVPD  
  N   0.70819726263365      1.26090662744877     -1.84007050244191
  O   0.20620353861387      1.17267813646978     -0.66052911415843
  O   1.70601994561934      0.60232508257358     -2.10882265767121
  O   0.15709581412931      2.00069118064465     -2.64239196048427
  N   2.28529282861727      0.10606471443099      1.56707870462848
  O   1.26610878877123     -0.35933932669247      0.89408360968025
  O   2.65409789848466      1.24378771260131      1.35554154818668
  O   2.78993472845898     -0.64975473521181      2.37358574016922
  H   0.88252319467169      0.38510960773520      0.14887363209119

18
 p=1 [(NH4NO3)p (HNO3)(NO3)]-  ωB97X-D3/def2-SVPD
  N   2.73980032589097      1.37077218953845      3.01033816081283
  O   1.92980149498699      0.85019668166972      3.78699429326084
  O   2.55321577113259      1.18709895447247      1.75876617870285
  O   3.68034779061248      2.04141725310967      3.39123720185491
  N   -3.30753107551406      0.11270405866122      1.84764483086515
  O   -2.48614388722633     -0.49925056220817      1.13683921631215
  O   -2.89657704630134      1.07186296703644      2.56528569661746
  O   -4.48956301676951     -0.19443253020160      1.86395307695237
  N   1.97695431516022      3.74701196151544     -0.02140629643794
  O   3.08639618498609      3.09295635069009      0.26020796561767
  O   0.93187483933761      3.36062026335315      0.47342519753890
  O   2.08932928552175      4.68967170158172     -0.75810777522419
  H   2.88106821542554      2.30352237788605      0.92998575292413
  N   -0.29308245417336      1.04401539229997      2.00246592414253
  H   0.12051687511531      1.81673770942738      1.47197944643917
  H   -1.28697438855739      1.22663050674388      2.33119379901745
  H   0.37085884952447      0.80979692498648      2.76043744523883
  H   -0.41789907915203      0.23824979943758      1.38639588536484

27
 p=2 [(NH4NO3)p (HNO3)(NO3)]-  ωB97X-D3/def2-SVPD
  N   -0.82791214480991     -1.14456261998168     -0.42352463075044
  O   -1.06293659616446      0.04901886555967     -0.68007573097833
  O   -0.15643603110388     -1.82995487175496     -1.19904189623522
  O   -1.27744227541119     -1.65092195564521      0.62405094801289
  N   4.14921308310676      0.06524444727491     -1.33774972824294
  O   3.74465008089171      0.10451596578247     -2.52853465598985
  O   5.32371088506837     -0.12485054113000     -1.09038765316463
  O   3.31238274611072      0.21944436403837     -0.41522448108311
  N   0.44928793817099      3.54588470774400     -3.14300855591015
  O   -0.05822075645615      2.39943246542083     -3.25160711062863
  O   0.26319579528609      4.39071199387949     -3.99753589056094
  O   1.14377866552409      3.79900660757865     -2.12863382529356
  N   -1.38484210113544      0.97284103123895      2.64273516909957
  O   -2.24022212087692      0.02607295540270      2.28575017596126
  O   -0.26981073602159      0.93993501149128      2.16392904106130
  O   -1.79847634960981      1.78565870813063      3.42478057584541
  H   -1.79644197303763     -0.58305247232904      1.58427113003579
  N   1.10332281299119      1.82171386285178     -0.27463499492174
  H   1.10280084446003      2.60463799715868     -0.98461185857428
  H   1.96971276967881      1.24240476348976     -0.37540968475901
  H   0.27746063601007      1.21781693222786     -0.42145319622434
  H   1.04787236533013      2.17836218172636      0.67729542699242
  N   1.11201812701393     -0.04143763750543     -3.00907993198774
  H   2.14012853950339      0.01005293894732     -2.74790825707151
  H   1.03756053307510     -0.42387157905107     -3.94808040485520
  H   0.69342491762061      0.92013414497087     -3.01933691862005
  H   0.59842734478497     -0.66433326751721     -2.35449206115695

36
 p=3 [(NH4NO3)p (HNO3)(NO3)]-  ωB97X-D3/def2-SVPD
  N   1.04177547249646      5.46828796769386      0.60289628891474
  O   0.88909506072405      4.25440415875194      0.37254149764343
  O   0.18583610945926      6.10435938133054      1.21368780844634
  O   2.08215712807168      6.04492745312622      0.21679888404370
  N   -2.08734425923446      0.91100003982448     -0.83163886237376
  O   -3.01207111011353      0.09601537983268     -0.73098571148534
  O   -2.19234611709392      2.03280916029753     -0.29800181946498
  O   -1.06319063770489      0.62735201221936     -1.47334107907087
  N   -4.43491395749484      2.81611577865497      2.77425712703883
  O   -4.82373436571695      3.47335974147525      1.76735615507255
  O   -3.47841480140349      3.26834657767690      3.42897929316066
  O   -4.98333902080531      1.76424173749844      3.07162581745577
  N   -3.39305368305257      4.29455918760840     -1.85910755334846
  O   -3.86430313821485      3.35812860993586     -2.52471400701645
  O   -4.03061015548233      4.75253560890946     -0.89980662855677
  O   -2.27475747565136      4.76535030925257     -2.13933845852828
  N   3.55924105849052      4.25074981151831     -2.14511662419651
  O   3.87881756769298      4.71723039051315     -0.95141505832233
  O   2.43314377772716      4.46241320582135     -2.55404360648043
  O   4.42248925343333      3.65383855543273     -2.72911483340008
  H   3.05746170141468      5.19489576180763     -0.53426219574017
  N   -2.14525488048691      4.42036770910088      1.22334966317962
  H   -2.60534071512511      4.19927275144507      2.12984861269104
  H   -1.81186950611142      3.53671584060236      0.82350355971565
  H   -1.34451541765839      5.06650074211965      1.31580715419110
  H   -2.85675250965778      4.78274544768537      0.56579070309823
  N   -0.08002757306719      3.15297950283362     -2.03475920182213
  H   -0.34634737376419      2.16104613939583     -1.84016806976163
  H   0.33082436518076      3.57082474656644     -1.18272630034471
  H   -0.94333659042943      3.69603836003013     -2.25771553062644
  H   0.60895043699705      3.23110286255975     -2.78007335429164
  N   -5.11281124123323      1.93308174312992     -0.40836227852030
  H   -5.06021655431456      2.52497548012198      0.46793444950938
  H   -6.05112603051585      1.56190145245660     -0.51889436664300
  H   -4.41928005731294      1.16035531828821     -0.35176591722481
  H   -4.84484376004233      2.51602407448227     -1.22642955694190

45
 p=4 [(NH4NO3)p (HNO3)(NO3)]-  ωB97X-D3/def2-SVPD
  N   4.97404876934408      3.29729161086312      4.92224935742450
  O   5.17500194177967      4.37445314815248      4.31745711249358
  O   4.50448905485882      2.32186113064026      4.26961954164650
  O   5.21778902247740      3.18246858711012      6.10589214685260
  N   6.34327504714923      3.39520808677437     -0.71658367293308
  O   6.47822688201635      3.36268825137946     -1.94446191989284
  O   6.99512268612654      2.63291724431582      0.01680646544744
  O   5.52228701366125      4.18973057467636     -0.21434018471329
  N   1.84772538540059      6.47750818404569      0.08433626868049
  O   2.34274363421295      5.47247270557599     -0.47168331929826
  O   0.77512346638372      6.94241938977275     -0.33779164188767
  O   2.41265042586817      6.98906103356569      1.05343824196722
  N   1.42581346244682      3.92693486144647     -4.97656080777039
  O   0.56959665801942      3.63057478748378     -5.83313363359196
  O   1.25212968534279      4.92206659938893     -4.24724300150385
  O   2.43994441197500      3.23912718809072     -4.86200623250195
  N   1.90352617412071      2.53834671907509      0.11447263937563
  O   3.07286617992669      2.16461647211138     -0.17306169262697
  O   1.64019392812270      2.87739127038059      1.26683793428391
  O   1.05560711333913      2.55721433020316     -0.78179474566380
  N   -2.30159070241370      5.02688229999821     -4.93692860892576
  O   -1.51389727032945      5.06855901868133     -5.99812181813884
  O   -1.95341432275487      4.32979019089919     -4.00187008584006
  O   -3.30262164499952      5.68546241877656     -4.99394073875382
  H   -0.67438769897516      4.49517463953248     -5.82058034187409
  N   -0.15581962117854      4.83877813280343     -1.82949075842306
  H   -1.14838739955877      4.78583124577219     -2.05339467502569
  H   0.36758962401737      4.84796283901400     -2.72258779446762
  H   0.15224409660732      4.01167471740723     -1.28902756166821
  H   0.09706683457353      5.70125979486685     -1.29034076099765
  N   3.80782163407903      4.70180776353292      1.96011918001305
  H   4.49206822720951      4.50589345081247      1.21228999979384
  H   3.03132058581333      4.02983079111602      1.86824122350078
  H   3.42225795376291      5.64605484492672      1.78209135794482
  H   4.27385959975394      4.60958156121857      2.89335118134868
  N   5.04350437409734      1.70984825823328      1.73965551618216
  H   4.86775270037384      2.07745181209296      2.72031206238375
  H   4.22297560461172      1.87999477477005      1.11819156635289
  H   5.19780972217557      0.70665212807762      1.80203278637427
  H   5.87627084106560      2.14363080880491      1.28348542957787
  N   3.69594664642573      3.84892910633639     -2.39589202612019
  H   4.72991427273351      3.86594230517615     -2.43787855749004
  H   3.43392106484643      3.08212704095088     -1.75315087966564
  H   3.26520987630534      3.70224455189558     -3.32787775103283
  H   3.35204605918561      4.71203132925128     -1.95929680083633

54
 p=5 [(NH4NO3)p (HNO3)(NO3)]-  ωB97X-D3/def2-SVPD
  N   -5.08668444520748      0.67316576074766     -7.08285227632663
  O   -5.80876916991694      0.34958407036346     -6.12841795776928
  O   -4.57196737743660     -0.18966708840789     -7.80629260549985
  O   -4.83750205445293      1.88087565451096     -7.29493189127984
  N   -1.09927376187897     -1.78724913589471     -6.06490941164343
  O   -1.99410645249071     -1.79887510734035     -6.92484002513084
  O   -0.17608387470036     -0.95219445584601     -6.15697100364242
  O   -1.13666272861358     -2.58775240454002     -5.12496215790396
  N   2.79680393426441     -0.31338502671389     -1.76402062660970
  O   2.11993586054893     -1.33841606922667     -2.03076811882930
  O   2.42620259578396      0.79290538641398     -2.22908389162023
  O   3.79485423344625     -0.39283842840305     -1.07483684980008
  N   -2.93395438116773      0.59128875750601     -3.34180891324759
  O   -2.67676287029735      0.33729194776261     -4.53882688744523
  O   -2.03484753855090      0.49913261537552     -2.49175885402894
  O   -4.06914691978039      0.93778672084934     -3.01196895736461
  N   -3.22788532399748     -3.55842492631919     -2.80323440982756
  O   -2.31070988124770     -4.15047495930331     -2.24117129161534
  O   -3.31221822097165     -2.32116752334987     -2.77116721191394
  O   -4.11001631666946     -4.19634197434554     -3.43240936041722
  N   -1.40399895045387      3.38464613285847     -5.60180928621905
  O   -0.25762700496452      2.95618383328454     -5.79972874277357
  O   -2.14054044325827      3.65582642857824     -6.56676455264472
  O   -1.84096367266575      3.50404359370428     -4.44179269702917
  N   -4.21167769790183     -5.97593185363699     -6.08885067313995
  O   -3.56636046887160     -6.17712859935912     -4.94459051343519
  O   -4.83930837756820     -4.94344473295374     -6.21879021049337
  O   -4.11731703975848     -6.85213843853674     -6.90075419655502
  H   -3.74524806984794     -5.38780596944909     -4.32225794880582
  N   -0.49045052695675     -1.93700951855527     -2.51077025593448
  H   0.48616698373833     -1.66268206758095     -2.26092011473934
  H   -0.83352661525631     -2.77207298864559     -2.02273333622526
  H   -0.56109524354844     -2.15125847924349     -3.52405970801366
  H   -1.15535816792743     -1.17364239136585     -2.32671020977540
  N   -4.56688684485605      2.95292179085551     -4.80340466137318
  H   -3.60747727207002      3.35262261224862     -4.71276022755116
  H   -4.73875999988860      2.65473498187330     -5.79392822092621
  H   -5.26593719062068      3.62914677960623     -4.51156215568202
  H   -4.60575628352336      2.11176758074005     -4.18999420152159
  N   0.38243386350980      0.88310288647598     -3.99028179300267
  H   1.21224857053707      0.80721175996857     -3.34002794830062
  H   0.35017193353698      1.77942373162580     -4.50237721233519
  H   -0.48774732851215      0.81532211414316     -3.43841258472322
  H   0.36915858941971      0.12349225428102     -4.68627320967631
  N   -2.04434899362750      0.94960606573647     -7.27016529871066
  H   -2.79358744566817      0.50918513688878     -7.82785259042648
  H   -2.32037186007277      0.84102150500412     -6.28303923462427
  H   -1.96053477509293      1.95921308329950     -7.45707295047985
  H   -1.16302297931969      0.43331564443888     -7.36541268574520
  N   -4.38997135004050     -2.05798374871043     -5.40440514613826
  H   -4.81673723340650     -2.98047989965122     -5.52115751147410
  H   -3.56287855521481     -2.00902439420431     -6.02695352404852
  H   -4.07853544730897     -1.98090073656037     -4.42001190959410
  H   -5.03983640920263     -1.29108691099724     -5.64398878596538

63
 p=6 [(NH4NO3)p (HNO3)(NO3)]-  ωB97X-D3/def2-SVPD
  N   -7.27234238765882      5.59933700489889      0.76954691684839
  O   -7.72815152232451      6.17721603018627      1.76760007132189
  O   -6.44770715467976      6.20526725157308      0.03100372913548
  O   -7.60485243061336      4.45399002481260      0.49396847540241
  N   -0.92924403910298      3.89371676600972      0.44233595023676
  O   -0.23306974602171      3.15503607856191      1.14948669490063
  O   -0.65657751234709      5.10594472721055      0.34745376508605
  O   -1.92620340780090      3.44121541122270     -0.15304875379147
  N   -2.98804028027183      8.24177935566514      2.98371659874627
  O   -3.43677434646644      7.41817527954736      2.15192619568213
  O   -1.76674431596544      8.32731994098279      3.17429107866339
  O   -3.77349738845326      8.95362716092992      3.61267388296685
  N   -4.01767901565807      4.80578039974704      2.94868345320473
  O   -5.05034315379239      4.78450350778302      2.27986687655108
  O   -2.96509450407070      4.35444720832409      2.47105366355146
  O   -4.00884045189123      5.30160937593256      4.08615833799733
  N   -5.23470361987189      1.00793772644449      3.35676151226438
  O   -4.45977054406196      0.15509165178862      2.91470690640201
  O   -6.46314954409546      0.83346706737814      3.30028432212687
  O   -4.78708010557810      2.06394137259378      3.85939943119744
  N   -1.16473411852232      3.30999596454272      5.57911087108045
  O   -0.24735893122081      3.61809659873239      4.80912469916901
  O   -1.52592659665864      4.07351189486683      6.48547004684787
  O   -1.75473047754056      2.21530798022942      5.43167302311369
  N   -6.76366224641023      5.57151695700736      6.47344553798559
  O   -6.80968061506051      4.86577469809463      5.43901317103360
  O   -6.30465572133018      5.08357926162283      7.51628282633425
  O   -7.14524631674794      6.74540518300926      6.43200406443185
  N   -4.96731964263243      9.11793353048212      0.22191795275453
  O   -6.03251338591544      8.61753801369534      0.84980521440355
  O   -4.46439803565560      8.43590219884077     -0.64793473543698
  O   -4.61966888414611     10.20730345474164      0.56922899295549
  H   -6.18593301069410      7.67542136878566      0.49534697597949
  N   -6.05278821772887      7.30430640521535      3.82580839262147
  H   -5.42500099176510      6.49521838699669      3.95234466785755
  H   -6.65338968512107      7.10310150023492      3.01386860326448
  H   -5.43903790051494      8.12176852770554      3.65556557994563
  H   -6.61408974789219      7.37735272934872      4.68886589128504
  N   -7.35483776973683      3.45930155563066      3.17353658609058
  H   -7.96209302383368      3.67468861146814      2.37596304624568
  H   -6.44016285482174      3.88654498337836      2.95517468204119
  H   -7.19267810383798      2.43699718610937      3.29786861055440
  H   -7.66582964596157      3.90796624595180      4.04084483537591
  N   -0.67026910985365      5.77711359899102      3.07095064444737
  H   -0.91775764900980      6.78497229375656      3.14469487157143
  H   -0.16893660829637      5.39287967358398      3.87882768878876
  H   -0.18786678395387      5.58841633676147      2.18019253882870
  H   -1.55915842307650      5.24953669284560      3.00790736839839
  N   -4.28705668436417      3.55048877835751      6.25910763267421
  H   -5.03309092494905      3.87263798149733      6.90201362269036
  H   -4.27013854208100      4.21350026818215      5.46895606382890
  H   -4.49027842025611      2.63872193485010      5.84136236953800
  H   -3.33528924221844      3.56257631680071      6.66576278319024
  N   -2.09459812080571      1.71212411020463      2.73482674640346
  H   -1.32032113256009      1.70291365847134      2.06235642752899
  H   -1.75893237989192      1.79444563403474      3.71780585972009
  H   -2.76559951343163      0.93003721433469      2.67088269754700
  H   -2.62314840866224      2.57387803189979      2.54455116906533
  N   -3.54997236282633      5.74976918112471     -0.10400229869875
  H   -4.56762840509882      5.61132576206079     -0.02567577506356
  H   -3.35896774167611      6.30826380496060     -0.93261901962612
  H   -3.02392730843688      4.84936973852605     -0.14243255750667
  H   -3.24317525017457      6.30328240417058      0.71309084074397

72
 p=7 [(NH4NO3)p (HNO3)(NO3)]-  ωB97X-D3/def2-SVPD
  N   1.23035803396013     -6.50712084307728     -2.41948910340305
  O   2.47485122799088     -6.47493115794404     -2.20868853205362
  O   0.75617939983667     -5.83392891540432     -3.33688051840508
  O   0.51008201129759     -7.18608864475088     -1.67950121025641
  N   4.43825902016255     -3.49795446663790      0.97604341998502
  O   4.66419020481256     -2.34944346559653      1.39502362844733
  O   4.39723737727720     -4.45203894307650      1.76276121386204
  O   4.24655558941469     -3.68664989077390     -0.23998653813305
  N   4.43248180817011     -1.29793186197881     -4.40813995887780
  O   4.02785582192726     -0.95861964725220     -3.27212162292822
  O   4.33329879150372     -0.48765652671115     -5.34264902054883
  O   4.89004658246699     -2.42883567576528     -4.58678791881848
  N   -0.50293567310169     -6.27825277424386      2.09477953457069
  O   -0.33149135787495     -5.42175790142180      1.19042420539826
  O   0.34318670391436     -7.14902522374927      2.28183550498882
  O   -1.52470985368567     -6.20995321793041      2.79682109737238
  N   -0.13831848183468     -1.95048671025880     -3.67926412107016
  O   -0.73303679834982     -2.83540688806791     -3.06919427096957
  O   1.05948293258515     -2.09345767122672     -4.00788892176435
  O   -0.71527112737588     -0.88722747306582     -3.96481567253430
  N   -4.30340343799535     -2.61358267821335     -0.37821127747927
  O   -3.44119661454941     -3.20950076143471     -1.05283058870466
  O   -4.67552377063258     -1.48568473223220     -0.72534876278832
  O   -4.75961300619337     -3.14174498133975      0.65024427966606
  N   1.17660258733092      1.47133243969169     -1.07262960088313
  O   0.07775895864497      1.51850138306302     -1.61526567801121
  O   2.22675180731942      1.55779685458177     -1.73457805336082
  O   1.27747614349333      1.32348824792191      0.16896522511320
  N   0.46761669307041     -2.50182139047809     -0.49013702837980
  O   -0.69147742646457     -2.58157894288985     -0.03152967273767
  O   1.18609773463670     -3.49742970404321     -0.55912617581158
  O   0.86624210415956     -1.40273457390889     -0.90262869263549
  N   -0.90750579237787     -0.41291779126605      1.93976779419946
  O   -0.97367974090668      0.59333330385611      1.07642815441528
  O   0.17701576785615     -0.80769532173744      2.27781928911025
  O   -1.97868312838037     -0.83766497634033      2.30891387073041
  H   -0.02050490012333      0.84632457934296      0.76881326726126
  N   2.37145290169965     -5.97934919943776      0.56085223696329
  H   3.23070436722423     -5.60871624763907      1.00956525009747
  H   1.72060754606412     -5.19575349906902      0.42552202692380
  H   1.86170516455238     -6.64995359038351      1.15367854850006
  H   2.56960787316631     -6.37306581364914     -0.37621151461831
  N   -2.39629910242924     -3.66555097416224      2.00954584543785
  H   -2.20605025262146     -4.60772915331459      2.41167536922565
  H   -3.33261963032284     -3.61525876126199      1.55455071695713
  H   -1.66919697274847     -3.49196029585307      1.29935602761582
  H   -2.32021252383427     -2.91613675135108      2.69844646618195
  N   -1.33822519047910     -5.05195593842018     -1.43715506109295
  H   -2.26803987413292     -4.62147002702035     -1.33051922825056
  H   -0.76968159084424     -4.44032472128936     -2.03944031160665
  H   -1.33844917428708     -5.98348532785846     -1.85799256005416
  H   -0.89952619812839     -5.13588655332432     -0.50529798162322
  N   1.92822117820248      0.53787522741742     -4.31779960228423
  H   1.57506723310991     -0.43658033196503     -4.20002217170398
  H   1.25514912820591      1.05783377816258     -4.87334911478177
  H   2.85605176911086      0.45816750910037     -4.77672150608703
  H   2.02941665510224      0.97455306410675     -3.37878715419867
  N   -2.10348757132160     -0.58530370444555     -1.51385892936676
  H   -3.12187717722369     -0.73187786288974     -1.39329220529125
  H   -1.81269899829286     -0.67654737185649     -2.50256641335025
  H   -1.62238250775174     -1.32948528631288     -0.97700331429802
  H   -1.78224503357003      0.31567045037016     -1.15439531441805
  N   3.05254712018452     -3.78917457316313     -2.83380787353864
  H   2.19510524508971     -3.32675128698653     -3.17539873632209
  H   3.84673491496247     -3.48039953623881     -3.41813447106323
  H   2.92205185532622     -4.81689063395025     -2.84533040423562
  H   3.22695278214677     -3.51822992569384     -1.85937598182441
  N   3.56763735412189     -0.75450269892551     -0.55713437468032
  H   2.59615201957683     -1.10543964700785     -0.65349242678858
  H   4.03204746000428     -0.91423896268588     -1.46134307037839
  H   4.05627145612659     -1.27294665606682      0.20919068027129
  H   3.49629758202530      0.25026424742550     -0.38910299088257

81
 p=8 [(NH4NO3)p (HNO3)(NO3)]-  ωB97X-D3/def2-SVPD
  N   4.89572556094170      5.73753520859142      6.86295955757785
  O   4.41691562318421      5.72287686807426      7.99910736694964
  O   5.97891033573721      6.28909596932182      6.62844939570727
  O   4.27511047711593      5.19762924081259      5.91498206672865
  N   -0.77082201789503      3.66937726560510      5.81326768339907
  O   -0.67197237889065      2.49676614043125      6.16710155383741
  O   0.23919385711695      4.33589222097907      5.51355933190660
  O   -1.88948738896550      4.21051594990073      5.74876314647097
  N   -1.06136987855923      7.52105967659771      7.86909065823267
  O   -1.30305670220439      6.31470047323567      7.61433053316446
  O   -0.21629182422521      7.80443176455044      8.72645083254776
  O   -1.64142991825565      8.39894754424309      7.22220560494084
  N   -3.36489251470082      1.23354518218240      7.12736398430924
  O   -3.50397663818900      0.43739406012606      6.19420224647968
  O   -2.64834202119709      0.93641992529652      8.10595271421742
  O   -3.91480208494649      2.34947343467908      7.09466238008283
  N   0.01252793098263      1.09069002772070      3.69661778375497
  O   -0.78396673178671      1.66525358579960      2.93430173474293
  O   -0.33457370513369      0.06302022437911      4.29572684845710
  O   1.14953896304674      1.56225411861098      3.84786727931014
  N   3.99443704739636      4.08084634969467      2.08373398673104
  O   5.22161587897742      4.38900930436244      1.97504938761096
  O   3.27190923764203      4.14438916622597      1.09096858317774
  O   3.57299231668695      3.73705819324282      3.18217461740696
  N   2.39603155617908      7.09480456244724      4.11158393811387
  O   3.15193100033352      6.94775861524582      3.14577917924436
  O   1.25874882022552      6.57180881478065      4.08562835561767
  O   2.74838277571925      7.73818686519959      5.10536767759759
  N   -3.14759524499481      5.16561169404648      2.60849119435118
  O   -4.14809301074274      4.44980463889460      2.46193313163588
  O   -2.02572628444858      4.63843950791174      2.75733861874298
  O   -3.25512838154021      6.40133415800946      2.63845878108874
  N   1.00945753358044      2.42687147254701      8.52515431725365
  O   1.74744356046252      1.53032302146490      8.04116408451259
  O   0.01030768767511      2.08585913638421      9.17608494565845
  O   1.26839790850223      3.61073585802634      8.33010105826529
  N   6.89299313484166      6.37882548999716      0.06335935818509
  O   6.00631359797557      5.43581971066348     -0.21812113651976
  O   7.11780870778569      6.61640153772948      1.23563016447061
  O   7.40525427769628      6.91845345453619     -0.87611282662883
  H   5.65398451594799      5.03660380723409      0.66088454340919
  N   0.79291460887690      4.20565991717127      2.56185929176452
  H   1.03429659792370      5.01163162946155      3.16524210764612
  H   1.44839971491671      4.19973384942245      1.76844178915620
  H   -0.19363468510720      4.28415208275002      2.29104990111162
  H   0.92737570048798      3.31579055496241      3.06856044640737
  N   -1.49732009136467      6.86405578204540      4.77698481320555
  H   -1.76255987671689      7.55722085489318      5.49346212929722
  H   -0.49537727169553      6.95142023412242      4.55759187179124
  H   -2.06977109157173      6.91972134507972      3.91334793074534
  H   -1.63742626532268      5.92223559116444      5.18610674098160
  N   -3.22427750193856      2.33259889016965      4.09474375000747
  H   -2.37906590560440      1.95246518826416      3.62672542831162
  H   -3.77033333285993      2.87583219861439      3.40386211260774
  H   -2.90775196583897      2.99988353724739      4.81658162477319
  H   -3.73041195722417      1.58304023878378      4.57992816817084
  N   -2.11256004264558      3.84877153708646      8.68933152223273
  H   -1.29401584801041      3.22049573231652      8.84561617699751
  H   -1.80774868224857      4.77375260247037      8.33397334725531
  H   -2.58368327007408      3.97048069882616      9.58183575497445
  H   -2.77518784303917      3.38346076295640      8.03106537207612
  N   5.77911955838289      6.41602791547231      3.83211193623814
  H   5.73249776429753      5.47290350773603      3.41301186227725
  H   5.97665945596963      6.36681922782631      4.85300967712424
  H   4.83250824944313      6.82054132547011      3.68231409242099
  H   6.47006005931006      6.95134289285969      3.31061187930947
  N   -0.32053819787698     -0.12969482839227      7.05544281512863
  H   -0.26926352874936     -1.12269112299076      7.26110757764068
  H   -0.29891912151101      0.00697273689588      6.02213240095783
  H   0.48688045277818      0.36586456493777      7.48066473487150
  H   -1.20687272346812      0.25766125711925      7.45604243061787
  N   2.68661801111588      2.95561443759217      5.77443236038173
  H   2.94830140055444      2.42743342949582      4.94334263706472
  H   3.35825876340984      3.72965610147822      5.93938094824253
  H   2.58522063384638      2.35048838774832      6.60460428053853
  H   1.75336412712627      3.37095536510780      5.60370017708160
  N   1.71884081782849      6.24536585482919      7.32186314544760
  H   2.59127098899048      5.85123110664016      7.71703281855256
  H   1.98389352421899      6.89720510828174      6.56088408376355
  H   1.17256872599463      6.74093089345497      8.04540865075344
  H   1.13402746831842      5.49893837084588      6.93025054932889
