# Supplementary material for: Decomposition and Growth Pathways for Ammonium Nitrate Clusters and Nanoparticles
Source: J Phys Chem A. 2024 Oct 14;128(42):9184–94. doi: 10.1021/acs.jpca.4c04630 (PMC11514028; doi:10.1021/acs.jpca.4c04630)
Supplement: Supplementary file 2 — jp4c04630_si_002.zip [file jp4c04630_si_002.zip › SI_ammoniumnitrate particle structures_PDF_XYZ/HassanAmatTopper_SuppMats_S14.xyz]

9
n=1 (NH4NO3)n wB97X-D3/def2-SVPD
N        0.009321      0.000216     -1.514856
H       -0.617356      0.000206     -0.003107
H        1.008190      0.001037     -1.318359
H       -0.200510      0.821262     -2.076000
H       -0.199283     -0.821792     -2.075048
N        0.051429     -0.000273      1.788964
O       -0.217228     -0.000050      2.954261
O        1.158759     -0.000833      1.293280
O       -0.993323      0.000228      0.950865

18
n=2 (NH4NO3)n wB97X-D3/def2-SVPD
N       -0.004455      2.397885     -0.269103
H       -0.002747      1.899902     -1.162527
H       -0.007314      3.405360     -0.403836
H        0.858349      2.071097      0.242998
H       -0.865654      2.066294      0.242649
N        0.004770     -2.397787     -0.269127
H        0.007020     -3.405274     -0.403739
H        0.002696     -1.899905     -1.162602
H        0.866334     -2.066475      0.242212
H       -0.857614     -2.070563      0.243352
N        1.871010      0.004115      0.334156
O        2.031280      1.081854      0.935642
O        2.034961     -1.073204      0.935403
O        1.516539      0.003612     -0.854675
N       -1.871372     -0.004247      0.333799
O       -2.031218     -1.081948      0.935475
O       -1.517722     -0.003785     -0.855262
O       -2.034861      1.073069      0.935185

27
n=3 (NH4NO3)n wB97X-D3/def2-SVPD
N       -2.369822     -0.068964      0.478040
H       -2.340392     -0.361207     -0.547364
H       -3.320594     -0.070896      0.835171
H       -1.965978      0.879966      0.497723
H       -1.740938     -0.687178      1.024620
N        0.921794     -0.198029     -2.213388
H        1.697813     -0.488326     -2.801938
H        0.492287     -1.021512     -1.759724
H        0.171620      0.290801     -2.776995
H        1.259198      0.426122     -1.453091
N        2.250295     -0.084669      2.724612
H        1.566362      0.686750      2.475244
H        3.198984      0.279483      2.675725
H        2.117272     -0.858796      2.011586
H        2.051275     -0.445857      3.654602
N        0.563596      1.563776      0.621429
O       -0.392680      1.772368     -0.123546
O        1.648500      1.157033      0.155517
O        0.457509      1.729096      1.853687
N       -2.055047      0.692134     -2.576412
O       -1.938016     -0.472410     -2.093241
O       -1.175665      1.081407     -3.368942
O       -2.988462      1.401332     -2.245106
N        0.469042     -1.808928      0.731853
O       -0.109561     -2.085295     -0.318578
O        1.708268     -1.923689      0.825439
O       -0.176661     -1.384510      1.713076

36
n=4 (NH4NO3)n wB97X-D3/def2-SVPD
N        1.162833      1.071312     -2.518649
H        1.560850      1.437251     -3.379619
H        0.863162      1.858469     -1.902095
H        1.873065      0.496256     -2.014200
H        0.334187      0.474764     -2.735169
N        1.074222     -2.725918      0.506003
H        0.154994     -2.610652      0.986769
H        1.739928     -2.008527      0.868951
H        0.942092     -2.578631     -0.518960
H        1.441358     -3.658251      0.677937
N       -2.960500     -0.132600     -0.250257
H       -2.595856      0.707825     -0.750671
H       -2.692681     -0.071349      0.756793
H       -2.529137     -0.987928     -0.664885
H       -3.972366     -0.176957     -0.338280
N        0.722833      1.787084      2.264562
H       -0.124585      2.155070      1.778857
H        1.511386      1.739321      1.582219
H        0.521386      0.825840      2.618230
H        0.970877      2.396715      3.039441
N       -0.659117     -1.628464     -2.065509
O       -1.449221     -2.228977     -1.318056
O       -1.043821     -0.638110     -2.709177
O        0.526776     -1.992364     -2.135913
N        2.697869      0.119576      0.229839
O        2.802889     -0.470048     -0.858615
O        2.623414      1.359385      0.259606
O        2.624064     -0.532436      1.284736
N       -1.060703     -0.976913      2.296356
O        0.051725     -0.866624      2.838466
O       -1.358070     -2.023064      1.695970
O       -1.858584     -0.024820      2.317516
N       -0.977743      2.485920     -0.462382
O       -1.628577      2.030892     -1.417914
O        0.181358      2.896142     -0.640034
O       -1.470305      2.490814      0.678138

45
n=5 (NH4NO3)n wB97X-D3/def2-SVPD
N        0.939318      3.737760      0.503246
H        1.313049      2.989625      1.117951
H        1.676697      4.057606     -0.181843
H        0.595711      4.513516      1.062701
H        0.161597      3.349142     -0.053299
N        0.797665      0.758191     -2.575394
H        0.366337      0.040453     -3.173222
H        1.349481      0.277786     -1.860911
H        0.063455      1.294602     -2.088882
H        1.417281      1.426775     -3.081784
N       -2.811009     -1.983379     -0.966429
H       -2.134426     -2.603877     -1.463458
H       -3.086364     -2.423679     -0.054405
H       -3.620126     -1.796465     -1.552554
H       -2.315739     -1.101983     -0.740761
N       -0.452569     -0.129331      3.413825
H        0.461089     -0.464976      3.061004
H       -0.323059      0.328099      4.312529
H       -1.138672     -0.918987      3.489499
H       -0.805277      0.564421      2.715658
N        1.209147     -2.724624      0.350526
H        1.557769     -1.882429      0.865366
H        0.214002     -2.846949      0.589422
H        1.721188     -3.553190      0.643161
H        1.308993     -2.592440     -0.680546
N        1.875777      0.563468      1.376866
O        1.882201     -0.578812      1.911664
O        1.891977      0.669583      0.153050
O        1.829863      1.556967      2.110055
N       -0.060157     -2.334876     -2.532785
O        1.156907     -2.145243     -2.336739
O       -0.702399     -1.570802     -3.258492
O       -0.628472     -3.280949     -1.952938
N       -2.319987     -2.512356      2.223479
O       -3.326525     -2.820699      1.569178
O       -1.183061     -2.691399      1.751454
O       -2.439322     -2.009266      3.349886
N        2.034886      3.518641     -2.343547
O        0.796563      3.610387     -2.326656
O        2.710473      4.146528     -1.502185
O        2.590950      2.770790     -3.161670
N       -1.149327      1.197794      0.324815
O       -1.138159      1.716470      1.453814
O       -1.069769      1.917851     -0.677982
O       -1.217957     -0.039744      0.217332

54
n=6 (NH4NO3)n wB97X-D3/def2-SVPD
N       -0.229173     -1.469389      3.715244
H       -0.917629     -2.099485      3.243618
H        0.635981     -1.385382      3.134986
H        0.009096     -1.856994      4.624342
H       -0.650310     -0.525142      3.827469
N       -3.463365     -1.205992      0.468105
H       -3.396857     -0.935643      1.472585
H       -2.976997     -0.478117     -0.087058
H       -4.437553     -1.286730      0.191910
H       -2.957660     -2.111459      0.333988
N       -0.868401      1.368823     -3.565198
H       -0.430396      0.442005     -3.754463
H       -1.515653      1.633094     -4.301951
H       -0.117456      2.087322     -3.461154
H       -1.351382      1.281638     -2.653019
N       -0.182337      2.662393      1.242543
H        0.544049      1.928855      1.285198
H        0.069753      3.383954      1.913550
H       -1.111604      2.266617      1.506389
H       -0.231291      3.077709      0.288532
N        1.245586     -2.590631     -0.372467
H        0.782872     -3.485749     -0.178890
H        1.540160     -2.433437     -1.356771
H        2.050904     -2.477516      0.250684
H        0.578504     -1.850503     -0.095585
N        3.234775      1.381119     -1.585676
H        2.814516      2.308245     -1.371709
H        3.070024      0.742634     -0.777746
H        4.234875      1.474955     -1.739692
H        2.789503      0.991943     -2.445290
N        1.505747     -0.829152     -3.310695
O        0.322207     -1.168121     -3.470287
O        2.292485     -1.556457     -2.688694
O        1.896719      0.264670     -3.758245
N       -0.642539      0.192998     -0.538664
O        0.396910      0.643418     -1.017241
O       -1.749509      0.501153     -1.034548
O       -0.611145     -0.568346      0.445416
N       -2.334961      0.768281      2.811997
O       -1.360626      1.071099      3.524878
O       -2.980201     -0.261685      3.050108
O       -2.634033      1.485648      1.841780
N        0.812565      3.481738     -1.748140
O        1.718037      3.608832     -0.903407
O        1.098831      3.210211     -2.923457
O       -0.373738      3.591473     -1.399130
N        2.308298     -0.308409      1.524864
O        1.889680      0.783136      1.911939
O        3.013292     -0.408880      0.506826
O        2.032064     -1.353506      2.147970
N       -1.337153     -3.507409      1.320442
O       -0.220780     -3.996228      1.508459
O       -1.810561     -3.437263      0.169490
O       -1.994122     -3.046337      2.275866

63
n=7 (NH4NO3)n wB97X-D3/def2-SVPD
N       -2.701341     -2.461405      0.952728
H       -2.358936     -2.477032      1.942549
H       -3.448697     -3.140254      0.836216
H       -1.931933     -2.703267      0.316833
H       -3.024904     -1.504895      0.681911
N       -1.132137      3.943957      0.081919
H       -0.330161      4.045997      0.745433
H       -1.574684      4.845410     -0.072494
H       -1.829214      3.282431      0.464625
H       -0.795034      3.546338     -0.822284
N       -0.643466      0.260272      3.393083
H        0.164309      0.855467      3.629405
H       -0.771369     -0.551127      4.004691
H       -0.490103     -0.125238      2.439307
H       -1.485250      0.839013      3.347727
N       -2.286522      0.547213     -2.563763
H       -1.689929      1.400121     -2.532065
H       -2.713862      0.377881     -1.625997
H       -1.711780     -0.275486     -2.852442
H       -3.025959      0.687325     -3.247655
N        2.721153      1.794935      0.519738
H        2.050953      1.967416     -0.243823
H        2.308377      2.060971      1.432689
H        3.549620      2.356047      0.337557
H        2.995089      0.785221      0.538014
N        2.187002     -0.817558     -3.368640
H        2.526986     -1.028941     -4.302798
H        1.561491      0.013347     -3.406990
H        2.985002     -0.601563     -2.733352
H        1.661509     -1.636122     -3.007630
N        1.350493     -3.164580      0.365042
H        1.004413     -3.399030     -0.579447
H        0.983003     -2.220558      0.576141
H        2.374161     -3.117121      0.331630
H        0.968636     -3.786120      1.094746
N       -0.536278     -2.403863     -2.415162
O       -1.403919     -2.606470     -1.563537
O        0.572852     -2.972099     -2.339294
O       -0.743748     -1.622265     -3.357186
N        0.609911      3.097933      2.631949
O        1.016393      3.894283      1.757339
O       -0.528469      3.177349      3.074342
O        1.388231      2.193354      3.015511
N       -3.214171      0.971857      0.748727
O       -3.215090      2.116485      0.290455
O       -3.328851      0.003041     -0.061357
O       -3.112830      0.737484      1.944117
N       -0.417025     -3.000548      3.049478
O       -0.484985     -3.967258      2.266644
O       -1.489578     -2.448799      3.416298
O        0.660013     -2.559835      3.429838
N        0.521029      2.261373     -2.645569
O       -0.598043      2.760972     -2.349475
O        1.523932      2.589540     -2.022380
O        0.561522      1.445130     -3.573333
N        3.664042     -1.140808     -0.584246
O        3.949503     -0.197673     -1.350236
O        3.347970     -0.890764      0.596310
O        3.660888     -2.301337     -0.996228
N        0.037484      0.074820      0.079257
O        0.554928     -0.175338     -1.008154
O       -0.255090      1.227895      0.404357
O       -0.187535     -0.863525      0.888934

72
n=8 (NH4NO3)n wB97X-D3/def2-SVPD
N       -1.732882      0.215744     -3.249411
H       -1.839197      1.166224     -3.650829
H       -2.616550     -0.328671     -3.256049
H       -1.428325      0.337865     -2.276229
H       -0.983569     -0.317456     -3.718459
N       -2.081935     -3.697848     -1.340376
H       -2.983227     -3.222194     -1.104473
H       -1.571312     -3.168139     -2.059109
H       -2.265259     -4.636285     -1.685353
H       -1.472425     -3.730951     -0.490206
N       -2.990317     -0.372462      1.198221
H       -2.165083     -0.364698      0.572180
H       -3.093790     -1.342875      1.517760
H       -3.796671     -0.093007      0.625661
H       -2.791301      0.263376      1.984638
N       -0.032494      4.276272      0.126523
H        0.924474      3.946906     -0.113880
H        0.010749      5.115126      0.698941
H       -0.525261      3.519887      0.643341
H       -0.550687      4.453316     -0.768258
N        0.064649     -0.813860      4.342032
H       -0.548949     -0.033483      4.039393
H        1.072275     -0.561135      4.222347
H       -0.133003     -1.651230      3.760461
H       -0.114553     -1.041506      5.316692
N        2.489829      1.749932      1.873076
H        1.647169      2.220817      2.226844
H        3.179608      2.428042      1.503066
H        2.195588      1.121305      1.107440
H        2.861871      1.146344      2.626354
N        2.223985     -2.835781      0.152340
H        2.719231     -2.132096      0.745234
H        1.286561     -3.046357      0.548087
H        2.766594     -3.696263      0.169197
H        2.142754     -2.497140     -0.830528
N        1.893462      1.221626     -2.740010
H        1.869325      0.531147     -3.495823
H        1.097743      1.876340     -2.799299
H        2.776888      1.755914     -2.663938
H        1.742072      0.716256     -1.850691
N        3.529372      3.081990     -0.752330
O        4.154518      3.365770      0.274260
O        4.103400      2.755844     -1.792683
O        2.270014      3.085522     -0.730463
N       -1.038647      1.927747      2.596752
O       -1.708901      1.123823      3.278398
O       -1.420602      2.213009      1.452486
O       -0.005752      2.418363      3.063578
N       -1.244197      3.345745     -2.733424
O       -1.817657      2.986609     -3.763164
O       -0.479716      2.547693     -2.133380
O       -1.411616      4.479532     -2.267110
N        0.217712     -0.283376      0.237554
O        0.081115     -0.502030      1.442706
O       -0.732261     -0.467172     -0.545934
O        1.313903      0.110755     -0.199131
N        2.891338     -1.260178      2.926770
O        2.457666     -2.369436      3.193883
O        3.485027     -1.033570      1.856377
O        2.710017     -0.299157      3.726958
N       -4.092074     -1.246041     -1.604015
O       -4.245346     -0.052105     -1.331799
O       -4.244005     -2.115797     -0.720944
O       -3.739789     -1.596639     -2.746415
N        0.990811     -1.898438     -2.985983
O        0.197323     -2.762304     -2.600197
O        0.674068     -1.102471     -3.891872
O        2.115592     -1.807990     -2.467974
N       -1.070238     -3.272579      1.842933
O       -0.517413     -3.149151      2.930749
O       -2.280629     -3.082907      1.698941
O       -0.391070     -3.620064      0.837571

81
n=9 (NH4NO3)n wB97X-D3/def2-SVPD
N       -2.610305      3.634160     -2.654203
H       -2.432607      4.521076     -3.116579
H       -3.066998      3.799187     -1.734376
H       -1.705664      3.178355     -2.422470
H       -3.162323      2.984822     -3.245462
N       -1.952748      1.757691      3.108025
H       -2.400181      2.034125      3.978213
H       -2.410225      0.893535      2.753092
H       -0.952456      1.558673      3.297652
H       -2.007272      2.546893      2.426223
N       -0.285913     -4.164488      0.742551
H       -0.945026     -3.493811      1.176969
H       -0.665673     -5.104971      0.802205
H        0.623375     -4.109611      1.251352
H       -0.113831     -3.918801     -0.260227
N        0.980659      2.950628      0.392134
H        1.512211      3.071725      1.258015
H        0.399610      3.773044      0.172096
H        0.361476      2.135450      0.526508
H        1.611125      2.720400     -0.391430
N       -1.541937     -0.917321     -4.886094
H       -0.945292     -1.693383     -4.521377
H       -2.478766     -0.943857     -4.430135
H       -1.639534     -0.967953     -5.895989
H       -1.100662     -0.014879     -4.601457
N       -2.440482     -0.906427     -0.561241
H       -3.050758     -0.209445     -1.032748
H       -1.662470     -0.412865     -0.092159
H       -2.065834     -1.567180     -1.255581
H       -2.962384     -1.409377      0.160431
N        2.211954     -1.413882     -1.773617
H        2.197700     -2.036339     -2.582954
H        2.199141     -1.996448     -0.924202
H        1.369605     -0.818972     -1.820553
H        3.049456     -0.795142     -1.746829
N        1.180360     -1.833212      4.012666
H        1.583180     -2.589372      3.416937
H        1.770728     -0.974775      3.965951
H        1.137899     -2.141457      4.981049
H        0.214350     -1.623126      3.698573
N        4.479200      0.346117      1.843159
H        3.910947      0.553664      2.691350
H        4.343122      1.098320      1.128479
H        4.139414     -0.558301      1.481567
H        5.463953      0.263760      2.078894
N        1.806266      1.389105      3.639633
O        2.690432      0.535250      3.928084
O        2.123284      2.432962      3.089532
O        0.632719      1.119635      3.932641
N        0.597166     -0.312627      0.914100
O        1.739114      0.149349      0.965305
O       -0.390145      0.455008      0.984380
O        0.410544     -1.528839      0.782241
N        2.836461     -3.114195      1.487179
O        2.856787     -3.332465      0.281449
O        3.572402     -2.282589      2.021360
O        2.029070     -3.757938      2.219161
N       -2.311557     -1.534913      2.558633
O       -2.309170     -2.594532      1.912254
O       -1.524884     -1.352389      3.497018
O       -3.121999     -0.644027      2.251681
N       -1.962913      4.207455      0.400985
O       -1.167074      4.716617     -0.404491
O       -1.562785      3.927216      1.548869
O       -3.128955      3.962766      0.068499
N       -0.288043     -3.120483     -2.682476
O        0.454454     -3.662088     -1.846496
O        0.195680     -2.765575     -3.772251
O       -1.484444     -2.926322     -2.434936
N        3.551090      1.432631     -1.008489
O        3.891442      2.199195     -0.086423
O        4.202639      0.389447     -1.205854
O        2.558637      1.694659     -1.694043
N       -3.796935      0.663404     -3.140254
O       -3.784251     -0.564026     -3.343411
O       -3.789911      1.460969     -4.086996
O       -3.787228      1.089953     -1.970181
N       -0.459973      1.117757     -2.547034
O       -0.224770     -0.061649     -2.226917
O       -0.573297      1.991109     -1.683322
O       -0.619979      1.413941     -3.743833

90
n=10 (NH4NO3)n wB97X-D3/def2-SVPD
N        2.850694      0.141157      1.396778
H        3.078385      1.035040      1.851263
H        1.946761      0.271994      0.911382
H        2.770855     -0.595033      2.117580
H        3.535971     -0.148087      0.683833
N       -3.275143      0.222215     -1.173419
H       -4.197435      0.007298     -0.799863
H       -2.568440     -0.109691     -0.487405
H       -3.195560      1.237757     -1.349137
H       -3.110422     -0.233277     -2.089494
N        0.697154      3.902929     -1.416804
H       -0.062868      4.589300     -1.399245
H        1.269827      4.025447     -2.270931
H        0.258349      2.972716     -1.524874
H        1.246527      3.912728     -0.538341
N        2.221707     -4.198060      2.378543
H        2.375304     -3.320162      2.935852
H        1.266930     -4.573158      2.572618
H        2.923735     -4.895771      2.609783
H        2.319911     -3.936798      1.388443
N       -0.478649      1.773770      4.322995
H       -0.023299      2.490414      3.720447
H       -1.462310      1.640648      4.008216
H       -0.458831      2.086827      5.290303
H        0.062955      0.889703      4.243882
N        0.263119     -3.159745     -1.076191
H        0.262410     -2.539749     -0.249873
H       -0.383458     -2.758796     -1.776967
H       -0.039416     -4.090550     -0.755415
H        1.224904     -3.197283     -1.445842
N       -1.943733     -2.572136      3.493496
H       -2.272455     -3.205059      4.219360
H       -1.964564     -3.099476      2.592420
H       -0.965566     -2.319577      3.720946
H       -2.543747     -1.723265      3.467635
N        2.351596     -0.826309     -3.803457
H        2.783410     -0.904892     -4.719891
H        2.514753      0.136213     -3.441339
H        2.723693     -1.533434     -3.139400
H        1.329915     -0.945505     -3.896028
N       -1.600257      2.621676      0.942975
H       -0.888805      3.201527      1.421653
H       -2.028056      3.171809      0.175915
H       -2.294848      2.299646      1.647028
H       -1.069586      1.822567      0.571973
N       -1.239945      1.945186     -4.988202
H       -1.657240      2.103218     -5.901705
H       -1.423778      2.770357     -4.379931
H       -0.213621      1.808336     -5.097606
H       -1.664374      1.093577     -4.558272
N       -3.465865      0.605310      2.841199
O       -3.465688     -0.270539      3.715374
O       -3.876687      0.392754      1.707317
O       -3.017882      1.747803      3.134369
N       -0.757625     -4.813841      1.510683
O       -0.053120     -5.335282      0.636348
O       -0.422401     -4.905481      2.711120
O       -1.770550     -4.167593      1.204101
N        1.654936      3.267351      2.079541
O        2.283835      2.534905      2.842029
O        0.501179      3.652759      2.422019
O        2.125447      3.621860      0.997603
N        0.408855      0.639646     -1.211390
O        0.920247     -0.416298     -1.544244
O        0.643759      1.129999     -0.081144
O       -0.361343      1.263679     -1.970241
N       -2.336388      3.695590     -2.273988
O       -1.694176      4.087764     -3.257288
O       -3.117518      2.741740     -2.370973
O       -2.167346      4.264899     -1.176039
N        1.570609     -1.383640      4.128596
O        2.608543     -1.785379      3.544868
O        0.712113     -2.201400      4.470038
O        1.449234     -0.179320      4.345548
N        1.835929      2.357097     -4.048848
O        1.455136      3.532380     -4.032753
O        1.525739      1.616226     -5.005168
O        2.502987      1.897162     -3.106391
N       -0.602953     -0.917562      1.344427
O       -1.323873     -0.990810      0.335636
O        0.336545     -1.723508      1.468532
O       -0.813266     -0.066469      2.212385
N        3.367327     -2.149465     -0.845644
O        3.986305     -1.091774     -0.959268
O        2.969090     -2.753822     -1.871809
O        3.114139     -2.618242      0.272028
N       -1.480483     -1.150557     -3.644037
O       -2.387083     -0.300328     -3.823126
O       -0.473548     -1.125914     -4.354062
O       -1.636619     -1.989944     -2.753033
