# Supplementary material for: Decomposition and Growth Pathways for Ammonium Nitrate Clusters and Nanoparticles
Source: J Phys Chem A. 2024 Oct 14;128(42):9184–94. doi: 10.1021/acs.jpca.4c04630 (PMC11514028; doi:10.1021/acs.jpca.4c04630)
Supplement: Supplementary file 2 — jp4c04630_si_002.zip [file jp4c04630_si_002.zip › SI_ammoniumnitrate particle structures_PDF_XYZ/HassanAmatTopper_SuppMats_S15.xyz]

18
n=2 OPLS/AA
 N     -3.2193959414    -0.2103563849     1.5869527190
 H     -3.6834808808    -0.8671963879     0.9486561758
 H     -3.8870863899     0.1017105629     2.3018221970
 H     -2.8815480343     0.6013220868     1.0566015388
 H     -2.4254689127    -0.6772624411     2.0407303427
 N     -0.5849478503    -1.8239035805    -1.7374538244
 H     -0.0620408914    -2.2386560598    -2.5177004463
 H     -1.5495338703    -2.1756505703    -1.7465395618
 H     -0.5924153826    -0.8018498785    -1.8353618949
 H     -0.1358007474    -2.0794582173    -0.8502141546
 N     -2.0812733613     0.6596617152    -1.0312588268
 O     -2.2959946502     1.4982159917    -0.1403382892
 O     -1.0487164307     0.7334709507    -1.7178418829
 O     -2.8991096614    -0.2527025312    -1.2355964730
 N     -1.0534402599    -2.2176600792     1.1845125023
 O      0.0760432125    -2.4122172599     0.7055213750
 O     -2.0634926172    -2.5900153932     0.5647031230
 O     -1.1728714712    -1.6507471282     2.2833138934

27
n=3 OPLS/AA
 N     -2.3026856198    -0.4628079540     0.1528862500
 H     -2.4103163660    -0.7832373862    -0.8166377049
 H     -3.2288252481    -0.2894293854     0.5608567712
 H     -1.7542814861     0.4051041561     0.1676171491
 H     -1.8173194838    -1.1836695125     0.6997078402
 N      0.6220017385    -0.3605292071    -2.4607061102
 H      1.3450921219    -0.6545933656    -3.1277163543
 H      0.3400734226    -1.1630797263    -1.8856723943
 H     -0.1927139387    -0.0043208213    -2.9741157666
 H      0.9955560524     0.3798767981    -1.8553205751
 N      1.9920757770    -0.5527244405     2.7944379409
 H      1.7577171008     0.3370113270     2.3387161261
 H      2.9606783510    -0.5189328771     3.1334097234
 H      1.8923246436    -1.3197950794     2.1192432501
 H      1.3575827845    -0.7091802661     3.5863822200
 N      0.7821871761     1.3439917481     0.3954606945
 O     -0.4546091089     1.3198236494     0.2824617418
 O      1.5004562976     1.1994658624    -0.6076443091
 O      1.3007147571     1.5126858684     1.5115655494
 N     -2.3449089685     0.0776670627    -2.7889534937
 O     -2.2156206960    -1.0812347998    -2.3608776515
 O     -1.5332208321     0.5292989141    -3.6137013042
 O     -3.2858861350     0.7849376431    -2.3922812061
 N      0.4056220259    -2.0657540074     0.6348553962
 O      0.1182304925    -2.0686646156    -0.5736211431
 O      1.5681582437    -2.3108920935     0.9973947346
 O     -0.4695233631    -1.8177051133     1.4807932779

36
n=4 OPLS/AA
 N     -0.2800215776     0.5488558633    -3.8051113310
 H      0.1768667024     1.1037873595    -4.5382826833
 H     -0.8121339687     1.1716215995    -3.1860362738
 H      0.4324713540     0.0504945771    -3.2590111801
 H     -0.9172899531    -0.1304795422    -4.2371159009
 N     -0.4084167746    -2.9103359949    -0.6212028062
 H     -1.1681450125    -2.9518039584     0.0682386417
 H      0.2650481016    -2.1861015507    -0.3452241550
 H     -0.7960898507    -2.6832445664    -1.5444441578
 H      0.0655189234    -3.8201939443    -0.6633808823
 N     -4.8611589007    -0.4452467833    -1.5977399709
 H     -4.5531446091     0.5224420927    -1.7492045971
 H     -4.5740421749    -0.7532041197    -0.6612780388
 H     -4.4337247411    -1.0550815432    -2.3045901169
 H     -5.8837237778    -0.4951426207    -1.6758872782
 N     -0.7336533023     1.5530275670     0.7571438815
 H     -1.4408506359     2.1582153458     0.3237205533
 H      0.0523386804     1.4264629981     0.1087360636
 H     -1.1502984984     0.6396104885     0.9723450557
 H     -0.3958034442     1.9878220251     1.6237734314
 N     -2.4018947129    -1.7235997379    -3.5564676448
 O     -3.6041576506    -1.8828752732    -3.2877427979
 O     -2.0712912830    -1.1153825512    -4.5878701545
 O     -1.5302345033    -2.1725417507    -2.7937893681
 N      1.1880155183    -0.1818827952    -1.0911035479
 O      1.3281970326    -0.7038636337    -2.2095413236
 O      1.1130547357     1.0536862794    -0.9873352781
 O      1.1227947340    -0.8954716059    -0.0764332250
 N     -2.7729262716    -1.5604205317     0.8857702867
 O     -1.9050835678    -0.6952534855     1.0891244962
 O     -2.4674026196    -2.7642106507     0.9094886005
 O     -3.9462935720    -1.2217971863     0.6586975807
 N     -2.7613457153     2.1894066523    -1.5251419666
 O     -3.8987553156     1.8916125506    -1.9259361597
 O     -1.7644278922     1.8767286000    -2.1970089180
 O     -2.6208538252     2.7998792977    -0.4524799585

45
n=5 OPLS/AA
 N     -2.0832397464    -1.2737816169    -0.7900371257
 H     -1.3417255992    -0.9071664196    -0.1817722457
 H     -2.3515011075    -0.5559429300    -1.4733951190
 H     -2.8994589886    -1.5262430584    -0.2205769486
 H     -1.7402725682    -2.1057737027    -1.2844035969
 N      0.6735658234    -1.5517505509    -3.5273518854
 H      1.4430237817    -1.9727322949    -4.0611542077
 H      1.0560087665    -1.0239369482    -2.7340140750
 H      0.0535598895    -2.2922359211    -3.1787696388
 H      0.1416716051    -0.9180974496    -4.1354701403
 N      3.5231812548    -5.1832949099    -2.0676079554
 H      4.0501312829    -4.4521286585    -2.5594978601
 H      4.0007841299    -5.4172532728    -1.1893177621
 H      3.4654854931    -6.0204134271    -2.6593336616
 H      2.5763246268    -4.8433835691    -1.8622830169
 N      1.5241472900    -2.8925137677     2.1056845673
 H      1.7867452180    -1.9475664642     1.8017881714
 H      1.1138740835    -2.8480230942     3.0458607005
 H      2.3587287720    -3.4903090464     2.1243949620
 H      0.8372413424    -3.2841555458     1.4506941392
 N      4.2073191831    -0.9702101226    -0.8316641010
 H      3.3902166247    -0.6128380736    -0.3228765959
 H      4.4340215171    -1.9135742342    -0.4956508720
 H      5.0086371517    -0.3483502956    -0.6722420424
 H      3.9964006428    -1.0060775389    -1.8358863981
 N      1.1563034539    -0.6113129258     0.0742736241
 O      2.1518852198    -0.6715297562     0.8146848555
 O      1.3015283636    -0.5449208250    -1.1576028817
 O      0.0154958598    -0.6174882012     0.5657392941
 N      3.6468564091    -2.4370177075    -3.5266149508
 O      3.5428493642    -1.2179390544    -3.3120277121
 O      2.7818885226    -3.0258407200    -4.1960445036
 O      4.6158321207    -3.0672738556    -3.0717722706
 N      4.1615368610    -4.3395291127     0.8479720646
 O      4.4344689474    -5.4335802469     0.3268405046
 O      4.4089249512    -3.2838892038     0.2418025944
 O      3.6412162654    -4.3011178564     1.9752740022
 N     -1.9287119660    -0.2289257118    -3.5392019334
 O     -2.1942554942    -1.4406856860    -3.6035627174
 O     -2.4840054958     0.4841859761    -2.6870641938
 O     -1.1078742471     0.2697229759    -4.3269795232
 N      0.2166833694    -3.6495325882    -0.9297333594
 O     -0.1081968442    -3.6407454329     0.2691801252
 O     -0.5509371760    -3.1775233363    -1.7847093096
 O      1.3091850079    -4.1303293823    -1.2736711708

54
n=6 OPLS/AA
 N      1.3674100053    -4.3542377339     4.0062273734
 H      0.7869292110    -5.0576287197     3.5345078952
 H      2.2541637232    -4.2468767564     3.4998913685
 H      1.5573877828    -4.6569463829     4.9687820170
 H      0.8711587390    -3.4554997615     4.0217277534
 N     -1.7767824099    -4.1928113439     0.8967747196
 H     -1.7097956876    -3.8371045730     1.8576189160
 H     -1.2203082464    -3.5977063275     0.2719377726
 H     -2.7582683787    -4.1819308502     0.5954403007
 H     -1.4187572616    -5.1545032785     0.8621028248
 N      0.7976924226    -1.6394541666    -2.9321372357
 H      1.2477248639    -2.4786737237    -3.3160870168
 H      0.0690730840    -1.3155050110    -3.5789799441
 H      1.4997589261    -0.9003301514    -2.8095246795
 H      0.3742132548    -1.8633085977    -2.0239576762
 N      1.4969990804    -0.2701698784     1.7132551061
 H      2.2508729889    -0.9597303942     1.8153164725
 H      1.6584369798     0.5115326103     2.3590985154
 H      0.5964202067    -0.7130091446     1.9302495779
 H      1.4822668802     0.0805267435     0.7483559581
 N      2.8821608460    -5.4318119678     0.1896638575
 H      2.4925583117    -6.3442081820     0.4541995094
 H      3.0541859146    -5.4135538007    -0.8224175131
 H      3.7657381639    -5.2789427945     0.6898214960
 H      2.2161606145    -4.6905439825     0.4370521953
 N      4.7193988347    -1.6359694085    -1.0251659326
 H      4.2070019105    -0.7701740821    -0.8200222211
 H      4.6804873017    -2.2581846029    -0.2093419136
 H      5.6984775998    -1.4119059878    -1.2383228686
 H      4.2916280278    -2.1036121181    -1.8329765274
 N      2.9394848230    -3.9371950190    -2.9295094826
 O      1.8498853388    -3.9109723105    -3.5254148817
 O      3.2764733986    -4.9509142105    -2.2956088503
 O      3.6920963373    -2.9496977411    -2.9675047464
 N      0.9302886963    -2.9277705158    -0.0731359389
 O      1.9445592245    -2.3150579871    -0.4457705639
 O     -0.1541037126    -2.7427516697    -0.6500926453
 O      1.0004106334    -3.7255025327     0.8764561570
 N     -0.6221582339    -2.1681361776     3.0700271653
 O      0.3291428399    -1.9736245297     3.8447589877
 O     -1.3555844381    -3.1588667072     3.2235098412
 O     -0.8400332791    -1.3719166550     2.1418119198
 N      2.3897094868     0.4597164908    -1.1934514546
 O      3.3841641985     0.5190862021    -0.4514588841
 O      2.5304965329     0.2087292349    -2.4018397680
 O      1.2544668150     0.6513341897    -0.7270553363
 N      3.8628991541    -3.0793579651     1.9287069351
 O      3.4545936314    -1.9300271188     2.1639581132
 O      4.6113806046    -3.2862774618     0.9591824377
 O      3.5227229525    -4.0217700734     2.6629808456
 N      0.2223163724    -6.6162251010     1.6135874811
 O      1.2927786089    -7.1610275342     1.2968560177
 O     -0.6957100548    -6.5205875797     0.7822639253
 O      0.0698804404    -6.1670598275     2.7616434245

63
n=7 OPLS/AA
 N     -1.8388612523    -5.5367478429     1.8766236819
 H     -1.3274468188    -5.9749074954     2.6516769018
 H     -2.7441165892    -6.0058347435     1.7553597533
 H     -1.2904725963    -5.6226028050     1.0128330062
 H     -1.9934085071    -4.5436467546     2.0866258212
 N     -0.0152886629     0.4699698279     1.1656916369
 H      0.7900517593     0.4520594267     1.8023564777
 H     -0.3996788053     1.4212639476     1.1267249628
 H     -0.7360179701    -0.1766700157     1.5072201167
 H      0.2844911489     0.1832259356     0.2264656104
 N      0.1460011185    -3.1112993931     4.2416658196
 H      0.5419531511    -2.2114528888     4.5378656748
 H      0.3368825395    -3.8216306117     4.9580655184
 H      0.5737806411    -3.3976228434     3.3532632724
 H     -0.8686114720    -3.0144903520     4.1174691012
 N     -0.9768011728    -2.5483272630    -1.4776246780
 H     -0.2998850094    -1.7845717013    -1.3649390662
 H     -1.4917200013    -2.6816431687    -0.5993763334
 H     -0.4793665961    -3.4139217645    -1.7175007397
 H     -1.6362324252    -2.3131716738    -2.2286824629
 N      4.0900559411    -1.2972536718     1.2675711081
 H      3.5056370505    -1.0677207306     0.4551640139
 H      3.4898117301    -1.4796636700     2.0803860718
 H      4.7147561725    -0.5088486135     1.4734900461
 H      4.6500182422    -2.1327814497     1.0612435096
 N      3.0174683968    -4.1986505666    -2.1978086656
 H      3.1286502008    -4.4171822862    -3.1948636248
 H      2.6164331944    -3.2589438273    -2.0960408119
 H      3.9339032942    -4.2315226555    -1.7359623398
 H      2.3908870061    -4.8869537101    -1.7643688572
 N      2.6728535216    -6.0664374613     1.5327193978
 H      2.3024169167    -6.5654835638     0.7154276464
 H      2.2404825435    -5.1369870115     1.5911307338
 H      3.6903860734    -5.9653350096     1.4397606741
 H      2.4581281920    -6.5979447463     2.3845577410
 N      0.4257849939    -5.5471192391    -1.0682186587
 O     -0.4981747367    -5.8081610732    -0.2800730580
 O      1.5356345897    -6.0862060431    -0.9245621123
 O      0.2398949791    -4.7469899567    -2.0000215560
 N      1.8635769845    -0.6525310248     3.4304912341
 O      2.0730694433     0.3095446327     2.6731661719
 O      0.9210720572    -0.6130462266     4.2386640644
 O      2.5965900431    -1.6540922869     3.3796434250
 N     -2.1429266737    -2.3763836560     1.7602140967
 O     -1.9517876571    -1.1497513749     1.8033074164
 O     -2.3675521675    -2.9321249724     0.6722283947
 O     -2.1094401696    -3.0472751608     2.8051073201
 N      0.6107117032    -6.2844878244     4.2392370076
 O      1.5928745474    -6.8668617368     3.7501412249
 O     -0.5293431409    -6.5171266011     3.8042978591
 O      0.7686038303    -5.4694744791     5.1632726827
 N      1.6830546159    -0.9091420086    -1.3825677447
 O      0.5625387315    -0.3871931158    -1.2599650651
 O      2.6469603581    -0.4704634297    -0.7333645905
 O      1.8396648842    -1.8697702536    -2.1543741999
 N      5.2886382911    -4.4066022407     0.2339411210
 O      5.2456774771    -4.4300334372    -1.0072773362
 O      5.5421667667    -3.3448197831     0.8266967500
 O      5.0780704599    -5.4449543377     0.8824044712
 N      1.2701256176    -3.2659609221     1.0961013174
 O      2.3035270173    -3.4737545931     0.4388941596
 O      0.6069652039    -2.2338994313     0.9009468768
 O      0.8998843336    -4.0902294055     1.9484636021

72
n=8 OPLS/AA
 N     -1.0424737713    -0.8008087445    -3.6917183344
 H     -1.2770475251     0.1175301680    -4.0865156159
 H     -1.8716515719    -1.4058636236    -3.7163649077
 H     -0.7311682948    -0.6862156596    -2.7200224718
 H     -0.2900279217    -1.2286849682    -4.2439707266
 N     -1.4050367180    -4.8000263350    -1.7788651440
 H     -2.2845056474    -4.2916855250    -1.6293321355
 H     -0.8216008217    -4.2849276167    -2.4485744472
 H     -1.6091334547    -5.7349457175    -2.1510288100
 H     -0.9049078046    -4.8885459857    -0.8865250376
 N     -1.9892715725    -1.1972505072     0.4432839322
 H     -1.1123542723    -0.9670204440    -0.0386354222
 H     -1.9618978011    -2.1751278600     0.7551192172
 H     -2.7783467539    -1.0651995227    -0.2002674797
 H     -2.1044866088    -0.5816539778     1.2569189441
 N      0.3395889639     3.1134817633    -0.6295539688
 H      1.3149404351     2.8524626141    -0.8160870997
 H      0.3132014794     4.0276594974    -0.1628447910
 H     -0.0938125798     2.4071085783    -0.0233893464
 H     -0.1759725294     3.1666961093    -1.5158948198
 N      0.7850159076    -2.0303189215     3.6000155508
 H      0.2540049765    -1.2453606816     3.2049154997
 H      1.7905327721    -1.8472040532     3.5018347702
 H      0.5437823176    -2.8934163090     3.0989119897
 H      0.5517430469    -2.1352938778     4.5943995587
 N      3.3433084058     0.5508148571     1.2948000123
 H      2.5431296935     1.0092198181     1.7462587787
 H      4.0141800996     1.2626724225     0.9826707722
 H      3.0162138193     0.0104811779     0.4853037673
 H      3.7997092315    -0.0791135436     1.9649671709
 N      2.7011210421    -3.9395405690    -0.2339339033
 H      3.1400312266    -3.2311789341     0.3659141957
 H      1.7735816399    -4.1756640309     0.1377528648
 H      3.2869734719    -4.7825419752    -0.2529361042
 H      2.6038982574    -3.5687766457    -1.1864659854
 N      2.6800091923     0.3291218678    -3.1462147430
 H      2.7689957904    -0.3717448064    -3.8912673505
 H      1.8766303905     0.9375286361    -3.3428321135
 H      3.5357696109     0.8949668479    -3.1046324318
 H      2.5386410642    -0.1442638890    -2.2461278018
 N      4.0106606217     2.2298223399    -1.1150609313
 O      4.7397931824     2.2401051807    -0.1094377996
 O      4.4926669781     1.9657322115    -2.2290376759
 O      2.7995207296     2.4836298319    -1.0067072313
 N     -0.0928792289     0.8686300805     1.9325161099
 O     -0.5998816767    -0.0394717255     2.6117197162
 O     -0.7156537440     1.3454981619     0.9693096693
 O      1.0368986436     1.2998641523     2.2165191729
 N     -0.6046824944     2.2025333362    -3.4910992527
 O     -1.3898101471     1.6908490348    -4.3064345552
 O      0.5236651757     1.7110334643    -3.3229406302
 O     -0.9479027880     3.2057183171    -2.8439220516
 N      1.0423412399    -1.0137727215    -0.4916518836
 O      0.8732740502    -1.6555464143     0.5583770319
 O      0.0796057156    -0.7880523283    -1.2434553987
 O      2.1741448651    -0.5977190869    -0.7898775242
 N      3.4770073824    -2.3646673968     2.2945528756
 O      3.0800794432    -3.5063119023     2.5811081847
 O      4.0309010288    -2.1555550643     1.2025401597
 O      3.3200415488    -1.4321344731     3.1000109309
 N     -3.2431383031    -2.3619812652    -2.1740082719
 O     -3.3571923563    -1.1893158198    -1.7804789375
 O     -3.4827809169    -3.3031132674    -1.3995020531
 O     -2.8894413515    -2.5935148947    -3.3420447655
 N      1.3441634209    -2.7922410060    -3.3075310608
 O      0.2989616718    -3.4471652641    -3.1604071989
 O      1.3834159425    -1.8614470783    -4.1291756401
 O      2.3501134582    -3.0681108976    -2.6330098004
 N     -0.4083158839    -4.2033746490     1.1766732239
 O      0.0420636504    -4.1226899605     2.3315178745
 O     -1.5131078900    -3.7049243922     0.9046440426
 O      0.2460971149    -4.7825100605     0.2938570438

81
n=9 OPLS/AA
 N     -4.6363514246     3.3784793970    -5.0488112870
 H     -4.2584968989     4.1257611636    -5.6429762610
 H     -5.0274153853     3.7872532927    -4.1919521584
 H     -3.8848117901     2.7233503600    -4.8033939960
 H     -5.3746812561     2.8775534994    -5.5569233112
 N     -4.0194800119     1.4876236250     0.5559790438
 H     -4.6602689830     1.6746538692     1.3361362586
 H     -4.3035170838     0.6236829351     0.0793616799
 H     -3.0637576793     1.3815741387     0.9159566175
 H     -4.0503769255     2.2705837393    -0.1075376209
 N     -2.2342468293    -4.1660889191    -1.9504270789
 H     -2.9848630235    -3.5785334530    -1.5688645012
 H     -2.4741471139    -5.1557855390    -1.8193426046
 H     -1.3555116109    -3.9592343513    -1.4612735980
 H     -2.1224662998    -3.9708017610    -2.9522272402
 N     -1.1628708133     2.6834429290    -2.1247089297
 H     -0.6484784200     2.8315294158    -1.2485200484
 H     -1.7367462381     3.5100858080    -2.3285795570
 H     -1.7695039019     1.8604221989    -2.0305351661
 H     -0.4967541922     2.5317344373    -2.8912000938
 N     -3.7174513775    -0.9217189842    -7.4254846910
 H     -3.3418630064    -1.7535822004    -6.9551942886
 H     -4.7159979701    -0.8262360868    -7.2063445439
 H     -3.5976044988    -1.0190433560    -8.4405710009
 H     -3.2143396688    -0.0880151038    -7.0998284728
 N     -4.4585081462    -0.7731629183    -3.1444204241
 H     -5.1123251347    -0.2288314874    -3.7192793080
 H     -3.5791374295    -0.2533062510    -3.0410237440
 H     -4.2717522645    -1.6746154272    -3.5991083820
 H     -4.8708183930    -0.9358979776    -2.2182708223
 N      0.0252230270    -1.6089654604    -4.3340584480
 H      0.1748208756    -2.1784369641    -5.1752235850
 H      0.0164396644    -2.2166237119    -3.5064661647
 H     -0.8738206777    -1.1185940148    -4.4081650359
 H      0.7834523915    -0.9222077053    -4.2463798255
 N     -0.9151777493    -1.6032641899     1.3882706181
 H     -0.5446243672    -2.2603560544     0.6917388025
 H     -0.4443941588    -0.6963570378     1.2876877475
 H     -0.7472984030    -1.9733176664     2.3311982260
 H     -1.9243937073    -1.4830266408     1.2424570182
 N      2.1787863720     0.2456591341    -0.5203187709
 H      1.5641144734     0.5609491190     0.2392908527
 H      2.0398767497     0.8434543733    -1.3434710377
 H      1.9536681685    -0.7266439939    -0.7615322567
 H      3.1574854975     0.3048773451    -0.2155619019
 N     -0.4519961454     1.4647922241     1.0679956673
 O      0.4554646886     0.6844660003     1.4005971256
 O     -0.1986119769     2.4365335172     0.3368778702
 O     -1.6128420825     1.2733770007     1.4665123269
 N     -1.6190579534    -0.4187558371    -1.6966377275
 O     -0.4928611021    -0.2524865141    -1.1995933884
 O     -2.4798431583     0.4711730377    -1.5961721118
 O     -1.8844698137    -1.4749548850    -2.2941481634
 N      0.6263317424    -2.9801166264    -1.1066905050
 O      0.5525245513    -3.2207199373    -2.3231116723
 O      1.5530816139    -2.2793488280    -0.6672851350
 O     -0.2266116248    -3.4402814845    -0.3296740821
 N     -4.1207516730    -1.6655103121    -0.0768429662
 O     -4.0151420123    -2.7514746531    -0.6705987751
 O     -3.4436977313    -1.4458347704     0.9411739921
 O     -4.9034159056    -0.7992208155    -0.5011044571
 N     -4.0700436787     4.0545292685    -2.1240554442
 O     -3.0254355111     4.4282461668    -2.6827569452
 O     -4.0153371266     3.4872563393    -1.0203224476
 O     -5.1693592832     4.2480854553    -2.6690873787
 N     -2.7683689826    -3.2365147918    -5.0459268166
 O     -1.8272190802    -3.8269154129    -4.4903353491
 O     -2.6883133857    -2.9331977436    -6.2478451918
 O     -3.7895753041    -2.9494309879    -4.3995993887
 N      1.3113123093     1.2216000507    -3.4392128461
 O      1.7699704681     1.8539056119    -2.4733762753
 O      1.8334107372     0.1482587257    -3.7832615964
 O      0.3305549329     1.6626361695    -4.0610011671
 N     -6.0657937241     0.7509252508    -5.9656313841
 O     -6.0773374474    -0.2465736554    -6.7058209445
 O     -6.2210601689     1.8847034992    -6.4488053959
 O     -5.8989834216     0.6146457991    -4.7422668270
 N     -2.6257236185     0.8800204837    -5.1501143191
 O     -2.1249545070    -0.2390933229    -4.9505335191
 O     -2.9166581059     1.6107017892    -4.1886155594
 O     -2.8355584117     1.2684532975    -6.3111948134

90
n=10 OPLS/AA
 N      5.8892151280    -4.0215886707     5.2289469600
 H      5.9657451571    -3.0300624894     5.4843977066
 H      5.0321662401    -4.1692354007     4.6831426615
 H      5.8548263601    -4.5929572461     6.0813499678
 H      6.7041228293    -4.2940985810     4.6668977528
 N      0.3449112237    -3.9647740204     2.8923265679
 H     -0.6085144326    -4.1968610814     3.1945701975
 H      1.0203849355    -4.3597649862     3.5571213385
 H      0.4544444470    -2.9444281976     2.8586754312
 H      0.5133290162    -4.3580420424     1.9589395988
 N      4.0916139493     0.0925780227     2.0031940966
 H      3.2840174641     0.7232257215     1.9375625901
 H      4.7871010566     0.3521633893     1.2938649723
 H      3.7847296991    -0.8742131133     1.8439066822
 H      4.5106067910     0.1691367076     2.9374420779
 N      5.5541100537    -7.9087161381     6.3974768033
 H      5.5001533045    -7.0226306233     6.9134004676
 H      4.6331794949    -8.3627165246     6.3997660114
 H      6.2408266684    -8.5254047817     6.8473111416
 H      5.8422806944    -7.7241117597     5.4294300950
 N      3.1797221417    -2.5622128479     7.8326195525
 H      3.6441704552    -1.6903864622     7.5525434647
 H      2.2275242035    -2.3542672916     8.1555938818
 H      3.7102184942    -3.0036815350     8.5928264601
 H      3.1369758665    -3.2005152538     7.0295141306
 N      3.5194778739    -7.3764934515     2.8080540499
 H      3.5581944035    -6.7600557113     3.6282623408
 H      2.8368442916    -7.0083963250     2.1351866162
 H      3.2369345411    -8.3190396029     3.1013312934
 H      4.4459382970    -7.4184815663     2.3674367480
 N      1.3663755900    -6.6841503631     7.3542539918
 H      0.8415835935    -7.1473478993     8.1054380574
 H      1.3480388361    -7.2708750175     6.5118451666
 H      2.3388001784    -6.5436900279     7.6524097200
 H      0.9370792410    -5.7746889589     7.1473237548
 N      5.5214033283    -4.3942526839     0.7349033431
 H      4.7310967327    -4.6351826945     0.1253097796
 H      6.0553707202    -3.6244061081     0.3148441096
 H      6.1307623033    -5.2132647951     0.8450683349
 H      5.1683827873    -4.1041573725     1.6543905545
 N      1.4233770645    -0.8512983274     5.0322010426
 H      2.0908782214    -0.3854024115     5.6579959760
 H      1.0423520195    -0.1673698720     4.3678995535
 H      0.6580960215    -1.2533201580     5.5862397569
 H      1.9021826458    -1.5991004144     4.5166694935
 N      2.1411299204    -2.2105971675    -0.9205841783
 H      1.6889957499    -2.1260274483    -1.8385486395
 H      1.8022392136    -1.4643615972    -0.3021019652
 H      3.1585406192    -2.1277484570    -1.0312507282
 H      1.9147436585    -3.1242510852    -0.5104362742
 N      0.2064455847    -3.2282533461     6.6358991690
 O      0.2441281245    -4.3686011263     7.1270253006
 O     -0.2409294618    -3.0602936071     5.4893116212
 O      0.6161384214    -2.2558645219     7.2913611128
 N      2.5488798295    -8.9158657355     5.3993852108
 O      3.0044080980    -9.3991057714     4.3496276315
 O      3.2156128169    -8.9651083690     6.4463141469
 O      1.4266176701    -8.3833826374     5.4022138561
 N      4.5866798251    -0.7038106845     5.6111147425
 O      5.3947264683    -1.5830025154     5.9533138917
 O      3.6536042629    -0.3891373187     6.3683257958
 O      4.7117088446    -0.1392917649     4.5117036551
 N      3.5459317784    -2.9347885010     2.7770468155
 O      4.3525756293    -3.8471175629     3.0219943433
 O      2.7688060183    -2.5387775220     3.6615064067
 O      3.5164136638    -2.4184700022     1.6476387872
 N      1.0494468837    -0.4528316834     1.9449160935
 O      1.3504900595    -0.4270296671     0.7400405094
 O      0.3668482120    -1.3881431442     2.3946598380
 O      1.4310026867     0.4566784932     2.7000485410
 N      4.6730921047    -5.4037458598     8.1935619490
 O      5.6499784846    -5.4767736280     7.4297701863
 O      3.8105182562    -6.2975722137     8.1858993237
 O      4.5587794814    -4.4368909593     8.9650169582
 N      5.5734224576    -1.4009951814    -0.4649447475
 O      5.5725739761    -0.2115978296    -0.1066834872
 O      4.6539723010    -1.8354318450    -1.1783128893
 O      6.4937218364    -2.1559564773    -0.1098375800
 N      2.9259675250    -5.2064414082     5.1493322946
 O      1.8836245327    -5.3258606964     4.4842924229
 O      3.8480322091    -6.0273291318     5.0116443337
 O      3.0462459301    -4.2661336394     5.9520607734
 N      6.4783750538    -6.4348860073     3.0993863847
 O      7.0609331194    -5.3462418871     3.2353937032
 O      5.9825108286    -6.7411804243     2.0024268088
 O      6.3916811437    -7.2172363403     4.0603394158
 N      2.1032898078    -5.0961135909     0.4324320435
 O      1.1533787294    -4.2992932135     0.3565101080
 O      3.1284885841    -4.9065262312    -0.2428767844
 O      2.0280020493    -6.0825221220     1.1836634117

99
n=11 OPLS/AA
 N      3.3606407553    -5.4796352058    -7.3335744863
 H      3.1593431958    -4.5719280564    -7.7692155326
 H      2.9675298826    -5.4988179359    -6.3852440850
 H      4.3768477205    -5.6184381811    -7.2856927374
 H      2.9388420261    -6.2293557656    -7.8941460146
 N     -2.0551294084    -7.6760428428    -5.6826540298
 H     -1.4942885311    -7.6623018547    -6.5425986753
 H     -1.4836209716    -8.0308640699    -4.9069513232
 H     -2.8696740585    -8.2869734533    -5.8150032881
 H     -2.3729335260    -6.7240319800    -5.4660636700
 N      2.7385719752    -6.0694650978    -2.4446045095
 H      2.9791275105    -6.0886276862    -3.4426034711
 H      2.0963759676    -6.8419990668    -2.2324483405
 H      2.2856694790    -5.1760832604    -2.2188087040
 H      3.5931151778    -6.1711503963    -1.8845584946
 N     -0.4935444723    -5.0468798599    -8.9066444170
 H     -1.2183106288    -5.0044950531    -8.1805909451
 H     -0.9309478185    -5.2352351546    -9.8162791136
 H      0.1703683308    -5.7978242311    -8.6840733826
 H      0.0047115215    -4.1499649595    -8.9456335198
 N      0.3018442452    -2.4115241651    -5.5877975664
 H      0.6508609800    -2.0890309558    -4.6776209097
 H      0.7017592130    -3.3329046913    -5.8007779173
 H      0.5767835727    -1.7423712432    -6.3164114954
 H     -0.7220264450    -2.4817894558    -5.5563790568
 N      6.4652948979    -6.3811962739    -4.1519059184
 H      6.4661990270    -7.4077446746    -4.1310813877
 H      5.5072493093    -6.0427125405    -4.2995951123
 H      7.0657966229    -6.0538794587    -4.9177367776
 H      6.8219346331    -6.0204494215    -3.2592103758
 N     -2.0248270054    -4.9552545884    -2.7081144778
 H     -1.6612044196    -5.8872210340    -2.4769148733
 H     -2.7257831222    -4.6786659573    -2.0106949935
 H     -2.4583184386    -4.9781551932    -3.6385962152
 H     -1.2540016872    -4.2769770770    -2.7062516038
 N      4.3300709454    -1.4423612773    -6.6437425671
 H      3.7625896121    -2.0143512492    -6.0073240679
 H      3.7525633227    -1.1359421655    -7.4354666094
 H      5.1200478601    -1.9985314337    -6.9913727663
 H      4.6850824338    -0.6206208178    -6.1408062049
 N      7.2569192225    -2.6853325864    -3.8643891801
 H      6.2360638908    -2.7756860899    -3.9270528358
 H      7.5883198525    -3.1370871005    -3.0039670937
 H      7.5121970432    -1.6909318129    -3.8490314398
 H      7.6910951093    -3.1376254301    -4.6775054123
 N      3.7633021128    -1.5479849108    -1.7826075314
 H      4.2813597562    -0.7930521350    -2.2472890135
 H      4.3828137987    -2.3556127519    -1.6477845852
 H      2.9638264645    -1.8233591610    -2.3650534381
 H      3.4252089364    -1.2199148601    -0.8703035415
 N      1.8423267634    -9.0324795390    -4.9461612106
 H      1.0485475805    -9.2767877720    -4.3424525114
 H      2.6650745396    -9.5802187272    -4.6681278242
 H      2.0494591116    -8.0313637277    -4.8507733345
 H      1.6062250490    -9.2415481670    -5.9232905845
 N     -0.3342027485    -7.9962908153    -2.8295540976
 O      0.8270992144    -7.8863399321    -2.4025804859
 O     -1.2578357056    -7.3681372447    -2.2860992575
 O     -0.5718719457    -8.7343958632    -3.7999833307
 N     -2.4899106621    -4.5115198218    -5.9232674805
 O     -2.3056391713    -4.8917121283    -7.0913923620
 O     -2.1520138334    -3.3658114990    -5.5823920149
 O     -3.0120794020    -5.2770364544    -5.0960173988
 N      5.8029225595     0.1691903652    -4.0060961081
 O      5.1089249308     0.2528294754    -2.9792613105
 O      5.2913323123     0.3719787508    -5.1197254003
 O      7.0085114059    -0.1172373612    -3.9193015435
 N      3.9742914701    -3.7499533954    -4.6486033769
 O      4.7095756845    -2.9051901617    -4.1112486392
 O      3.0047503051    -3.3837633018    -5.3333753503
 O      4.2085486094    -4.9609076975    -4.5011860226
 N      5.8556839909    -4.5856058217    -1.6541358608
 O      5.1315610875    -5.5801703673    -1.4823648029
 O      6.9891802296    -4.7198006026    -2.1442337577
 O      5.4463103260    -3.4568455866    -1.3358087655
 N      0.8022366703    -5.6911137153    -5.3785264534
 O      1.8133314021    -6.3840005666    -5.1769993694
 O      0.7813007907    -4.8823461423    -6.3211157663
 O     -0.1879229789    -5.8069945302    -4.6374636280
 N      1.7649325675    -2.4814619330    -8.3151425988
 O      2.7921728152    -3.1727342173    -8.4148321843
 O      1.7756398614    -1.4490902443    -7.6244096828
 O      0.7269841904    -2.8225616119    -8.9061864051
 N      6.5467384001    -4.3705303683    -6.5574953595
 O      7.5114160372    -4.4925204269    -5.7844925179
 O      5.9363423007    -5.3776118146    -6.9527439817
 O      6.1924565772    -3.2414579546    -6.9352498829
 N      1.0323605463    -2.9452152020    -2.6329367998
 O     -0.1784108907    -3.2001267434    -2.7428028287
 O      1.5079743423    -1.9395180750    -3.1855512375
 O      1.7675187791    -3.6960013920    -1.9704558000
 N      0.6423419533    -7.8042936786    -7.8910265649
 O     -0.5835289603    -7.6281392512    -7.7949639196
 O      1.3498205742    -6.9531188952    -8.4549356000
 O      1.1607346632    -8.8316237166    -7.4231797985
 N      4.7856092254    -8.9423926183    -4.1521391660
 O      6.0275949128    -8.9365251477    -4.1308075929
 O      4.1723830248   -10.0091510315    -4.3224272326
 O      4.1568492325    -7.8815008217    -4.0031825525

108
n=12 OPLS/AA
 N      1.2948795533    -1.9091976253    -0.1148501885
 H      1.4454639976    -2.2303631264     0.8486917896
 H      1.7452871121    -0.9957978439    -0.2454968718
 H      0.2874503465    -1.8226731415    -0.2932750498
 H      1.7013169037    -2.5879567021    -0.7693196836
 N      2.5670701704     1.5320358518    -5.1558448990
 H      1.8603631810     0.8385060832    -5.4275391916
 H      3.4924091559     1.2201309752    -5.4731740581
 H      2.5719023497     1.6335482069    -4.1341270241
 H      2.3436053067     2.4359574668    -5.5885395868
 N     -3.0708752084    -4.3342627892     1.7780334490
 H     -2.1178609972    -4.2301518060     2.1456758215
 H     -3.2955131540    -5.3320067320     1.6870416718
 H     -3.1336628921    -3.8839627645     0.8574232609
 H     -3.7364628620    -3.8909297530     2.4219934000
 N      0.2726310791    -7.4405546519    -0.2804516939
 H      0.4298188226    -6.5492545739     0.2044320878
 H     -0.5365690814    -7.9176253652     0.1340761342
 H      1.1053788713    -8.0335721354    -0.1850740088
 H      0.0918958569    -7.2617656652    -1.2752405166
 N      1.5324080002    -4.7496473333    -5.2431682578
 H      2.3660746584    -4.9039881925    -5.8223184108
 H      0.8219545339    -5.4550129395    -5.4710935072
 H      1.1559110035    -3.8124788006    -5.4281025081
 H      1.7856926168    -4.8271095509    -4.2511591692
 N     -1.9225730298    -5.1499570833    -2.4016899791
 H     -2.4304898276    -4.2694072524    -2.5462189362
 H     -1.8335290553    -5.6446308435    -3.2970132319
 H     -2.4383997694    -5.7373104314    -1.7359765699
 H     -0.9878739614    -4.9484789482    -2.0275513192
 N      3.5640358141    -4.8810742145     1.6012080860
 H      3.9686572265    -5.0474247331     2.5301026522
 H      2.6918510865    -4.3480569537     1.6982703653
 H      3.3665901361    -5.7808730891     1.1477627049
 H      4.2290452014    -4.3479422442     1.0286975262
 N      4.9723372967    -4.7742350618    -2.3698332521
 H      4.0886708593    -4.2994359358    -2.5887750589
 H      5.5357845530    -4.8595551175    -3.2239306488
 H      4.7746487500    -5.7096117203    -1.9953666055
 H      5.4902441641    -4.2283370114    -1.6712609085
 N      4.7267920069    -2.2468611987    -5.8288688643
 H      3.9877035072    -1.8227427732    -6.4016758547
 H      5.4706219462    -1.5582481034    -5.6652726795
 H      5.1156377799    -3.0606145974    -6.3196232783
 H      4.3332040743    -2.5458389079    -4.9289042023
 N      3.0187622331    -8.3482500942    -3.7626998350
 H      3.3278597180    -9.2784964098    -4.0682102848
 H      3.6838981059    -7.6402656894    -4.0952461307
 H      2.9750049911    -8.3218165963    -2.7372135611
 H      2.0882864186    -8.1524225875    -4.1501296612
 N     -0.4984258546    -0.8752102174    -3.4265794988
 H     -0.3876545284     4.454271E-40    -2.9019910857
 H     -0.5402499994    -0.6691554032    -4.4315804142
 H     -1.3663415398    -1.3406729391    -3.1362308425
 H      0.3005427569    -1.4914571014    -3.2365151419
 N      4.7650864096     0.3660150015    -1.6588773567
 H      5.0105149555     0.7385615109    -2.5836530185
 H      3.7540656946     0.4628102832    -1.5082039594
 H      5.2707291184     0.8887566421    -0.9341000445
 H      5.0250361091    -0.6260680675    -1.6095533050
 N      2.7242313262    -2.0488107343    -3.3971008830
 O      3.1583509572    -0.9085636977    -3.6303277091
 O      1.6164200468    -2.1925412029    -2.8538572612
 O      3.3979235168    -3.0453281046    -3.7071179283
 N      1.6895782952     1.1336341811    -1.8850792890
 O      2.1676642123     0.4538606209    -0.9618460175
 O      2.4336747462     1.8377241819    -2.5876429184
 O      0.4673949432     1.1093177209    -2.1057491088
 N     -2.7538968627    -7.1948290432     0.6143621466
 O     -3.4513319420    -6.8702859518     1.5896949118
 O     -2.8007794770    -6.5274420214    -0.4322583646
 O     -2.0095785698    -8.1867599549     0.6856499500
 N      3.3985333918    -7.5529571238    -0.7048931842
 O      3.1940770191    -7.1324975999     0.4459453324
 O      2.6600644523    -8.4278327129    -1.1868415631
 O      4.3414594632    -7.0985406928    -1.3737838604
 N      1.6919240738    -4.8214663695    -1.7631065676
 O      2.1294138765    -5.4248153337    -2.7568825036
 O      2.4768170451    -4.2505818124    -0.9878312894
 O      0.4695403158    -4.7890019362    -1.5446057341
 N     -0.0645891264    -7.0789282967    -4.0669295655
 O     -0.2056771685    -7.4402681891    -2.8868678902
 O     -0.7866709942    -6.1816905946    -4.5323113366
 O      0.7985814783    -7.6148265380    -4.7816100449
 N      5.5468956975     0.5312225138    -4.9334431312
 O      4.8696400750     0.7078669295    -5.9596689753
 O      5.4259003854     1.3043299032    -3.9687239960
 O      6.3451472745    -0.4185300560    -4.8719363727
 N      0.4387390251    -4.3143952244     1.9422553732
 O      0.5796707030    -5.4099290709     1.3739581233
 O     -0.6520781290    -4.0175292943     2.4570431613
 O      1.3886252660    -3.5157266650     1.9957648780
 N      1.2279024450    -1.3281513689    -6.0294720164
 O      0.6257951471    -2.3694886186    -5.7194696856
 O      2.3286265451    -1.3939711574    -6.6013916976
 O      0.7292852414    -0.2209934394    -5.7675544551
 N      4.6913661966    -5.4227663776    -5.3472697484
 O      5.6655922442    -4.7583329647    -4.9568472095
 O      4.4556299361    -6.5338263762    -4.8442866414
 O      3.9528758149    -4.9761394324    -6.2406761137
 N     -2.1637197403    -2.4510677593    -1.2017952508
 O     -2.9249167427    -3.0955245155    -0.4613409822
 O     -1.2358571313    -1.7864898335    -0.7114636586
 O     -2.3303854811    -2.4711889451    -2.4325821024
 N      4.9561616467    -2.5437534832    -0.2786573208
 O      4.1546473149    -1.8528415332     0.3719065609
 O      5.4140180430    -2.1184162463    -1.3521905836
 O      5.2998198588    -3.6600035688     0.1443124006

117
n=13 OPLS/AA
 N      4.3049867032     1.7415774216     0.8383742987
 H      4.7463956605     0.8181257839     0.7569414866
 H      4.9932232821     2.4706260787     0.6168948358
 H      3.9627469268     1.8739657026     1.7973220567
 H      3.5175813733     1.8035912218     0.1823387362
 N      6.9483814021     9.0590069969     4.6015678352
 H      6.8262877795     8.0413252029     4.6620079805
 H      6.5988760772     9.3924343276     3.6955286923
 H      7.9448989633     9.2900121099     4.6900263676
 H      6.4234626694     9.5122553560     5.3587083592
 N      0.5814432105     2.6554226910     2.8435193651
 H      1.1191278446     1.8220379872     3.1092283547
 H      1.0207644336     3.4899574912     3.2494543545
 H     -0.3794309056     2.5692083701     3.1949785349
 H      0.5653119929     2.7404861040     1.8204164750
 N     -0.5370058637     5.0551928358    -0.2879162183
 H     -0.2835742281     4.2243298295    -0.8353421662
 H      0.1523588774     5.1956832842     0.4599296034
 H     -1.4676224564     4.9222207144     0.1250083469
 H     -0.5491854010     5.8785367057    -0.9012611903
 N      5.4631616909     4.8058710738     2.7303434756
 H      5.4312435049     5.8310698371     2.7770855629
 H      5.9463278076     4.5172942683     1.8715602571
 H      4.5063171541     4.4334895657     2.7263348687
 H      5.9687582660     4.4416316225     3.5463932593
 N      4.0186947639     3.4700093294     6.3488623253
 H      5.0054138845     3.4855527738     6.6323757746
 H      3.8707508365     4.1426928269     5.5873873145
 H      3.4284651810     3.7242579517     7.1496258370
 H      3.7701501144     2.5275337804     6.0260606511
 N      1.5139632144     9.7365445127     8.2628822208
 H      2.5005110329    10.0196486991     8.2343950500
 H      1.0605934373    10.1575961552     9.0822759265
 H      1.4531510212     8.7135354714     8.3260478976
 H      1.0415983268    10.0553980007     7.4088099813
 N      4.2849675276     7.9283799577     0.1073541021
 H      3.5919481335     7.8813177610    -0.6487843552
 H      4.7832006075     8.8248862548     0.0596577414
 H      4.9560174013     7.1580203781     0.0050129610
 H      3.8087032930     7.8492953912     1.0135293249
 N      2.9199530053    10.7102451936     4.1284030754
 H      3.3569945696    11.1877114900     3.3313731485
 H      3.1242684792    11.2277478597     4.9913520097
 H      3.2946984589     9.7573035615     4.2039253561
 H      1.9038509390    10.6682183282     3.9869610112
 N      2.9331613501     5.0184980115    -2.5667228383
 H      3.8301110322     4.7274989288    -2.1604755007
 H      2.9980703102     4.9959836541    -3.5911810444
 H      2.7113948268     5.9725360165    -2.2587185880
 H      2.1930701049     4.3779731631    -2.2565158244
 N     -0.6629334055     6.0758760006     5.4884701923
 H     -1.0988988279     7.0054476269     5.4802946470
 H     -0.5611443882     5.7541070504     6.4581806770
 H      0.2622391037     6.1278524739     5.0462148379
 H     -1.2539299343     5.4160977564     4.9691905994
 N      4.2336820569     7.1672447398     6.8605222608
 H      3.4161870885     6.6446200558     7.1963816271
 H      5.0733294967     6.5829007791     6.9486641803
 H      4.3492858364     8.0193616913     7.4215641409
 H      4.0959250098     7.4220959239     5.8754794222
 N      0.5364255951     7.8363226447     2.3543403813
 H     -0.2675155159     7.2018674367     2.4276982487
 H      1.3526095593     7.4083231922     2.8069935494
 H      0.3145555352     8.7249890575     2.8183244408
 H      0.7460520187     8.0101102745     1.3643453579
 N      5.6415371690     4.6064489652    -0.4285057690
 O      5.1840780693     4.3289341037    -1.5495475098
 O      5.7917481712     5.7936981622    -0.0954983969
 O      5.9487855140     3.6967138972     0.3595292342
 N     -1.7016592821     4.9230014369     2.6991114313
 O     -2.1110887188     4.3437605585     1.6793734983
 O     -1.5851973435     4.2959886076     3.7650895923
 O     -1.4086915482     6.1292561158     2.6528711661
 N      4.4035656423    10.2765742803     7.0209841435
 O      3.5795899098    11.1308202615     6.6544521438
 O      4.1467594681     9.5407538259     7.9882673277
 O      5.4843484191    10.1581486583     6.4202324752
 N      2.3718850888     4.8962039876     1.2478076338
 O      3.0511176684     4.0890338142     1.9036561871
 O      2.8436828919     5.4166027652     0.2233029455
 O      1.2208537795     5.1829756144     1.6164640655
 N      1.3345474725     7.4899819946    -1.2541574934
 O      0.3927497461     6.9246226039    -1.8341606939
 O      2.4639162520     7.5037283588    -1.7712214239
 O      1.1469762685     8.0415954653    -0.1570894792
 N      0.0266089533     9.6357851051     5.0530195490
 O     -0.7616655666     8.6919267257     5.2284406190
 O      0.4471297506    10.2828871832     6.0263843679
 O      0.3943629720     9.9325416453     3.9042327355
 N      2.2715435129     5.4625321025     4.5750678559
 O      3.5055722096     5.4022111870     4.7037242733
 O      1.6005319794     4.4183813491     4.5249615980
 O      1.7085258964     6.5670046606     4.4965176333
 N      1.3880443606     2.6513063967    -0.7832968489
 O      0.6757833321     2.5519803370     0.2295390075
 O      1.0592153765     3.4214890564    -1.7007433492
 O      2.4291352113     1.9804492568    -0.8786862818
 N      3.4585108035     1.5195269738     3.9114798119
 O      4.4632382327     2.1523433792     3.5466728754
 O      2.6768231106     1.0539238262     3.0657872137
 O      3.2354708875     1.3523135815     5.1219803212
 N      6.4982480195     5.4180203288     5.7529868182
 O      6.0519647013     5.3086222980     6.9070583851
 O      6.8319736521     6.5331454664     5.3192345381
 O      6.6108057959     4.4122924122     5.0326669515
 N      1.5141962011     5.9780208921     7.8798770686
 O      1.6719953048     7.1841880066     8.1314287446
 O      2.5020497169     5.2463388181     7.7015383885
 O      0.3685426593     5.5035354696     7.8066640138
 N      4.1917872095     7.9421176411     3.3214876333
 O      5.2280350117     7.3635070856     2.9548567177
 O      3.2521138201     8.0978545435     2.5241308440
 O      4.0952127188     8.3649916348     4.4854762754
 N      5.1900965732    10.6538671125     1.7141545172
 O      5.2876737300    10.2695569363     0.5369534733
 O      6.0268888425    10.2908911927     2.5573894137
 O      4.2557263950    11.4011538100     2.0481209335

126
n=14 OPLS/AA
 N      1.2548395604     0.3760800489     2.6246823564
 H      2.1670034114    -0.0311214417     2.3872373047
 H      0.8111370102    -0.1845623396     3.3615967643
 H      0.6552293390     0.3819047151     1.7912141927
 H      1.3859893694     1.3380988652     2.9586809324
 N      2.6512459994     7.0032441419     2.2109311373
 H      2.5987516653     6.0035327318     2.4390923500
 H      3.6336632861     7.2749931447     2.0874668116
 H      2.2380946636     7.5508183238     2.9749363815
 H      2.1344743314     7.1836313937     1.3422292283
 N      3.8508411591     0.5091987642    -0.3838726822
 H      4.1584473028    -0.3439020085     0.0976183661
 H      2.9819641375     0.3184383501    -0.8966083559
 H      4.5778876808     0.8112943026    -1.0429456411
 H      3.6850658151     1.2509635818     0.3064453711
 N     -2.8730774561    -0.4930690242     5.2594243130
 H     -2.8583893992    -0.3234912378     4.2468712364
 H     -1.9732296776    -0.8910546808     5.5528797238
 H     -3.6282689463    -1.1510092556     5.4853357758
 H     -3.0324217870     0.3932792427     5.7526095300
 N     -2.3751167307     1.9388212603     0.4565637142
 H     -1.8812488452     1.6246355336    -0.3870107865
 H     -1.7306113770     1.9247073415     1.2557184751
 H     -3.1661226495     1.3115020901     0.6436888572
 H     -2.7224835702     2.8944397702     0.3138574896
 N     -1.8116507013     5.2012533453     4.9638002899
 H     -2.4537860063     4.7599129000     5.6324683384
 H     -2.2979137908     5.3547593721     4.0726107517
 H     -1.0022818556     4.5882429217     4.8109087719
 H     -1.4926217780     6.1020977574     5.3392139488
 N      3.4834363101     6.1011133653     5.7736313300
 H      4.1619930793     5.9808594656     5.0124902076
 H      2.6841785117     6.6501609471     5.4360392535
 H      3.9305108430     6.5930454440     6.5561674097
 H      3.1570634673     5.1803874874     6.0898277077
 N      4.8076293844     3.0795022618     3.1559794641
 H      5.4089016896     3.8266808167     2.7893298772
 H      4.8032491902     3.1162251951     4.1820725036
 H      5.1671959482     2.1685273122     2.8476419032
 H      3.8511712950     3.2065764508     2.8048732156
 N      3.5784524948    -0.6532578115     5.9479003737
 H      2.6316049928    -0.9096490430     5.6446192467
 H      3.5668196308     0.2951361477     6.3411538035
 H      4.2152523702    -0.6822222076     5.1429888838
 H      3.9001320633    -1.3162963929     6.6628392654
 N      4.9632928554     5.6541922603    -0.6538729119
 H      4.3135638127     6.2401833725    -1.1911835159
 H      5.6306266846     6.2530901201    -0.1536513616
 H      5.4731471563     5.0334441757    -1.2933695354
 H      4.4358331351     5.0900519434     0.0227122420
 N     -0.4018850730     5.4563874571     1.2055814736
 H      0.1827721715     4.6141538333     1.1503136983
 H     -1.3855597962     5.2003012046     1.0605347376
 H     -0.1112745345     6.1229290563     0.4806653850
 H     -0.2934775634     5.8881649140     2.1308120199
 N      1.3461268415     3.4208973080    -2.4000619895
 H      1.0991595052     4.3490476919    -2.0370467041
 H      1.1969899767     3.3998378400    -3.4157141838
 H      0.7555204488     2.7101222272    -1.9526042849
 H      2.3328371946     3.2245823771    -2.1948824316
 N      0.4424344542     2.2123505744     6.6402075599
 H      1.2299863509     2.8453380286     6.8227588961
 H      0.2796605053     2.1515500814     5.6282576466
 H     -0.4008689399     2.5733970100     7.1014237574
 H      0.6609606675     1.2791177939     7.0083901174
 N     -5.2071231871     2.9173373792     4.1153132835
 H     -4.5841419467     3.1653660888     4.8928814355
 H     -4.9459313696     3.4571967008     3.2819073602
 H     -6.1776222102     3.1326132277     4.3722636273
 H     -5.1207966150     1.9141737411     3.9142014682
 N      0.4988274682     7.2370567350     4.4913933386
 O      1.6809702603     7.5966935963     4.6187419068
 O      0.0766213566     6.8726546364     3.3814514388
 O     -0.2611098241     7.2418219759     5.4739874611
 N      3.5165762760     2.9631545390     6.4320887929
 O      2.6606178393     3.7782177065     6.8142210982
 O      4.4662583798     3.3441097163     5.7278196927
 O      3.4228525333     1.7671352316     6.7542258471
 N      2.5211934640     3.5038510644     0.8724761403
 O      2.9576379251     2.3818483909     1.1784894473
 O      1.3402771456     3.6331131270     0.5095079890
 O      3.2656659207     4.4965924744     0.9294310306
 N      4.6212293140    -0.1666488403     2.7046972978
 O      4.9489925201    -0.5933252070     3.8243117269
 O      5.2916259439     0.7256822450     2.1594161742
 O      3.6230686743    -0.6323039338     2.1303635300
 N      0.4863925197    -0.9656683260     5.9543747852
 O     -0.6466267400    -1.4733910799     5.9931416947
 O      1.1822246581    -1.0770246456     4.9314205750
 O      0.9235799929    -0.3465887540     6.9385628782
 N     -3.4178066273     4.7479489967     1.7981963337
 O     -4.5281214551     4.2380313636     2.0222563737
 O     -2.8954431921     5.4945181239     2.6424645912
 O     -2.8298547615     4.5112973121     0.7298671760
 N     -1.3278083630     2.1219904021     3.5509298304
 O     -0.7810809320     2.3396632802     2.4569803136
 O     -2.4395588039     2.6173935609     3.7991325263
 O     -0.7627848982     1.4089137912     4.3966773321
 N     -4.1370777560     0.3043548524     2.5091950740
 O     -3.0314083221    -0.2388783731     2.6686023405
 O     -4.9099156418     0.4343852405     3.4729541783
 O     -4.4699095719     0.7175580225     1.3860277988
 N      1.6107205822     3.8107913143     4.0089186589
 O      2.3298889540     4.7082732029     3.5395136911
 O      0.5476235390     4.1024682200     4.5814281963
 O      1.9546495306     2.6216315628     3.9058140063
 N      5.0746903652     2.8393485517    -2.0413003363
 O      5.4809082789     1.6657690187    -2.0145422123
 O      3.8584194400     3.0776486248    -1.9581377094
 O      5.8847440288     3.7746287646    -2.1512211757
 N      0.3873120050     0.8869047352    -0.8135875096
 O      1.4642534898     0.6117832615    -1.3681351848
 O      0.0988170771     0.3652311907     0.2762038927
 O     -0.4011351865     1.6837003947    -1.3488316675
 N     -3.0320138776     2.8393581979     6.6170438498
 O     -1.9378032614     3.1102703258     7.1388940749
 O     -3.7357143873     3.7466739037     6.1431222174
 O     -3.4225242984     1.6611294158     6.5691152185
 N      1.6203096622     6.5484757590    -1.0044698223
 O      2.7425198985     6.6933761346    -1.5169793125
 O      0.7957179561     5.7774147068    -1.5226698639
 O      1.3226908923     7.1746369395     0.0262405392
 N      5.4678054148     6.0917595256     2.5185145279
 O      5.0692748140     6.1258133881     3.6945381695
 O      6.0899477839     5.1005555571     2.1020154566
 O      5.2441934666     7.0489104021     1.7589893461

135
n=15 OPLS/AA
 N      1.9001499226    -2.3569429068     2.6631417861
 H      2.8127677398    -2.8208636443     2.5847685334
 H      1.4256894414    -2.6768342241     3.5156624500
 H      1.3263373250    -2.5899028064     1.8441763949
 H      2.0358060731    -1.3401714042     2.7079596899
 N     -0.8905565250    -0.7693560555     0.7452442715
 H     -1.3160295000    -0.1701373449     0.0282046757
 H     -0.0609593317    -0.3040648130     1.1319059349
 H     -0.6157907962    -1.6645831482     0.3241649787
 H     -1.5694468865    -0.9386383325     1.4967007985
 N      4.6573304459    -3.3826554968    -1.2091224269
 H      5.0415744228    -3.8486888176    -2.0394269540
 H      4.9044971074    -2.3863239754    -1.2307285914
 H      5.0478736568    -3.8138993104    -0.3631080667
 H      3.6353769707    -3.4817103378    -1.2032269041
 N      2.6000007159    -1.6025730455     8.1924279022
 H      3.4919460346    -1.8727695680     8.6233147613
 H      2.7748108225    -1.2160001621     7.2574212081
 H      2.1392165630    -0.8938091690     8.7751518985
 H      1.9940303124    -2.4277135462     8.1138241604
 N      8.3332412126    -2.6106653865     1.9299654365
 H      8.6474289058    -1.8539934837     2.5488109927
 H      8.0085163136    -2.2130202414     1.0407709898
 H      7.5634511952    -3.1216803094     2.3777629375
 H      9.1135687416    -3.2539667747     1.7525174287
 N     -0.2084563793     2.2387036957     5.0034238992
 H     -0.0363154311     2.3391848919     6.0106513416
 H     -1.0357398507     1.6490152769     4.8547487092
 H      0.6074849760     1.8020744044     4.5586429524
 H     -0.3692550440     3.1645403077     4.5896535746
 N      3.7223875509     2.1349532016     7.2847878689
 H      3.2658348550     1.8607310970     6.4069507707
 H      4.4139977273     1.4230923774     7.5477787742
 H      3.0169571167     2.2171881723     8.0263004016
 H      4.1927600598     3.0388008927     7.1581206739
 N     -1.0592408893    -1.5121088451     5.8199195837
 H     -1.4949939285    -0.9324630930     5.0930315673
 H     -0.5949221300    -0.9071530416     6.5074304934
 H     -0.3664995242    -2.1363954960     5.3902556421
 H     -1.7805483988    -2.0724231854     6.2889599241
 N      3.4599997563     3.8157111894     3.2496268175
 H      3.7768695925     4.3721947000     2.4470337033
 H      4.0410673951     4.0332532297     4.0677163880
 H      3.5422822722     2.8166971431     3.0272846333
 H      2.4797800742     4.0407002268     3.4564717638
 N      7.4652254862     0.7543365157     5.7397065125
 H      7.2433447804     1.6358284646     6.2171758770
 H      7.4819512255    -0.0108423780     6.4241451114
 H      8.3848380395     0.8310064963     5.2895176744
 H      6.7507676834     0.5613543385     5.0279878523
 N     -2.5406802780     3.1650089827     1.6033283474
 H     -2.6701814108     2.1881573905     1.8918184184
 H     -2.0868999024     3.1927054690     0.6827030378
 H     -1.9510281054     3.6494453009     2.2902543209
 H     -3.4546118197     3.6297268190     1.5485378937
 N      7.1439704320     2.1037239618     1.9778054484
 H      6.7685573077     2.3191779195     2.9088697189
 H      6.7685491796     2.7717590463     1.2944148613
 H      6.8705825679     1.1507655565     1.7106633934
 H      8.1681923073     2.1731935347     1.9972747268
 N      3.6241135034     0.6905125599     0.1127474324
 H      3.5378081465     1.5900228210    -0.3747654117
 H      4.4299983769     0.1750451592    -0.2601836804
 H      2.7694244701     0.1399681900    -0.0309295568
 H      3.7592229359     0.8570149454     1.1168679037
 N      4.9289956855    -2.3667114986     4.9041885121
 H      4.0981537622    -2.8376261223     5.2812524500
 H      5.4255424096    -3.0039603480     4.2704772685
 H      5.5505184086    -2.0988008035     5.6763082490
 H      4.6417673523    -1.5264591794     4.3887164480
 N      1.3475594968     4.2530984638    -0.3294603030
 H      0.9132751194     4.5332196610     0.5577630578
 H      2.3583902993     4.1349571525    -0.1934514620
 H      1.1798298791     4.9783666912    -1.0366295174
 H      0.9387422666     3.3658506232    -0.6455224264
 N     -0.8820249636     2.1063055580    -0.8779917911
 O     -1.3346657378     3.2460985504    -0.6804919807
 O      0.3257080357     1.9516553174    -1.1239231157
 O     -1.6371177965     1.1211620133    -0.8295602378
 N      6.3829126774    -0.9966773177    -0.1162736726
 O      7.2364801742    -1.8845864224    -0.2776981476
 O      5.4231512949    -0.9079538308    -0.8998578369
 O      6.4891066486    -0.1974910566     0.8287357274
 N      9.1527064303     0.1223995924     3.2253033822
 O      9.2189808111     1.2045361387     3.8316086786
 O      9.2872826664     0.0928898182     1.9907847226
 O      8.9518556516    -0.9302280270     3.8535172510
 N      2.2386476290     0.2097634781     5.2198793240
 O      1.2618228240    -0.3254296940     4.6699707134
 O      3.0229355527    -0.4756281644     5.8967461203
 O      2.4311846651     1.4303492753     5.0929210359
 N      1.0103895448     1.4087230171     1.8742380610
 O      1.8497531445     2.2982309833     1.6568392650
 O     -0.1391730230     1.7137430796     2.2326883016
 O      1.3205887627     0.2141940268     1.7331865029
 N      1.4660458736    -3.2948292482     5.8633248290
 O      0.9588615160    -3.2725288005     6.9970287712
 O      2.6963365313    -3.4090635823     5.7354447085
 O      0.7429389912    -3.2028952878     4.8575001977
 N      1.6745000039    -2.6503788188    -0.3936013995
 O      0.6868411033    -2.8322801107     0.3374661261
 O      2.1038515949    -3.5778389226    -1.0996416803
 O      2.2328077630    -1.5410165301    -0.4186286644
 N      4.7072095186     0.3278209541     3.1761672874
 O      5.6610116419     0.2890920869     3.9710128669
 O      4.4325870522     1.3861464559     2.5866356562
 O      4.0280293148    -0.6917765013     2.9708531737
 N      0.8094598496     1.0080570986     7.9245068030
 O      0.1071787056     0.0506527529     7.5595464976
 O      0.5981339127     2.1433607747     7.4668553828
 O      1.7230676661     0.8301576250     8.7471191907
 N      0.0235876439     4.5837960159     3.0160268288
 O      1.0213335026     4.4784143622     3.7484309655
 O     -1.1007882211     4.2850043462     3.4513661945
 O      0.1502177522     4.9879696647     1.8482823864
 N     -2.3760855008     0.1075263273     3.3855889476
 O     -2.1772848991     0.5928977589     4.5116044026
 O     -2.9335029564     0.7855094729     2.5065880685
 O     -2.0174683583    -1.0558291866     3.1385741727
 N      5.3439668260    -3.8388298266     2.1214390161
 O      4.1435356308    -3.6313520083     2.3642060063
 O      6.1958137581    -3.6673687245     3.0091190293
 O      5.6925513697    -4.2177690520     0.9909911028
 N      5.6351086346    -1.0090147817     7.7774632591
 O      5.1383604504    -1.8034299280     8.5930389623
 O      6.3941995153    -1.4264647553     6.8872192109
 O      5.3727657271     0.2028513139     7.8521316642
 N      5.7936904609     3.3878561792     5.4274623532
 O      4.7257039119     4.0168500392     5.5098599638
 O      6.3603556953     2.9884139756     6.4581681061
 O      6.2950121791     3.1583043381     4.3143580937
 N      4.4647437978     3.8218461525     0.1847257115
 O      3.9094616325     4.7330139920     0.8206917453
 O      5.6521492858     3.5384267435     0.4144201965
 O      3.8326199660     3.1940972166    -0.6809355042

144
n=16 OPLS/AA
 N     -5.2619894830     0.3085116058    -2.4982901768
 H     -4.3644836633     0.2318650688    -2.9910829422
 H     -6.0283481947     0.0968761102    -3.1480127540
 H     -5.3735253809     1.2630322517    -2.1367855377
 H     -5.2815998189    -0.3577270822    -1.7172799531
 N     -9.0748514579    -0.7290034877    -0.1427672336
 H     -9.5892402499     0.1217448087     0.1138796139
 H     -8.2350783390    -0.8108157155     0.4423161395
 H     -8.7999968909    -0.6778388374    -1.1307311346
 H     -9.6750908530    -1.5491033782     0.0034666966
 N     -8.3189540914     5.1933410521     1.8795094805
 H     -8.6601412174     6.1583917122     1.7988579703
 H     -9.0858160102     4.5411913212     1.6773753381
 H     -7.9738253392     5.0308881917     2.8327831750
 H     -7.5560341311     5.0428939231     1.2090213600
 N     -3.3388380226     6.8501030234    -3.9086162428
 H     -3.9097746837     6.3195418624    -3.2402059788
 H     -3.5003646889     6.4914281625    -4.8570339596
 H     -2.3459738744     6.7469367546    -3.6681728434
 H     -3.5992393994     7.8425047975    -3.8690515383
 N     -3.0070077637     3.2123447768    -4.4940024733
 H     -2.1734186524     3.8080143279    -4.5614048242
 H     -2.7281536684     2.2257874391    -4.5503912887
 H     -3.6476464850     3.4315825583    -5.2658524251
 H     -3.4788114371     3.3839953619    -3.5983614211
 N     -8.1523177578     7.5034378971    -1.6258453472
 H     -9.0037586715     7.2636784921    -2.1471896631
 H     -7.6920265968     8.3053338922    -2.0723087227
 H     -7.5138385375     6.6993367889    -1.6247421167
 H     -8.3996480547     7.7454021819    -0.6591413939
 N     -1.4639762881     6.0784974465    -0.2579149704
 H     -0.9259029686     6.3397627092    -1.0924529642
 H     -2.3242500651     5.5957000575    -0.5426436047
 H     -1.7054589786     6.9240277348     0.2721795172
 H     -0.9002926159     5.4544995391     0.3312563572
 N     -7.2259132277     3.2373025352    -4.6896961441
 H     -6.6458046066     3.3598661855    -5.5279611600
 H     -8.1021983071     3.7608617725    -4.8003526857
 H     -6.7190873174     3.5879525188    -3.8684729042
 H     -7.4365621149     2.2405297835    -4.5619986430
 N     -9.4639583304     3.5544034991    -1.7625477958
 H     -9.7709275298     4.3911468262    -2.2723189334
 H     -8.4812609998     3.6635807029    -1.4857428460
 H     -9.5595231402     2.7305830841    -2.3678764792
 H    -10.0441219505     3.4323041982    -0.9242534211
 N      0.6703810179     2.4305743004    -1.9694577477
 H      0.4026865538     2.2925321091    -0.9878671381
 H      0.6090354335     3.4283319713    -2.2038741185
 H      0.0361234856     1.8969983304    -2.5754689613
 H      1.6336783380     2.1044346563    -2.1106198169
 N     -6.4947925355     2.0245625939     2.4112001747
 H     -6.2061051262     2.4445379843     1.5198437092
 H     -6.0993735913     2.5661921282     3.1887064394
 H     -6.1542217984     1.0571580351     2.4599394484
 H     -7.5194693449     2.0303626369     2.4763102338
 N     -4.8251524897     8.5095293985    -0.4412146495
 H     -4.7544741591     8.9127907623    -1.3828201634
 H     -4.9281378166     7.4904168234    -0.5121954016
 H     -5.6425230241     8.9034777930     0.0393533437
 H     -3.9754748903     8.7314326082     0.0908027061
 N     -5.5156486024     8.0321045740     4.1478063353
 H     -6.3916340150     8.0992538296     3.6164151122
 H     -4.7347866217     8.3506586786     3.5621336153
 H     -5.3584808606     7.0565401552     4.4267469918
 H     -5.5776937655     8.6219656980     4.9859291045
 N     -3.1213237426     4.4855416781     2.6717321692
 H     -3.7876725748     4.4775094787     1.8906106581
 H     -3.6148410973     4.2657807893     3.5448761767
 H     -2.6920938093     5.4153253841     2.7458904359
 H     -2.3906881380     3.7835510525     2.5055506454
 N     -7.3349422898     7.5664859923    -6.1107476241
 H     -7.6542103500     8.0658090186    -6.9491869593
 H     -8.1398830164     7.3614997067    -5.5071867450
 H     -6.6636078550     8.1510924593    -5.5991023568
 H     -6.8820682487     6.6875432711    -6.3875152519
 N     -2.9880374366     0.9733983385     0.3528914902
 H     -3.4338426803     1.8363154733     0.0199233223
 H     -3.6827911320     0.3951573068     0.8399123291
 H     -2.2256842609     1.2093058603     0.9989571221
 H     -2.6098321075     0.4528155540    -0.4472271370
 N     -9.5239321431     5.8999424546    -3.9943716462
 O    -10.0201451292     5.8733716614    -2.8559145428
 O     -9.3118165855     4.8388417298    -4.6043635748
 O     -9.2398344859     6.9876148483    -4.5228372466
 N     -0.5021480890     5.4353181850    -3.2144267531
 O      0.3754156846     4.8968962577    -2.5194436149
 O     -0.9180873611     6.5685219287    -2.9214050676
 O     -0.9637729621     4.8405358899    -4.2024323722
 N     -5.5705227005     9.0987790733    -3.5255378112
 O     -5.6381608102     8.8896963911    -4.7481282697
 O     -6.6107018122     9.2319025046    -2.8597123997
 O     -4.4627045874     9.1747383854    -2.9687723161
 N     -2.0575244604     0.5648560201    -3.0510084026
 O     -3.0177337950     0.4926549098    -3.8357395313
 O     -1.0247985699     1.1678544618    -3.3869965355
 O     -2.1300410746     0.0340582615    -1.9302882388
 N     -3.2452964318     3.6528141185    -1.3520892541
 O     -2.9864384256     4.6964178006    -1.9741035613
 O     -3.0789478042     3.6054379266    -0.1220073294
 O     -3.6705034078     2.6565858263    -1.9601573612
 N     -0.6617408244     2.9368746269     1.2092954644
 O     -1.4672595130     2.5406759418     2.0678897547
 O     -0.1395031897     2.1260013761     0.4264989806
 O     -0.3784595424     4.1439475344     1.1334975970
 N     -5.7672833806    -0.6470806104     0.9109483862
 O     -5.4214289554    -0.9972082766    -0.2295836146
 O     -4.9299549566    -0.1704404671     1.6949848618
 O     -6.9504671824    -0.7735931895     1.2674441984
 N     -5.0687471924     4.8815557552    -6.3237769971
 O     -4.0983427970     5.6245405785    -6.1017257136
 O     -4.9450384756     3.6500590368    -6.2182786707
 O     -6.1628611855     5.3700680436    -6.6513268707
 N     -8.3242365003     0.5334260170    -3.3116432099
 O     -9.2227778148     1.3864253069    -3.2220126989
 O     -8.3295164645    -0.4555761577    -2.5600683757
 O     -7.4204144941     0.6694290111    -4.1528492323
 N     -9.8189672910     2.4202079618     1.1769686500
 O     -9.0942916791     2.2051428088     2.1626715202
 O    -10.1982138094     1.4743133158     0.4667058056
 O    -10.1643966626     3.5811686952     0.9015284023
 N     -7.8110311479     8.2950701693     1.4778669412
 O     -7.0632629002     9.0325092957     0.8145087473
 O     -8.7657115917     7.7217963056     0.9274487015
 O     -7.6041187854     8.1309047743     2.6916443519
 N     -5.9801968644     5.4548423260    -2.7858308838
 O     -5.3108973463     4.6900602915    -3.5000888943
 O     -7.1645393329     5.1847223300    -2.5262427177
 O     -5.4651534994     6.4897451898    -2.3311606733
 N     -5.7849657649     4.6067992618     4.3180272961
 O     -5.0906206072     5.5745130379     4.6707775765
 O     -5.2663154177     3.4859592321     4.1848456303
 O     -6.9979622463     4.7599256387     4.0984585045
 N     -5.3802146768     5.5891762885     0.7191771896
 O     -6.3958539072     6.1285786996     0.2495604271
 O     -4.2551127902     6.0385924206     0.4449714353
 O     -5.4896774213     4.6003569493     1.4630003054
 N     -6.5949818864     2.6078023955    -0.7197422382
 O     -6.7171826450     2.4945022918    -1.9506963283
 O     -7.3970201606     3.3059697832    -0.0776247906
 O     -5.6707421096     2.0229346408    -0.1309051216
 N     -2.7898565083     7.9787365877     1.9823012839
 O     -2.4273972837     8.2819503909     0.8335181839
 O     -3.6273922250     8.6793069712     2.5745452978
 O     -2.3147796339     6.9749515929     2.5388408181

153
n=17 OPLS/AA
 N     -7.0081441783    -1.1365940876    -4.0543812257
 H     -7.5455999384    -1.3215061086    -3.1992876939
 H     -7.5026265138    -1.5334848406    -4.8619700044
 H     -6.0799691283    -1.5684257226    -3.9753366839
 H     -6.9043816561    -0.1229598588    -4.1809296877
 N     -1.0298467706     5.1562707471    -4.5085013204
 H     -0.6759811600     4.7880308799    -5.3992395690
 H     -1.6822468103     4.4805231429    -4.0938037811
 H     -1.5170694712     6.0446362762    -4.6748030066
 H     -0.2440892962     5.3118923307    -3.8661597926
 N     -3.7024544435     1.5077126593    -4.4345109776
 H     -2.7780052993     1.6645001322    -4.8528978390
 H     -4.1997894308     0.7828911688    -4.9651015945
 H     -4.2419606965     2.3809526625    -4.4594192893
 H     -3.5900614470     1.2025068266    -3.4606255952
 N     -3.7070788889    -2.5332249282    -1.3670388516
 H     -4.7323149715    -2.5889574855    -1.3716164673
 H     -3.3134177517    -3.4494748779    -1.6114803050
 H     -3.3833388873    -2.2601320730    -0.4317056341
 H     -3.3992449436    -1.8343353306    -2.0533530046
 N      0.3671693693     1.2128629132    -0.8710473144
 H      0.5911330034     2.2023321791    -0.7128481992
 H     -0.0421936876     0.8139939641    -0.0180759581
 H      1.2249585531     0.7018112792    -1.1103368204
 H     -0.3052201736     1.1333151940    -1.6429281258
 N     -3.6445397257     1.2160136273     0.7032211899
 H     -4.2971781195     0.5696785978     0.2443636367
 H     -4.1719710743     1.8872766762     1.2737093820
 H     -3.1057133387     1.7217160992    -0.0096369016
 H     -3.0032970061     0.6853825067     1.3044481956
 N     -6.5584106776     2.3284894674    -1.4030297263
 H     -6.9220259536     1.3734536483    -1.3033973369
 H     -7.0574872767     2.8072926069    -2.1619136352
 H     -5.5559977501     2.2919207257    -1.6222706305
 H     -6.6981320841     2.8412899584    -0.5245372055
 N     -0.2835828522    -2.3871116260    -5.2434201155
 H     -1.2158195588    -1.9595409250    -5.1949008809
 H     -0.0584976071    -2.6073376460    -6.2206978744
 H     -0.2734372903    -3.2500056931    -4.6870511547
 H      0.4134221393    -1.7315618234    -4.8710305048
 N     -3.8172424649    -1.0995230649    -8.4121988850
 H     -3.1119075880    -1.7080496020    -8.8439792257
 H     -3.3829286441    -0.5527631539    -7.6594307998
 H     -4.5743127988    -1.6746471215    -8.0244975141
 H     -4.1998201417    -0.4626329749    -9.1208884211
 N     -5.5556126221     5.5845314624    -3.0895061555
 H     -5.4234716258     5.3156007142    -2.1074414390
 H     -5.1656778945     6.5218615083    -3.2431224912
 H     -6.5582216861     5.5904466314    -3.3108104699
 H     -5.0750791533     4.9102167335    -3.6966492654
 N     -2.3055670623     4.3731602821    -8.6840894159
 H     -2.6198132361     4.6092674922    -7.7355437790
 H     -2.1406543566     5.2365000843    -9.2148274595
 H     -3.0273146056     3.8147027686    -9.1546648225
 H     -1.4344863568     3.8321710133    -8.6313206786
 N      0.2409462054    -3.5776272167    -1.2233823921
 H      0.8574009734    -3.1083607522    -1.8971839963
 H     -0.5847464207    -3.9433459085    -1.7119683222
 H     -0.0556651546    -2.9061009261    -0.5055316652
 H      0.7467960241    -4.3527008232    -0.7788462410
 N      1.0998004447     1.7339851835    -4.6934416212
 H      0.0785982923     1.6920156378    -4.7915273935
 H      1.3431768473     2.3480623662    -3.9073679441
 H      1.5116894489     2.1048718134    -5.5577483260
 H      1.4657361958     0.7909908756    -4.5171229166
 N     -0.3811378922     0.3321913983    -9.2766825297
 H     -1.1634513821     0.9332720707    -9.5611534881
 H      0.4741211590     0.6324254027    -9.7589958960
 H     -0.5900987845    -0.6419278735    -9.5250019085
 H     -0.2451233230     0.4049965786    -8.2615791030
 N     -3.9356171619    -4.4699464602    -6.3248406253
 H     -4.7306436192    -3.8293583339    -6.4335415096
 H     -3.6339052620    -4.4775389263    -5.3434401110
 H     -3.1593985199    -4.1560093758    -6.9191163617
 H     -4.2185220209    -5.4168785810    -6.6032646247
 N     -6.3216911137     1.8091216369    -7.7541693084
 H     -6.3350516315     0.7827686345    -7.7285351795
 H     -5.3821688488     2.1453211567    -7.5122964449
 H     -7.0014261810     2.1772371753    -7.0783833120
 H     -6.5681178066     2.1311585817    -8.6974622720
 N     -1.6312001647     5.5369735992    -0.4313487708
 H     -1.9747704871     5.9446338909    -1.3088501200
 H     -1.2045432531     6.2727167192     0.1438734702
 H     -0.9304096766     4.8161806767    -0.6401208448
 H     -2.4150775765     5.1143635069     0.0797015567
 N     -4.0036693275     4.0509182378    -5.9959078279
 O     -3.2228902980     4.9572887192    -6.3304142830
 O     -4.4760816191     4.0305905938    -4.8472428095
 O     -4.3120363136     3.1648746870    -6.8100670467
 N      1.8056473198    -1.1410330183    -3.0942512598
 O      1.5878779909    -0.7725105229    -4.2603497122
 O      2.0310134965    -0.2995103153    -2.2087753777
 O      1.7980504660    -2.3510791908    -2.8136284635
 N     -1.7931345497    -0.3857232803    -2.6768789546
 O     -3.0055145752    -0.2028348818    -2.4776192789
 O     -1.0597861871     0.5738420017    -2.9674861804
 O     -1.3141025010    -1.5281778805    -2.5855313310
 N     -2.8436614288     2.9245953392    -1.8837457792
 O     -2.1462618412     2.6658225938    -0.8889149431
 O     -2.3665095719     3.5837168076    -2.8223100584
 O     -4.0182138188     2.5242462938    -1.9400123814
 N     -1.4377697820    -1.0828040887     0.7556555110
 O     -1.1535944339     0.1052699699     0.9809160574
 O     -2.6251520949    -1.4476799548     0.7530562227
 O     -0.5345620901    -1.9060029439     0.5329940737
 N     -1.9657758672    -4.6237458139    -3.2461335111
 O     -2.1341496485    -4.5319611629    -2.0188422830
 O     -2.9305326746    -4.8705596500    -3.9886597017
 O     -0.8326443662    -4.4687165039    -3.7308989389
 N     -3.7819921862     1.8173251389    -9.8881508933
 O     -4.1860773159     2.9896921335    -9.8154271087
 O     -2.5651551467     1.5841998630    -9.9774713050
 O     -4.5947447503     0.8780826641    -9.8715542529
 N     -4.8470097235     4.2420622879     0.3446483563
 O     -5.4017095742     4.8251761223    -0.6015568237
 O     -3.7429001891     4.6359658387     0.7555011762
 O     -5.3964198495     3.2650441161     0.8800011474
 N     -7.1810467371     2.5412511396    -4.5181635476
 O     -7.5741132176     2.7398136024    -5.6796667122
 O     -7.3239280003     3.4228994201    -3.6548564383
 O     -6.6450985620     1.4610395267    -4.2199672524
 N     -1.2570024595    -2.7973088005    -8.3606297875
 O     -0.1390562039    -2.8076061366    -7.8192352499
 O     -1.4700557589    -2.0523802780    -9.3315611439
 O     -2.1618961442    -3.5319405784    -7.9310926229
 N     -6.3685597817    -0.7990965865    -1.0940255864
 O     -7.3555653717    -0.1454568679    -1.4703140321
 O     -6.2590097220    -1.9955684310    -1.4094171219
 O     -5.4911035449    -0.2562640237    -0.4023450483
 N      0.4387495732     3.3099502994    -7.4653036439
 O     -0.0712038155     3.0432511480    -8.5661383340
 O      1.4561841740     2.7046830393    -7.0891437208
 O     -0.0687320475     4.1819174127    -6.7406282937
 N     -6.5839914971    -1.9064486982    -7.1437120724
 O     -7.5200010060    -2.1820957018    -6.3749970150
 O     -6.5589197594    -0.8078321318    -7.7228760898
 O     -5.6730529925    -2.7294189235    -7.3332632652
 N     -3.0569965910     7.2788608561    -3.4939954529
 O     -4.2125975174     7.7306424023    -3.5531380294
 O     -2.2734021928     7.4513525109    -4.4422804096
 O     -2.6849897634     6.6545871525    -2.4865671087
 N     -4.0283529220    -1.5920892660    -5.0219590014
 O     -4.6024271205    -2.2645200082    -4.1494375848
 O     -4.6029467026    -0.6160227737    -5.5320120386
 O     -2.8796840181    -1.8957252605    -5.3844276725
 N     -1.4401746380     0.8806096935    -6.4139208478
 O     -2.4974414134     0.6520011387    -7.0246114448
 O     -1.4027519031     1.7711627144    -5.5487429662
 O     -0.4203297764     0.2186646947    -6.6684083374
 N      0.7824433543     4.1503397500    -1.9371683135
 O      0.5034124211     3.8934057991    -0.7543138871
 O      1.3270456991     3.2894022017    -2.6479514977
 O      0.5168717290     5.2682121491    -2.4092399358

162
n=18 OPLS/AA
 N      2.6148761467    -7.5328212979     2.9818980905
 H      3.5657244152    -7.2899013920     2.6800478176
 H      2.3998816269    -8.4948461932     2.6946348961
 H      1.9431630100    -6.8881472490     2.5489635035
 H      2.5507364608    -7.4583901211     4.0039458510
 N      3.1726248534    -2.0628699395     2.6720325847
 H      3.0281749922    -1.2998496421     2.0003404224
 H      2.5896744517    -2.8659094952     2.4083452951
 H      2.9116670460    -1.7447208215     3.6127332202
 H      4.1609827828    -2.3409990561     2.6667107471
 N     -1.8091192179   -10.3470644233    -0.6174813146
 H     -1.5161519657   -10.1296295620     0.3422730122
 H     -1.6513495126    -9.5287150260    -1.2171876341
 H     -2.8069333457   -10.5890500909    -0.6242212759
 H     -1.2620417622   -11.1408628023    -0.9707884260
 N     -1.3376842273    -3.8332159352     5.0692225901
 H     -1.1755141216    -3.5626269188     4.0921255945
 H     -1.2352678002    -3.0097506859     5.6739130431
 H     -0.6533205925    -4.5473596382     5.3446871267
 H     -2.2866342369    -4.2131262344     5.1661636443
 N      2.6924067052    -4.0484634964     6.0175703365
 H      3.3078308346    -4.3946205360     5.2721412368
 H      2.4344356096    -3.0737922778     5.8234012997
 H      3.1831824483    -4.0997352851     6.9179846288
 H      1.8441785279    -4.6257062239     6.0567534546
 N     -3.9937627508    -5.6328043718    -3.6938978769
 H     -4.3404350536    -6.5797526111    -3.5006533578
 H     -4.7880874479    -4.9869976990    -3.7727439449
 H     -3.4655514227    -5.6347582572    -4.5743662178
 H     -3.3809774166    -5.3297098422    -2.9278277989
 N      0.3387715509    -5.2114216418    -0.4997466284
 H     -0.4480408513    -5.8235985284    -0.7455144064
 H      1.0111259504    -5.7324222839     0.0753469100
 H     -0.0089461002    -4.4025526641     0.0285136636
 H      0.8009464385    -4.8871136869    -1.3573329201
 N     -0.4716702446    -1.0410519657    -2.3283588698
 H     -1.0411189632    -0.4302559508    -1.7309540802
 H     -0.6051471443    -0.7787251290    -3.3120271236
 H     -0.7591552520    -2.0173301759    -2.1924590875
 H      0.5187398264    -0.9378960122    -2.0779946063
 N     -4.3844708306    -2.3943312342     0.9846112256
 H     -3.6600943615    -2.6426210300     0.3006031803
 H     -5.2975538869    -2.3540068079     0.5167565918
 H     -4.1688740922    -1.4777142616     1.3939605824
 H     -4.4113602761    -3.1029830792     1.7271238816
 N      2.4592023823   -11.0193795607    -0.6153685464
 H      1.6507625533   -11.2236923718    -0.0162713791
 H      2.1613381762   -11.0015731733    -1.5978116912
 H      3.1726593584   -11.7465516204    -0.4871676768
 H      2.8520486538   -10.1057012764    -0.3602228550
 N     -4.1568484068    -6.3133434541     0.1595544150
 H     -4.9642410560    -5.7935938360    -0.2040573864
 H     -4.1508156577    -6.2626662840     1.1850445982
 H     -3.2910666855    -5.9020485624    -0.2085407456
 H     -4.2212710143    -7.2950646276    -0.1342291603
 N     -4.7456106551    -1.1054198509    -2.9192720386
 H     -4.4929447682    -0.7147928808    -2.0039542700
 H     -5.4921007148    -0.5389327727    -3.3388905158
 H     -5.0742974696    -2.0708630945    -2.8004450826
 H     -3.9230994216    -1.0970902750    -3.5337973945
 N     -2.6908903125   -10.3132587187    -4.6091115792
 H     -1.7103948396   -10.5413728695    -4.4070505503
 H     -3.1074245004   -11.0630567915    -5.1735022291
 H     -2.7364918049    -9.4285391366    -5.1281754375
 H     -3.2092491502   -10.2200662994    -3.7277179030
 N     -0.3849050001    -0.6302333787     1.7524519180
 H     -0.5218732266    -1.6050064673     1.4604018738
 H     -0.1875354186    -0.5992056000     2.7595850823
 H     -1.2355046604    -0.0906288484     1.5535984726
 H      0.4052931718    -0.2260935485     1.2362219587
 N      4.0372938605    -4.6254278212    -0.2424976950
 H      4.9407159810    -4.6627556020     0.2439909550
 H      3.6926028233    -3.6582886326    -0.2505328732
 H      3.3613342458    -5.2256482966     0.2443796040
 H      4.1545232718    -4.9550187902    -1.2078279921
 N      1.2379732634    -8.2538314413    -3.8650666035
 H      0.3310313492    -8.1151137313    -4.3259894373
 H      1.1239802133    -8.1571113829    -2.8492489524
 H      1.9048947924    -7.5501687473    -4.2031642393
 H      1.5919858155    -9.1929317684    -4.0818642339
 N     -0.2146832363    -4.7173185892    -4.5563530697
 H     -0.8152459228    -5.2746017399    -5.1752198140
 H     -0.4284752774    -4.9430394286    -3.5777940519
 H     -0.3852944531    -3.7185335918    -4.7223526651
 H      0.7702821233    -4.9331001394    -4.7500463506
 N     -1.4123888398    -7.2542638118     2.8220310271
 H     -1.0197649981    -7.3243432623     3.7681660529
 H     -1.2923685323    -8.1498721876     2.3344703145
 H     -0.9251760361    -6.5141801595     2.3032484179
 H     -2.4122454104    -7.0286597060     2.8822402444
 N     -1.1895553586    -7.4682310793    -1.9589115227
 O     -1.4772199037    -7.2901106187    -0.7636960100
 O     -0.7837425798    -6.5179670203    -2.6483548617
 O     -1.3077036874    -8.5966165073    -2.4646841037
 N     -2.1427498489    -2.1005104916    -4.6026355312
 O     -2.5688710539    -0.9781888130    -4.2835232011
 O     -0.9401638078    -2.2544606450    -4.8730131838
 O     -2.9192153099    -3.0688827964    -4.6513702481
 N      0.4279357457   -11.1832903967    -3.0863337037
 O      1.6260446009   -10.8553570095    -3.0827594262
 O     -0.0755918544   -11.7072682302    -2.0788987942
 O     -0.2666460687   -10.9872457927    -4.0973437046
 N     -5.8670027637    -3.7034209521    -1.6102979708
 O     -5.6136200524    -3.6327747385    -2.8243095955
 O     -6.1206943276    -2.6710996824    -0.9676695420
 O     -5.8666939110    -4.8063893232    -1.0389143148
 N      2.6185858130    -5.3693262843    -3.1414477084
 O      1.8229743812    -4.6365454326    -2.5306674010
 O      2.2947528014    -5.8627308214    -4.2344719782
 O      3.7380311576    -5.6087027916    -2.6592033578
 N      2.4201255637    -7.8280188180    -0.2956022965
 O      3.2250820533    -8.6773398133     0.1211911866
 O      2.3757542148    -6.7035680154     0.2303820064
 O      1.6595398106    -8.1031488467    -1.2383808416
 N     -2.2749103956    -3.6687938099    -1.6046772855
 O     -1.1699225675    -3.5332702276    -2.1557246239
 O     -2.8558236506    -2.6804553786    -1.1264045115
 O     -2.7989853907    -4.7926567283    -1.5319026625
 N      1.0405650508    -1.4632683248     5.0833979055
 O      2.2739904838    -1.6102447958     5.0922029626
 O      0.3495489036    -1.9588169188     5.9889067051
 O      0.4981553283    -0.8207427424     4.1690833128
 N     -1.9384396593    -7.2754855148    -5.6349347248
 O     -0.7759692662    -7.6682212724    -5.4414428107
 O     -2.1948408082    -6.0602140764    -5.6151434946
 O     -2.8445096329    -8.0980218578    -5.8482180408
 N      1.2786008208    -4.6502132662     2.5374516726
 O      0.7480467991    -5.7616070718     2.3751736713
 O      1.0875499433    -4.0184842043     3.5897994599
 O      2.0002063009    -4.1705481362     1.6473811699
 N     -4.2294994170    -8.9611456698    -1.9424609414
 O     -3.9763084946   -10.0931214689    -2.3869191036
 O     -4.2209899198    -8.7588916006    -0.7168840198
 O     -4.4912000473    -8.0314231914    -2.7235803297
 N     -1.3863906087    -3.6414399642     1.5754640180
 O     -1.7681756807    -3.0445524956     2.5957499678
 O     -0.6075646690    -3.0838712612     0.7845372148
 O     -1.7834317961    -4.7958970653     1.3461046866
 N     -2.9092938576     0.1087873974    -0.0646087231
 O     -3.9508489069     0.0539254632    -0.7392724603
 O     -2.9531292766    -0.0816849943     1.1621009553
 O     -1.8239025156     0.3541219208    -0.6166551086
 N     -4.0019970411    -5.2402579601     3.2897924249
 O     -4.5813092055    -4.3392592301     2.6608118086
 O     -3.5634979023    -5.0182139298     4.4305960298
 O     -3.8611839022    -6.3633016244     2.7779690243
 N      4.6671794065    -4.8331904247     2.8832737495
 O      5.1207370008    -3.8575070017     2.2625118967
 O      4.2095186917    -4.6827210616     4.0282294481
 O      4.6712825304    -5.9593441173     2.3590794816
 N      0.7912446830    -6.5038949972     5.5045994118
 O     -0.0883033112    -7.2306251495     5.0134003456
 O      0.4757199935    -5.4487205856     6.0791157670
 O      1.9863183286    -6.8323395209     5.4212820558
 N      0.3026943667   -10.0995297160     1.6238624835
 O      0.4144278036   -11.1346739744     0.9463597792
 O      1.2865243125    -9.6456424459     2.2313844127
 O     -0.7928698981    -9.5182722597     1.6938433148
 N      2.4047873529    -1.2147571572    -0.2669993239
 O      1.8848713744    -0.9427366486    -1.3618555379
 O      2.0880715429    -0.5720949196     0.7477391917
 O      3.2414198148    -2.1294406397    -0.1868815611

171
n=19 OPLS/AA
 N     -5.7284469142     5.5760375350    -1.8044040101
 H     -6.4225392757     4.9816764145    -1.3362088054
 H     -6.1969542141     6.1626252480    -2.5048684634
 H     -5.0276371915     4.9848327503    -2.2665491814
 H     -5.2666576514     6.1750151481    -1.1099891343
 N     -1.8492410361     0.6571078735    -2.2865250241
 H     -2.0892145460     0.3032014637    -1.3530374423
 H     -2.1797919183     1.6245868210    -2.3811573968
 H     -2.2974800200     0.0709063572    -3.0004473725
 H     -0.8304778939     0.6297365076    -2.4114569754
 N     -9.4452898886    -1.7301016975    -4.5859450468
 H     -8.8140223435    -1.8573235445    -3.7862251047
 H    -10.2238911996    -2.3958466379    -4.5166748635
 H     -8.9299923057    -1.8956892403    -5.4584613450
 H     -9.8132530909    -0.7715474911    -4.5824180950
 N      0.5917654677     4.9673788909    -5.3307319966
 H      0.7411147634     4.6172234660    -6.2843157968
 H     -0.3785831059     4.7867204073    -5.0478524403
 H      0.7734148908     5.9776077924    -5.3047208863
 H      1.2311154680     4.4879635570    -4.6860397919
 N     -5.3106938487    -1.6022297826    -4.1387689012
 H     -5.5403249328    -2.2345325358    -3.3630763776
 H     -5.8896347390    -0.7567330781    -4.0739811432
 H     -5.4941366973    -2.0750576476    -5.0315275783
 H     -4.3186792495    -1.3425964849    -4.0864897503
 N     -0.6945040396     1.8039320959    -6.8786700018
 H     -1.3094444811     2.6124447090    -6.7290314189
 H     -1.2520427695     0.9419205462    -6.8607440933
 H      0.0127571396     1.7696108018    -6.1351384307
 H     -0.2292866462     1.8917531141    -7.7897659187
 N     -0.9059465240     7.2568793491    -9.1621487366
 H     -1.3279434110     7.7731524324    -9.9429283652
 H     -0.4023812377     7.9110730313    -8.5516675215
 H     -0.2500740584     6.5573139062    -9.5291296953
 H     -1.6433878000     6.7859785294    -8.6248701249
 N     -2.6872141104     7.3039513490    -4.0060473475
 H     -2.4530914468     6.3163293635    -4.1610489272
 H     -2.2016903658     7.8838493912    -4.7004677098
 H     -2.3927607330     7.5814655267    -3.0623744095
 H     -3.7013136681     7.4341601528    -4.1002984944
 N     -4.3318945876    -0.2614649574    -8.1341961667
 H     -4.3441285406     0.7059853953    -7.7905011812
 H     -5.2512485007    -0.6914840857    -7.9789331089
 H     -3.6147470721    -0.7950906503    -7.6290441253
 H     -4.1174542488    -0.2652695466    -9.1383059169
 N     -5.3096808961     0.0223576264     0.4358184248
 H     -4.3124417620     0.2167880596     0.2876731800
 H     -5.4419995711    -0.4006900847     1.3619701877
 H     -5.6431193684    -0.6258106064    -0.2873221226
 H     -5.8411619117     0.8991433263     0.3809523099
 N     -3.6010679378     3.8464285814     0.7589253034
 H     -4.5184057219     4.1806377200     1.0767802063
 H     -3.7173771264     3.2871231620    -0.0942360564
 H     -3.1747951580     3.2676755506     1.4921183003
 H     -2.9936946385     4.6502782186     0.5610390731
 N     -8.2482266939     1.9236031076    -2.3744907465
 H     -8.2939436010     1.0088541704    -1.9103997599
 H     -9.1413271790     2.1143063165    -2.8437864902
 H     -7.4913819096     1.9179342512    -3.0683130298
 H     -8.0662541302     2.6533168016    -1.6754632542
 N     -6.0841945328     3.9914126632   -11.6637051984
 H     -5.5659774880     4.8518457494   -11.4507683624
 H     -6.5092843758     4.0695108378   -12.5950665601
 H     -6.8207075888     3.8528915248   -10.9618534072
 H     -5.4408081741     3.1914033788   -11.6471322564
 N     -8.4063414567     4.4240473513    -5.5970007603
 H     -9.3322960791     4.2093679191    -5.2087265322
 H     -7.7837014204     3.6187873538    -5.4624258476
 H     -8.0153363270     5.2430296642    -5.1167732269
 H     -8.4940329021     4.6250042590    -6.6000770564
 N      0.1442376146     3.7469412602    -0.7657825155
 H     -0.5198521085     4.5285869636    -0.7183385319
 H      0.9627346266     3.9573673714    -0.1826717382
 H      0.4430480907     3.6102771666    -1.7385470034
 H     -0.3089807969     2.8915343006    -0.4235727422
 N     -7.7969942961     1.5987408803    -8.0666832386
 H     -7.5389021862     0.6160137798    -8.2145751124
 H     -8.5898520289     1.6502295445    -7.4163293207
 H     -8.0622580093     2.0216858553    -8.9638946042
 H     -6.9969647085     2.1070333846    -7.6719340609
 N     -2.3401820058     3.7085209088   -10.4943571255
 H     -2.6932172041     3.0293825749   -11.1787352153
 H     -2.1840871170     4.6115095564   -10.9574775996
 H     -1.4551829965     3.3685877986   -10.1000758070
 H     -3.0282410494     3.8246030439    -9.7411405467
 N     -5.2882705646     6.4896892439    -8.3162234466
 H     -5.5726738339     6.7954550647    -7.3782159089
 H     -6.1217252292     6.2459544090    -8.8641115170
 H     -4.6778069128     5.6678437558    -8.2378675428
 H     -4.7808765594     7.2495040439    -8.7846979040
 N     -4.3931779032     3.1196816823    -5.0815711429
 H     -5.0768702816     2.8668617343    -5.8046775688
 H     -3.9992795577     4.0443871604    -5.2913294744
 H     -3.6395668164     2.4225370942    -5.0643875140
 H     -4.8569956231     3.1449404942    -4.1658907187
 N    -10.0066922891     1.7170924225    -5.0194882832
 O    -10.3832783072     0.6240515742    -4.5651067411
 O     -9.9809335109     2.7190766708    -4.2857431215
 O     -9.6558647667     1.8081490957    -6.2076159436
 N     -6.8152227346     3.3987428720     0.1671208758
 O     -6.7870729301     2.1775073693     0.3925301620
 O     -6.1558564955     4.1766140227     0.8764660291
 O     -7.5027393316     3.8421075810    -0.7676343163
 N     -4.8743715326     1.9204242305    -2.1715018660
 O     -4.7743666191     0.7891865133    -2.6748090837
 O     -5.5678876407     2.7883459417    -2.7271683326
 O     -4.2808598601     2.1837404486    -1.1125273293
 N     -4.5379560157     1.3196470084   -10.8739313825
 O     -4.1827936754     2.1908764672   -11.6850028054
 O     -3.7602493995     0.3999374870   -10.5700815407
 O     -5.6708258841     1.3681271099   -10.3667093932
 N     -2.2209906375     1.1685626659     0.7731705763
 O     -2.6242383058     0.1508624664     0.1860628070
 O     -2.7958025681     1.5608137279     1.8021255120
 O     -1.2429302512     1.7940123070     0.3313230543
 N     -0.1926846624     8.1472146153    -6.1992027496
 O     -1.3809242922     8.3957093656    -5.9358496554
 O      0.5085505891     7.5288439371    -5.3813367843
 O      0.2943201078     8.5170908408    -7.2804226796
 N     -6.6834529300     1.0930058158    -5.0968036875
 O     -7.0617521550     2.2742025976    -5.0283802278
 O     -5.7756800171     0.7761356697    -5.8832892627
 O     -7.2129270441     0.2286784842    -4.3787409939
 N     -7.9534502559     4.5620568393    -9.2289986016
 O     -8.0084676512     3.5361229318    -9.9271752373
 O     -8.5309984910     4.5970017279    -8.1298012572
 O     -7.3208841165     5.5530466561    -9.6300196332
 N     -4.7226982715     3.1630397702    -8.1272486070
 O     -4.5389978629     3.9715378815    -9.0522366474
 O     -5.7693540757     3.2100718349    -7.4599274525
 O     -3.8597421811     2.3075089054    -7.8695815138
 N     -2.4814844371     6.3901490493    -0.6724697379
 O     -3.6769462784     6.4106539359    -0.3356189600
 O     -2.0464669644     7.2368430703    -1.4705217062
 O     -1.7210394563     5.5229494435    -0.2112681761
 N      0.8537822649     2.2963928879    -3.5411649044
 O      0.7645198443     2.0402822819    -4.7533767211
 O      0.6006085269     1.4177089534    -2.7004298019
 O      1.1962186993     3.4311883419    -3.1696878910
 N     -6.2170114428     6.7554126703    -4.7066142661
 O     -7.0861383718     6.1106935236    -4.0967179519
 O     -6.2727599149     6.8572826551    -5.9433569738
 O     -5.2921352971     7.2982622691    -4.0797673680
 N     -2.5884486753     0.0186366738    -5.2238911213
 O     -2.6410539838     1.2308799836    -4.9579649092
 O     -2.8209026289    -0.8219246567    -4.3393348935
 O     -2.3033891838    -0.3530456047    -6.3743744873
 N     -2.6313336133     5.0493237756    -6.8441413323
 O     -1.8585006933     4.1223045327    -6.5502323126
 O     -3.5282657911     5.3846830035    -6.0528987855
 O     -2.5072342558     5.6409842669    -7.9292937722
 N     -2.3799351198     4.2740551523    -3.0701317986
 O     -1.5645852327     4.8612607851    -3.8004824112
 O     -3.5402093528     4.7045219963    -2.9629874494
 O     -2.0350104963     3.2563818562    -2.4469250335
 N     -7.2839766836    -1.4199887723    -1.7939342809
 O     -7.9240606111    -0.4556831899    -1.3429074297
 O     -6.1398712098    -1.6576993615    -1.3725861453
 O     -7.7879986358    -2.1465843504    -2.6663099701
 N      0.3237543261     4.0010515138    -8.8721251316
 O      0.8712854371     4.0980285768    -7.7613492574
 O      0.2753627491     4.9850232748    -9.6287463973
 O     -0.1753856097     2.9201018196    -9.2262800251
 N     -3.5120233226     6.5953759144   -10.8889009641
 O     -4.5561924161     6.0366883650   -11.2638636786
 O     -3.5688864207     7.5527507651   -10.0994594563
 O     -2.4109902447     6.1966882922   -11.3033800910
 N     -6.9625478488    -1.7500596741    -7.0915803306
 O     -8.0534932178    -2.1589765724    -6.6607171468
 O     -5.9026417326    -2.1946482871    -6.6204562484
 O     -6.9315085710    -0.8965534758    -7.9935683229

180
n=20 OPLS/AA
 N     -0.3517348589     5.2403733911     4.3012991896
 H     -0.5563215311     5.8758731934     5.0813763603
 H      0.1697639279     5.7460364160     3.5756418283
 H     -1.2318606916     4.8876984582     3.9073011764
 H      0.2114786600     4.4518861155     4.6408781531
 N     -4.1636394095     0.4634639327     4.2457542697
 H     -3.8160168655     0.6703109833     3.3020334624
 H     -3.4121149300     0.0390620412     4.8019275131
 H     -4.9539973276    -0.1890337971     4.1839756479
 H     -4.4724281765     1.3335167049     4.6950795363
 N      2.0853871724    -4.6802029814    -0.6501287265
 H      1.1435239936    -4.6652929849    -0.2415855316
 H      2.4323642944    -5.6462349861    -0.6751032738
 H      2.7153985329    -4.1049181393    -0.0788419682
 H      2.0502609512    -4.3043658006    -1.6049837345
 N     -3.1891479331    -3.8519227229     3.7378453097
 H     -4.1919015813    -4.0355414821     3.8603417168
 H     -2.7608864692    -3.6667117742     4.6524620100
 H     -3.0626888685    -3.0349084850     3.1289681759
 H     -2.7411157899    -4.6705293292     3.3096094554
 N      2.2002462057    -1.5089260279    -4.0047984793
 H      1.9763746809    -2.4396199336    -4.3761830399
 H      3.0354643758    -1.1437038632    -4.4773003991
 H      2.3798905170    -1.5770399633    -2.9961737040
 H      1.4092550311    -0.8753412578    -4.1695371358
 N     -4.8502188516    -1.4549633740     0.3459515276
 H     -5.6032815659    -1.8549839021     0.9178922789
 H     -4.9870385497    -0.4409468257     0.2605964129
 H     -4.8656472467    -1.8821796635    -0.5875814020
 H     -3.9449087775    -1.6417434941     0.7928993775
 N      3.2819154861     1.6590073374    -6.3692299716
 H      2.2726074186     1.5407956469    -6.5160608907
 H      3.6496834954     0.8509800226    -5.8534070995
 H      3.4511838892     2.5157035554    -5.8291787500
 H      3.7541861581     1.7285500096    -7.2782732891
 N      4.8998849628    -0.1653341291    -0.7984303890
 H      5.0634595714    -0.8980988885    -0.0980481702
 H      5.1456160003    -0.5210519061    -1.7297283036
 H      5.4809618070     0.6525593175    -0.5801747238
 H      3.9095026321     0.1052542471    -0.7857696762
 N      5.6499709084     3.2499227680    -2.8296521055
 H      5.5873449117     2.4518571218    -3.4726181284
 H      6.4470411853     3.8407007445    -3.0940288095
 H      5.7810958378     2.9073397203    -1.8706533400
 H      4.7844016379     3.7997927080    -2.8813087705
 N      0.8860398355    -2.7556058784     2.8494278713
 H      1.9037639341    -2.8083435158     2.9746975740
 H      0.4952637378    -3.7046204529     2.8194268020
 H      0.6741731104    -2.2702658981     1.9697727580
 H      0.4709595511    -2.2391936979     3.6338144733
 N      1.4681983104     4.7350424849    -1.3924719168
 H      1.5878587070     5.5039523981    -0.7226248951
 H      0.5166690398     4.7613905791    -1.7773517818
 H      1.6196361480     3.8386584899    -0.9151901980
 H      2.1486294633     4.8361692211    -2.1547201397
 N     -0.2049605774     2.6255579385    -4.4950374233
 H     -1.1109671518     3.0465746359    -4.2581131205
 H     -0.2229800844     2.3000011567    -5.4686506754
 H     -0.0236288398     1.8302155402    -3.8715113256
 H      0.5377328839     3.3254408311    -4.3818743410
 N     -1.9157933231    -3.3633562920    -1.4884647499
 H     -2.8574073716    -3.2344060584    -1.8770145131
 H     -1.3926102603    -4.0266321835    -2.0720564394
 H     -1.9874235001    -3.7311470367    -0.5325177797
 H     -1.4257330773    -2.4612397637    -1.4722706460
 N      3.5753229633     4.7025636570     2.0544629111
 H      3.3691921294     5.7047243474     2.1406030730
 H      4.4473082708     4.5765857118     1.5272002950
 H      2.8058653683     4.2361561917     1.5598574018
 H      3.6789258842     4.2927893532     2.9901909586
 N     -2.2364833002     4.7033877276     0.8877965555
 H     -1.5578256590     5.4738649176     0.8828162745
 H     -2.9475432781     4.8782652936     1.6075508401
 H     -1.7518056060     3.8216978848     1.0926039720
 H     -2.6887579970     4.6397235647    -0.0317848695
 N     -3.9188291400     1.6480283256    -2.4581829334
 H     -4.1653129787     1.6801539317    -1.4619652061
 H     -4.5072573828     0.9541624632    -2.9341420215
 H     -2.9312389274     1.3855119166    -2.5581140650
 H     -4.0715075110     2.5722850221    -2.8785094708
 N      3.4756227647     0.4958741888     2.5847212824
 H      3.0899854933     0.8678399317     3.4605988301
 H      3.8142715807    -0.4610728180     2.7390070267
 H      4.2544792357     1.0887305071     2.2746575668
 H      2.7437543737     0.4879994968     1.8646225589
 N     -0.4023969190     1.0468267035     4.2634496808
 H      0.5471202347     1.2726108492     4.5823145299
 H     -1.0204269105     1.8488473850     4.4338505071
 H     -0.7513911079     0.2302365935     4.7788322305
 H     -0.3848889677     0.8356122063     3.2588017665
 N     -0.3001473719     0.7254623165    -0.1948130712
 H     -0.5452837238    -0.2231737894    -0.5017883231
 H      0.2766846277     1.1792055596    -0.9128775523
 H      0.2260341249     0.6750869553     0.6854317126
 H     -1.1580247552     1.2707296166    -0.0500184211
 N     -1.5226276124    -2.1697422925    -5.7687080507
 H     -1.9208678662    -2.7322659710    -6.5297651504
 H     -1.2072363948    -1.2659307552    -6.1400404763
 H     -0.7248472165    -2.6675713558    -5.3564603245
 H     -2.2375593599    -2.0132016360    -5.0485669927
 N      5.5585808571     2.7588522700     0.4353815997
 O      6.1059475661     2.1541343377    -0.5014875582
 O      5.4590225703     3.9965833459     0.4017982353
 O      5.1107720745     2.1258386169     1.4058349034
 N     -0.8004549785    -0.2146438348    -2.9900886760
 O     -0.7374336860    -1.1295956392    -2.1522883279
 O     -1.5242252461     0.7724754342    -2.7784993109
 O     -0.1397054713    -0.2868113574    -4.0394792339
 N     -3.0316274648     3.5711302901     4.1862496196
 O     -2.8541345701     4.6025875192     3.5172128734
 O     -4.1824313185     3.1426407867     4.3735065199
 O     -2.0583157223     2.9681620789     4.6680298534
 N      3.9839028101    -2.5123791492     1.6989046581
 O      3.4611368568    -2.1967110559     2.7806104055
 O      3.6116095551    -3.5379142377     1.1050246826
 O      4.8789627389    -1.8025115823     1.2110784935
 N     -3.4377322941     1.4961419593     0.7165691590
 O     -4.4415228792     1.1515807902     0.0710461362
 O     -3.3829337188     1.2846887770     1.9393948124
 O     -2.4887395203     2.0521567583     0.1392660635
 N      0.7940765630     2.7579689944     1.6704243288
 O     -0.2423930017     3.3202092674     2.0611091478
 O      1.0056209038     1.5702063505     1.9662060127
 O      1.6190024510     3.3834918688     0.9839572733
 N      1.9354673961    -1.3322515273    -0.3058674390
 O      2.3512851144    -0.2863996719     0.2197820950
 O      2.3982769277    -1.7058390482    -1.3963983247
 O      1.0568394389    -2.0045164030     0.2590143673
 N     -1.1180731456    -4.6113552917     1.3238438338
 O     -0.8635113667    -4.7371442135     2.5331384045
 O     -0.2183112184    -4.7620155456     0.4807851923
 O     -2.2723977810    -4.3349058934     0.9576076098
 N     -1.4033596806    -1.7186338433     5.3329538869
 O     -2.1111085587    -0.7004145693     5.4060219828
 O     -0.2382770485    -1.6361637344     4.9101075171
 O     -1.8606938028    -2.8193241123     5.6827324425
 N     -2.1615617787     4.2012174237    -2.3772785959
 O     -2.3813752131     3.6765370076    -3.4815477778
 O     -1.0095624648     4.5550029623    -2.0760290576
 O     -3.0937484087     4.3721124389    -1.5742583059
 N     -1.9685737018    -1.2306656803     1.6566683694
 O     -0.9509921265    -0.7332027378     2.1666451035
 O     -2.0799848919    -1.2866602954     0.4207597722
 O     -2.8747448166    -1.6721343630     2.3826008169
 N      0.9547911912     6.3675149592     1.4704956269
 O      1.8011901576     6.3908591678     0.5616052328
 O     -0.2556359068     6.3533688013     1.1917770634
 O      1.3188196159     6.3583169012     2.6581055407
 N      2.9739587328     4.2878561591    -4.1584825659
 O      3.6979230806     3.8421904725    -5.0641732581
 O      1.7404787458     4.3101084932    -4.3035682855
 O      3.4834747823     4.7112698526    -3.1077053084
 N     -4.1497095210    -1.6741913896    -3.0654179322
 O     -3.3054380032    -2.0052350603    -3.9143193418
 O     -4.8273657283    -0.6464405310    -3.2313340203
 O     -4.3163249656    -2.3708991383    -2.0505996174
 N      0.4094820674     0.3668831665    -6.7762247272
 O      1.3133945648    -0.4735011824    -6.6358172703
 O     -0.7663012440    -0.0047616457    -6.9259967182
 O      0.6813531001     1.5789133032    -6.7668601856
 N      0.6260825769    -4.1234130720    -3.5972007926
 O     -0.2805613845    -4.6997213534    -2.9735956266
 O      0.3673976490    -3.5168162506    -4.6498832306
 O      1.7914124042    -4.1537016363    -3.1681231751
 N      2.2611531584     1.7221610765    -2.4516050277
 O      2.3102410238     1.3044939086    -3.6204345402
 O      1.1638530118     1.9809796369    -1.9301040672
 O      3.3093662837     1.8810098120    -1.8042759546
 N      2.2516195826     2.7226500497     4.6207045926
 O      3.2675820877     3.3057518414     4.2073882493
 O      2.2168827640     1.4813152599     4.6506913213
 O      1.2703931062     3.3808835778     5.0040345158
 N      5.0614087220     0.0365993732    -4.2441819570
 O      4.2960444919    -0.3935941439    -5.1229134541
 O      5.3405356306    -0.6716314174    -3.2625938422
 O      5.5476464351     1.1750245974    -4.3470386575
 N     -6.0195552392    -2.4907472918     3.2189672863
 O     -5.8526333602    -1.4359396638     3.8534244284
 O     -6.4532672927    -2.4537496003     2.0555486443
 O     -5.7527648501    -3.5825534902     3.7479292120

189
n=21 OPLS/AA
 N     -1.4855431086     3.2367222415    -4.1842779019
 H     -2.2563894847     2.8733593648    -3.6115655989
 H     -0.8310249311     2.4755575838    -4.3998446080
 H     -0.9936264593     3.9749995512    -3.6673638393
 H     -1.8611323102     3.6229721121    -5.0583370035
 N      0.5448337386    -0.9024750893    -8.8269946127
 H      0.9217858954    -0.4058292257    -9.6427678994
 H      0.9279436481    -1.8546682891    -8.7988949146
 H     -0.4785999648    -0.9472409702    -8.8963847755
 H      0.8082057429    -0.4021613884    -7.9699316557
 N      3.4796319388    -4.7944281569     0.5847964016
 H      3.4509448238    -5.8009785745     0.3841240223
 H      2.8841745164    -4.5900396055     1.3959008731
 H      3.1376871071    -4.2729359805    -0.2308966572
 H      4.4457212801    -4.5137594473     0.7900571728
 N      3.6293005255     1.7550257073    -9.2539640696
 H      3.8183036755     2.7550663151    -9.3897311113
 H      4.5060737007     1.2269020734    -9.3351361827
 H      2.9674674127     1.4316055375    -9.9692345420
 H      3.2253574971     1.6065298772    -8.3217545748
 N     -0.3317187616    -3.3581509203    -5.8152972402
 H     -0.1040257828    -2.5418283631    -5.2356339866
 H      0.4951967621    -3.6340394950    -6.3578199554
 H     -1.0976794072    -3.1198812198    -6.4562085938
 H     -0.6203663966    -4.1368538084    -5.2115258605
 N      2.1021643931    -0.3177740108    -3.9746020234
 H      1.1659208644     0.0590778803    -3.7857454515
 H      2.3825332735    -0.9386890290    -3.2064272278
 H      2.7731783003     0.4555300338    -4.0519112401
 H      2.0870242223    -0.8470145614    -4.8543239902
 N      0.1746511456    -5.9697853661    -1.9043671049
 H     -0.1770265144    -6.9100690417    -1.6889012597
 H      0.1851357598    -5.4036998163    -1.0478206038
 H     -0.4369464073    -5.5267088230    -2.5999726932
 H      1.1274414016    -6.0386646991    -2.2807736531
 N      5.0214824586     3.1513352033    -5.9745205129
 H      5.6613609377     3.3839108962    -5.2059502971
 H      4.6259883782     4.0151737361    -6.3638816653
 H      4.2629235407     2.5568890283    -5.6203205167
 H      5.5356576008     2.6493673791    -6.7079288238
 N     -3.8342447842    -1.2623396057    -4.6615866316
 H     -3.5022126840    -0.8426830067    -5.5378737540
 H     -3.4104471832    -2.1901759975    -4.5443266256
 H     -4.8564259989    -1.3543211974    -4.6919259649
 H     -3.5678929471    -0.6621778124    -3.8722210351
 N     -1.8796962857     1.6971836622    -7.8357824073
 H     -2.2562699974     2.6044477971    -7.5369511391
 H     -2.6299077284     0.9962055014    -7.8289198494
 H     -1.1343703434     1.4071294694    -7.1918931862
 H     -1.4982374404     1.7809527647    -8.7853651635
 N      0.3939146807     5.1992024841    -9.9934601414
 H      0.7064705536     4.3386266351   -10.4581687943
 H      1.1310318507     5.5343511951    -9.3621374785
 H     -0.4578065195     5.0065609553    -9.4533714797
 H      0.1959631426     5.9172703129   -10.7001632657
 N      6.5065119479    -0.6080459187    -4.9934740371
 H      6.8881738087    -1.4865071678    -4.6235062608
 H      7.0152624758    -0.3460114041    -5.8459677315
 H      6.6111866406     0.1333534217    -4.2909032215
 H      5.5114252383    -0.7330193801    -5.2135185742
 N      4.0445208393     4.5217233310    -1.4214833860
 H      3.5406574390     4.4620915911    -2.3141209536
 H      4.9588815162     4.0637470215    -1.5133361920
 H      3.4990816331     4.0530693003    -0.6886157336
 H      4.1794622781     5.5079853529    -1.1698615343
 N      0.3341108028     2.5180351110    -0.8975747715
 H      0.2259950283     3.5345578957    -0.8015096631
 H      0.9085344289     2.3114512022    -1.7231626056
 H     -0.5901562011     2.0843237497    -1.0064806240
 H      0.7920698498     2.1418085864    -0.0591460998
 N      2.3702744151    -1.2688150536     0.5985978838
 H      2.1040709743    -1.4258804158    -0.3805355584
 H      1.7989306785    -1.8653036385     1.2085178689
 H      2.2156340379    -0.2832453166     0.8414438666
 H      3.3624617103    -1.5008309963     0.7249644046
 N     -1.4089922021    -1.8530885118    -1.3544967162
 H     -0.5546264352    -1.6469352025    -1.8853413705
 H     -2.0842692963    -1.0904056794    -1.4831451859
 H     -1.1794192881    -1.9424489288    -0.3577286805
 H     -1.8176529567    -2.7325640355    -1.6917721451
 N      5.8411143992     0.3102684162    -0.5620325919
 H      5.2389223866    -0.1595127503    -1.2482588907
 H      6.3635644406     1.0637105875    -1.0242073792
 H      6.5002100243    -0.3687056426    -0.1635069232
 H      5.2617601588     0.7055810124     0.1878421573
 N      1.5097301137     5.3322953867    -5.4583844757
 H      1.4113741353     4.3122679652    -5.3943043813
 H      2.3508778869     5.5616302831    -6.0007041364
 H      1.5925221720     5.7281138651    -4.5146108104
 H      0.6841461648     5.7271684399    -5.9239185123
 N      3.5327534911    -4.5941176881    -4.7529978553
 H      3.5380396804    -3.6708078226    -4.3038797793
 H      2.9735787620    -4.5531150878    -5.6131589417
 H      3.1242975543    -5.2842597936    -4.1118245979
 H      4.4950979728    -4.8682871490    -4.9831276648
 N      5.4183946721    -2.4984059535    -8.5969527640
 H      4.4857409723    -2.9274010802    -8.6158301343
 H      5.9838718347    -2.8747455504    -9.3669130045
 H      5.8745912865    -2.7104328154    -7.7018746764
 H      5.3293736866    -1.4810447859    -8.7031932593
 N      6.5932132201    -4.3194845562    -2.0895553514
 H      7.3578048355    -4.6123013600    -2.7091472160
 H      6.3150983153    -3.3583097310    -2.3198372233
 H      6.9091576915    -4.3598129728    -1.1134466311
 H      5.7907927830    -4.9475144460    -2.2157909387
 N     -2.7195481541     0.9894213556    -2.0499560307
 O     -3.1808843988    -0.1211482574    -2.3611182311
 O     -3.1355184199     2.0149718604    -2.6140773040
 O     -1.8422409375     1.0744405322    -1.1746718524
 N      4.5756669142    -1.7085091499    -2.6490414215
 O      3.9239103951    -0.9034322715    -1.9634157433
 O      4.0164175604    -2.3474059725    -3.5557215863
 O      5.7866737619    -1.8746893394    -2.4279867569
 N      3.2129480670     5.1163599815    -8.0739741269
 O      3.6757304779     4.3483235402    -8.9336079884
 O      2.2254659441     5.8219839380    -8.3385337608
 O      3.7376482014     5.1787725166    -6.9497797265
 N     -0.8866572074     0.1009280783    -4.4308064405
 O     -0.2247467353     0.8536269861    -3.6970920600
 O     -0.7118630636    -1.1278228135    -4.3794628515
 O     -1.7233624967     0.5769804456    -5.2158650420
 N      3.3399130394    -6.3344752763    -2.0507078940
 O      4.4743152457    -5.8391116732    -2.1544597423
 O      2.5597882214    -6.3078053093    -3.0169955801
 O      2.9856353658    -6.8565092666    -0.9806674983
 N      3.0006936642     2.5961111660    -3.5760809188
 O      3.2002883591     3.7997621539    -3.8093279298
 O      3.6213671273     1.7288052829    -4.2129190994
 O      2.1804248460     2.2597657905    -2.7059950266
 N     -2.6264804444    -1.2551088557    -7.6279980292
 O     -2.3925598500    -2.3167689894    -7.0270181403
 O     -2.0104892310    -0.9836520574    -8.6719730972
 O     -3.4763929365    -0.4649048841    -7.1850024936
 N      0.9761569773     5.3345452933    -2.3019997613
 O      1.7561903928     6.0767188811    -2.9214706219
 O      1.1970557571     5.0563683614    -1.1116891991
 O     -0.0247760237     4.8705482638    -2.8728399224
 N      1.5760322956    -2.9454907652    -2.1277288249
 O      1.2220723222    -1.8012219085    -1.7985191171
 O      1.1553119497    -3.4460083579    -3.1838985276
 O      2.3507132384    -3.5892425475    -1.4007682448
 N      2.1069282146    -3.8755018623    -7.9075305670
 O      1.9568375417    -4.3933691133    -6.7884665781
 O      3.2317160107    -3.8494015870    -8.4340180790
 O      1.1322303068    -3.3837344907    -8.5001075208
 N      5.8813745787    -2.6787744274     0.5755248511
 O      6.8675340257    -1.9539163252     0.3631850582
 O      5.9948111921    -3.9144128145     0.5176644861
 O      4.7817776330    -2.1679937312     0.8457252267
 N      0.4710245993    -3.6111178174     0.9683646923
 O      1.4487198717    -3.5898375043     1.7343131327
 O     -0.2401828390    -2.6007007966     0.8408525967
 O      0.2045365506    -4.6428159820     0.3299278335
 N     -1.5143264309     4.7233497071    -7.2797164301
 O     -1.5976668849     4.5970309305    -8.5126462117
 O     -2.2097035983     4.0136052482    -6.5342425478
 O     -0.7356081827     5.5594136156    -6.7922601384
 N      1.2897981205     1.9856557350    -6.5530275405
 O      2.4787329448     2.0869324104    -6.8982737273
 O      0.8014311412     2.8069008971    -5.7592568002
 O      0.5892297115     1.0631331549    -7.0015524551
 N      2.9469746073     1.8125161166     0.7522324858
 O      3.9776889346     1.1651555684     1.0003659319
 O      1.8336223302     1.2715923728     0.8564731761
 O      3.0296126236     3.0008013651     0.3998580657
 N     -2.0431556617    -4.2748671704    -3.4161346744
 O     -2.7846730598    -3.5443403051    -4.0939992318
 O     -2.0792201913    -4.2166900269    -2.1758392738
 O     -1.2655731080    -5.0635718142    -3.9785659702
 N      6.3462687808     2.4843021327    -2.9011315139
 O      6.3814255261     3.3561749438    -3.7852241083
 O      6.6046976572     1.3025852659    -3.1835809312
 O      6.0526829226     2.7941464380    -1.7345885632
 N      3.1478604682    -0.9991740093    -6.8019981951
 O      4.1305663781    -0.8327124587    -6.0606497226
 O      2.0739278483    -1.4053015986    -6.3279232852
 O      3.2390872515    -0.7595077777    -8.0174225559
 N      6.3234401154     0.5420848680    -8.1498668298
 O      7.0901474108    -0.1972410659    -7.5106681145
 O      5.7486891598     0.1128155584    -9.1639709220
 O      6.1314836212     1.7106810522    -7.7749611511
 N      0.7599065874     1.8919863799   -10.4788689420
 O      1.1861743936     2.9643647471   -10.9385626507
 O      1.4684421358     0.8725898106   -10.5215997519
 O     -0.3748976806     1.8390045393    -9.9764440190
 N      6.6375101131    -3.7196018723    -5.2234153787
 O      6.1511930964    -4.8018947693    -4.8557800221
 O      6.3658474593    -3.2665806729    -6.3476880797
 O      7.3954903937    -3.0903296682    -4.4667774251

198
n=22 OPLS/AA
 N      6.4810696318    -0.6955202703     5.2261572903
 H      6.1082196990    -0.2268764464     4.3921357129
 H      5.9078504418    -1.5199671476     5.4404976556
 H      6.4588633015    -0.0469756815     6.0218534127
 H      7.4493447219    -0.9882613494     5.0501415675
 N      0.8372866461    -4.0395356243     5.3872394496
 H      0.7869941267    -3.2805049104     6.0768619082
 H      0.2180396655    -4.8059314539     5.6760391981
 H      1.8027344223    -4.3837965998     5.3269858503
 H      0.5413783209    -3.6879087937     4.4690715133
 N     -2.9846342958     5.3551358482     6.2452980577
 H     -2.8720948010     5.3103756544     7.2648898803
 H     -3.9763511832     5.4899059154     6.0160180328
 H     -2.6522890342     4.4790380351     5.8254948026
 H     -2.4378020553     6.1412237444     5.8747905082
 N     -6.2343720782     1.3162364403     3.3583917522
 H     -6.1713820703     1.4298812991     2.3398863754
 H     -5.2966503072     1.3914284073     3.7698024153
 H     -6.6306977673     0.3943975842     3.5760488117
 H     -6.8387581066     2.0492385815     3.7478284144
 N      3.2398668547     7.4971108597     7.8337271122
 H      2.3593371316     7.5960275666     7.3149603155
 H      3.0646126596     6.9971840746     8.7132689600
 H      3.6223939372     8.4275240749     8.0392503573
 H      3.9131228329     6.9677078191     7.2674283108
 N     -1.4070630632    -2.9897734692     8.7227322355
 H     -1.4113679193    -2.4342516086     7.8592433657
 H     -1.1641121835    -3.9627662913     8.5025175137
 H     -2.3382137380    -2.9587818485     9.1542799899
 H     -0.7145584161    -2.6032935875     9.3748872316
 N      2.6292586143    -1.0451936243     3.2447902182
 H      3.3396578215    -0.7588501299     2.5609945856
 H      1.7246984036    -1.1571585828     2.7720647600
 H      2.5475919269    -0.3274245713     3.9744296241
 H      2.9050869970    -1.9373409345     3.6716712371
 N     -5.3013033374    -3.4272215161     6.8610541758
 H     -5.1857619448    -2.5547487121     7.3898996075
 H     -6.1099844994    -3.9440725876     7.2259300911
 H     -4.4556790511    -4.0013087465     6.9589262470
 H     -5.4537877418    -3.2087551684     5.8694612728
 N     -2.7304694694     0.0144945324     1.8667108072
 H     -2.1368196277     0.5631977651     2.4997516633
 H     -2.1887294387    -0.7683402551     1.4821043590
 H     -3.0581744958     0.6133970432     1.0997944348
 H     -3.5381537374    -0.3502758891     2.3851933884
 N      2.5576096880     1.4228095420    -0.1521662521
 H      3.2041582109     0.8283215343     0.3796185859
 H      2.6522517937     1.2204048372    -1.1543188815
 H      2.7803039093     2.4102145869     0.0200954245
 H      1.5937254677     1.2322966306     0.1459403809
 N     -4.3968840348     1.4026610228     7.0524594695
 H     -5.2141649482     1.8971025109     6.6758753206
 H     -4.6997953928     0.5247330592     7.4903200470
 H     -3.9330411280     1.9924534732     7.7533375954
 H     -3.7405354663     1.1963555297     6.2903045482
 N     -1.7707914322     3.9730695836     1.1097663093
 H     -0.8394818697     4.1146526501     0.7012900778
 H     -1.6884619210     3.4043223143     1.9606382625
 H     -2.3719515387     3.4899116211     0.4319754612
 H     -2.1832694924     4.8833918868     1.3451610379
 N     -0.0567827778     1.5160213305     5.1206398453
 H      0.5309005903     0.6849716882     5.2556244692
 H     -0.9397090424     1.3974247142     5.6311403245
 H     -0.2534952645     1.6372726599     4.1202210147
 H      0.4351731779     2.3444154501     5.4755737045
 N     -5.5108767253     5.4090245264     2.4450742276
 H     -6.0411349081     4.8387558084     3.1142946296
 H     -4.7697065961     5.9179726737     2.9409303642
 H     -6.1421173093     6.0798145869     1.9914096555
 H     -5.0905486044     4.7995544812     1.7336629128
 N      3.5646204909     3.3344561167     3.3073853514
 H      2.8807102946     3.9491973358     2.8506620494
 H      4.1818282422     2.9223212147     2.5978544502
 H      3.0713100224     2.5860979035     3.8082249371
 H      4.1246327383     3.8802086114     3.9727995242
 N     -2.7581080600    -3.2260761051     3.8134150380
 H     -2.4464109045    -2.3941835898     4.3282313389
 H     -3.7840063966    -3.2394475863     3.7735591481
 H     -2.4231665353    -4.0703281079     4.2922555698
 H     -2.3788481000    -3.2003443263     2.8596145963
 N      2.7241333684     1.7065637291     9.3813689128
 H      2.2894345260     1.8292592829     8.4592958055
 H      2.1748089983     1.0365174506     9.9322912364
 H      2.7520454781     2.6094587579     9.8694641956
 H      3.6802440476     1.3510195444     9.2644235156
 N     -1.0298847703     0.8882878003     9.2052922574
 H     -0.4441115476     0.5132781366     9.9605892727
 H     -1.9268099544     0.3888389832     9.1876633415
 H     -0.5505540016     0.7628324935     8.3059933615
 H     -1.1980630073     1.8882012228     9.3669237897
 N      5.3950713734     3.4332038638     7.5036674178
 H      5.6445910295     4.0884284490     6.7535629040
 H      5.1796220218     3.9583876245     8.3592363980
 H      6.1831416461     2.7992485227     7.6805328890
 H      4.5729310393     2.8867514971     7.2213367498
 N      0.8265511231     5.9732373058     4.3902897343
 H     -0.1693270195     6.0836924237     4.1660967601
 H      1.3644510475     5.8771178296     3.5210030134
 H      0.9563777057     5.1341723161     4.9676548923
 H      1.1547017887     6.7979667613     4.9064040530
 N      3.7733281120    -1.9662973405     8.1271090410
 H      3.5263662998    -1.2511391317     7.4329947153
 H      4.7489585917    -1.8367870436     8.4196956703
 H      3.6613053809    -2.8988721051     7.7123913777
 H      3.1566819352    -1.8783903852     8.9433537249
 N      0.3241581844     5.4437285393     9.6474300305
 H     -0.0178199893     6.3738102837     9.3786643796
 H     -0.4746058689     4.8252156527     9.8308761583
 H      0.8982275772     5.5219315757    10.4951116579
 H      0.8908306854     5.0539575509     8.8850676644
 N     -2.7062177311     6.3206610731     3.1850214982
 O     -2.7779116944     6.1999878344     1.9507946730
 O     -1.6379463868     6.0802852441     3.7715653642
 O     -3.7027959144     6.6817104314     3.8327049788
 N     -0.3205843125    -2.2679293144     2.2288525441
 O      0.4933629876    -1.4064026010     1.8569931278
 O     -0.0063187577    -3.0766649838     3.1177854376
 O     -1.4487980757    -2.3207204010     1.7117786508
 N      1.1632254648    -1.0347619900    10.3774293464
 O      1.0516549200     0.1713480766    10.6528715941
 O      2.2845428467    -1.5190762097    10.1513652481
 O      0.1534778148    -1.7565584178    10.3280511573
 N      0.1858728088     1.5817561841     1.9310701772
 O     -0.8285322415     1.7779550800     2.6206398242
 O      1.3081648019     1.5807567393     2.4634963169
 O      0.0779857792     1.3865565758     0.7090734066
 N     -3.2446019062     2.6248818091     4.2955598040
 O     -2.5036830306     2.9657844719     5.2324923017
 O     -3.8520070865     1.5425206042     4.3462656232
 O     -3.3781157089     3.3663409479     3.3079206921
 N      3.3739599586     0.9823425240     5.8911536234
 O      3.7482830670    -0.1602808778     6.2031021497
 O      2.8979241980     1.1937261575     4.7634458487
 O      3.4756726927     1.9135830420     6.7069135285
 N      4.5195526766     5.5303528791     5.4510083552
 O      3.5590198861     5.9902421652     4.8115581900
 O      4.9125896335     6.1044778445     6.4800469286
 O      5.0870489670     4.4963377952     5.0614196335
 N     -2.2725665980     3.7874866168     9.0618166278
 O     -3.0488073250     2.9441273658     8.5830542459
 O     -2.3933832721     4.9858978815     8.7581199323
 O     -1.3755084747     3.4324343173     9.8442763350
 N     -6.1581201757     3.7889202894     5.1788364364
 O     -5.4788392875     4.7529442635     5.5690327499
 O     -6.2277656226     2.7583888918     5.8688889424
 O     -6.7677561080     3.8554277665     4.0985867471
 N     -4.0527524655    -1.3077227657     8.7511223812
 O     -3.2637312581    -0.4307043303     9.1400980993
 O     -4.9567364409    -1.0186874037     7.9496927569
 O     -3.9377896049    -2.4737775017     9.1635766195
 N      4.8879548023     0.7100969080     2.0493737219
 O      5.4699394072     0.2604727328     3.0504481105
 O      5.0370689674     1.9002994859     1.7265723896
 O      4.1568554436    -0.0304820909     1.3711001196
 N     -4.5747528547     2.5427370387     0.6205675772
 O     -5.5513059435     1.8484448128     0.9481653195
 O     -3.5011046269     1.9988138444     0.3132486016
 O     -4.6718480717     3.7809534557     0.6002887943
 N     -2.0651324705    -0.8264037948     5.8118649942
 O     -1.9850543591     0.2221430690     6.4730418853
 O     -2.0382191943    -0.7816640699     4.5707800078
 O     -2.1721239442    -1.9196912637     6.3917735563
 N      1.7129565132     4.3991609169     1.0311202124
 O      1.7468743349     4.8914044442     2.1711043361
 O      0.6573369941     4.4200990757     0.3767144244
 O      2.7346590330     3.8859788177     0.5455414860
 N      3.4001600037     4.9758163543    10.0110633172
 O      4.5205533329     4.7067253864     9.5470301829
 O      3.0055289096     6.1533382098    10.0380168001
 O      2.6743971843     4.0673847354    10.4481433206
 N     -5.5388154190    -1.7436348980     3.8595398711
 O     -5.3089546589    -2.8688406000     4.3329256230
 O     -6.5687182104    -1.1308601483     4.1863812048
 O     -4.7387727436    -1.2312035331     3.0593121414
 N      1.2218838289     3.8253927200     7.0029855204
 O      1.7552550956     4.8164351699     7.5286925351
 O      1.0876581894     3.7736416691     5.7691608905
 O      0.8227378803     2.8861005648     7.7111037058
 N      5.9628626820     0.3423189575     8.1519454355
 O      6.1534692600    -0.8824456919     8.2334230214
 O      6.5639424721     1.0086492334     7.2930362667
 O      5.1711756766     0.9007537805     8.9293776444
 N      3.9225547363    -3.3457603860     5.4035880684
 O      3.4167023734    -3.9409586415     6.3694401971
 O      5.0325366355    -2.8008301917     5.5219484402
 O      3.3184247135    -3.2954922844     4.3193746950
 N      0.1803441536     7.4710489047     7.0790017505
 O      0.2538218791     7.6857574073     8.3002794396
 O     -0.8381984324     6.9445305625     6.6011237885
 O      1.1254097751     7.7828589955     6.3356014251
 N      0.8963757747    -1.0525463305     6.7511930549
 O      0.8431588792    -0.0627337437     7.4998297598
 O      0.9822874431    -0.8974796696     5.5217251103
 O      0.8636809756    -2.1974264999     7.2320246816
 N     -1.9841819932    -5.0342346345     6.4165375992
 O     -1.7821147991    -5.1558300869     5.1969469687
 O     -1.0360760763    -5.1187209108     7.2146448290
 O     -3.1343560301    -4.8281527398     6.8380213391

207
n=23 OPLS/AA
 N      4.2761875332   -10.7214788497    11.8748013489
 H      4.7364024484   -10.5037946846    12.7664581964
 H      4.7837414815   -11.4796319356    11.4038156024
 H      4.2760132080    -9.8867041055    11.2769831322
 H      3.3085934433   -11.0157844611    12.0519493330
 N      4.2019267455    -2.5336664589    13.3977604788
 H      3.6144900094    -3.3662573349    13.2714805842
 H      3.9702865605    -2.0836568695    14.2911074884
 H      4.0320404703    -1.8750714568    12.6285876758
 H      5.1908893696    -2.8096809852    13.3998660438
 N      1.3981836027    -7.5109053765     1.5693004368
 H      0.6018644553    -7.7826897422     2.1577264488
 H      2.0524752442    -8.2985774231     1.4937366873
 H      1.8774492647    -6.7071983337     1.9919053808
 H      1.0609446710    -7.2551562716     0.6338338033
 N      0.9551468185    -3.9876735823     4.6919807797
 H      0.4821099126    -4.5286091776     3.9585907982
 H      1.5334704533    -4.6162651698     5.2617606275
 H      0.2537032726    -3.5333167265     5.2884473115
 H      1.5513031749    -3.2725037821     4.2591236674
 N     -2.2114429336    -5.5140087509     7.1251696541
 H     -2.0482707024    -6.2202911993     7.8523395267
 H     -1.7005319196    -5.7750955368     6.2736778389
 H     -1.8811022026    -4.5997753202     7.4557566469
 H     -3.2158667510    -5.4608736351     6.9189053122
 N      4.8373161771   -10.9770033657     7.8322412146
 H      5.2463355009   -11.4046036126     8.6713462850
 H      3.9689911044   -11.4670101152     7.5870073690
 H      5.5022166929   -11.0481518235     7.0530873626
 H      4.6317218085    -9.9882483278     8.0175246591
 N      0.5701928848    -8.4660018189     6.0013895827
 H      0.6939417127    -7.8082302320     6.7800158503
 H      0.6434685798    -9.4284475191     6.3514804739
 H      1.2979843784    -8.3020829238     5.2959211839
 H     -0.3546230111    -8.3252459601     5.5781415811
 N      6.6734450019    -3.3761278619     5.3354554831
 H      7.1074568435    -2.7067390461     5.9818210394
 H      7.3827073326    -3.7316023046     4.6836736544
 H      5.9276101706    -2.9078114332     4.8075865117
 H      6.2760060838    -4.1583580119     5.8687413567
 N      3.9639882709    -6.3669334228     7.5747533289
 H      3.5364087123    -6.1166714622     8.4740757237
 H      4.1672626327    -7.3732715562     7.5606898805
 H      4.8365178244    -5.8397757815     7.4521461366
 H      3.3157634978    -6.1380146475     6.8121024508
 N      9.6278447754    -4.1266413307    10.1350226309
 H      8.6924755694    -4.4169206379     9.8267070948
 H     10.2975306410    -4.8841454235     9.9562963704
 H      9.6074557236    -3.9179064165    11.1401343392
 H      9.9139162567    -3.2875931276     9.6169524189
 N      5.3586114704    -5.1872047728     2.4041433695
 H      6.3286668786    -5.2493534226     2.0734378389
 H      5.0609984727    -4.2045366581     2.4090997300
 H      5.2962317074    -5.5685050632     3.3554342702
 H      4.7485497676    -5.7264240076     1.7786013169
 N      6.2570777912    -1.9775515136     9.5114750853
 H      6.8495614746    -1.8613871261     8.6809902766
 H      5.7873648756    -2.8897138880     9.4719242936
 H      5.5528691175    -1.2307646996     9.5366767194
 H      6.8385162741    -1.9283402277    10.3563082428
 N      0.4338233634   -11.4130564291     9.3868042064
 H     -0.0817419385   -10.5629228491     9.1304813373
 H      1.1727199435   -11.5867859144     8.6953675895
 H     -0.2111965507   -12.2116806296     9.4064057592
 H      0.8555114969   -11.2908354953    10.3149618899
 N      6.6833454017    -5.9046345001    11.9591257693
 H      5.9722081089    -5.2511021728    11.6106787208
 H      6.2975266488    -6.4443609602    12.7427544592
 H      7.5051536231    -5.3781150388    12.2779423754
 H      6.9584925334    -6.5449591920    11.2051271824
 N      8.1262208880    -8.9503764316     7.6064661324
 H      9.0612483730    -8.5839337707     7.8201937071
 H      7.9188342843    -9.7419266756     8.2266868134
 H      8.0967898691    -9.2643472766     6.6293317263
 H      7.4280119364    -8.2112976464     7.7496524910
 N      8.1238272217    -8.5339379602     2.7495974962
 H      7.1471017345    -8.3671358567     2.4804869639
 H      8.6049609264    -7.6344735400     2.8666820828
 H      8.5922580866    -9.0798230405     2.0169191711
 H      8.1509871881    -9.0543192412     3.6343015047
 N      8.9754071427    -9.5278823440    11.8236338927
 H      9.2523441389    -8.9765219797    11.0029367827
 H      8.4673814831   -10.3659426073    11.5173666732
 H      8.3683997213    -8.9613269335    12.4276144233
 H      9.8135034971    -9.8077373186    12.3466168925
 N      2.7504364685    -1.9845150515     7.5767191065
 H      3.1388576950    -1.2361710817     8.1626767426
 H      3.1853854215    -1.9520410065     6.6472033561
 H      1.7359967165    -1.8554352441     7.4846000695
 H      2.9415064194    -2.8944121449     8.0123968284
 N      0.2654366709    -2.7567663901    10.4276410890
 H      0.2174721032    -2.9181912966    11.4404971980
 H      0.5017132890    -3.6354156621     9.9518433358
 H      0.9866915557    -2.0541274460    10.2268291634
 H     -0.6441303109    -2.4193313129    10.0913956454
 N      4.3037893436    -9.9051771530     4.1352727972
 H      3.8913268291    -9.6002654852     3.2458124853
 H      5.1609192041   -10.4391918879     3.9498237463
 H      3.6331333849   -10.4981778038     4.6380713031
 H      4.5297775544    -9.0830731383     4.7073827880
 N      9.5636553246    -5.9255718443     5.9889759957
 H      8.6167825497    -6.3220670829     5.9675383783
 H     10.1478098066    -6.4692325911     6.6350651683
 H      9.5191147538    -4.9500608793     6.3061983449
 H      9.9709132662    -5.9609272100     5.0471020703
 N      0.0299191546    -7.3677482449    10.7826632996
 H      0.1420674211    -6.5768161198    11.4277099937
 H     -0.1212931171    -8.2292190055    11.3204715024
 H      0.8769300979    -7.4656206511    10.2106239845
 H     -0.7780276743    -7.1993364328    10.1718483462
 N      3.1809218485    -7.0916042211    12.3345016955
 H      4.0603426299    -7.2536352154    12.8390818613
 H      2.5549614629    -7.8938932365    12.4713980678
 H      3.3769297582    -6.9773903567    11.3331168461
 H      2.7314543996    -6.2414982335    12.6944104982
 N     10.4386840812    -7.3468094103     9.0739054948
 O     10.8801174162    -6.2706380595     9.5098065676
 O     10.0184915906    -8.2104418143     9.8616841773
 O     10.4174432196    -7.5593485283     7.8502247543
 N     -0.7497603947    -2.7127787295     7.4042867764
 O     -1.4968466505    -3.1385226026     8.3007365475
 O     -0.8957562533    -3.1062143811     6.2351368680
 O      0.1433224384    -1.8935985455     7.6769871333
 N      1.1520918858   -10.0886533093    12.1018617795
 O      1.6080205498   -11.2194291288    11.8641791965
 O      1.8525587177    -9.2473160064    12.6888163528
 O     -0.0043045411    -9.7992145597    11.7525895081
 N     -1.5791034420    -8.3273076875     8.2782127653
 O     -1.9731449582    -8.3738287711     7.1011040264
 O     -1.8848731087    -7.3620910668     8.9978513529
 O     -0.8792916956    -9.2460039643     8.7356832848
 N      7.2197567845   -10.5273976366     4.9589646035
 O      8.2844146991    -9.8983590525     5.0765736819
 O      6.6130375697   -10.9161804204     5.9707737023
 O      6.7618177160   -10.7676536304     3.8295455172
 N      6.1612454811    -8.4610004794    13.5920392221
 O      5.7056431725    -9.6060240705    13.7481334985
 O      7.3788329865    -8.2966257327    13.4090651246
 O      5.3992596709    -7.4803508454    13.6189190648
 N      0.9754625851    -5.3121725356     8.1313589119
 O      0.5992678509    -5.0407598575     9.2836742294
 O      0.6277453392    -6.3796415557     7.5997382588
 O      1.6993751480    -4.5161155526     7.5106637478
 N      1.4491209271    -4.4828172790    12.8342083715
 O      2.6185326401    -4.6222805335    13.2292326201
 O      0.8183148344    -5.4621020611    12.4028119184
 O      0.9105148732    -3.3640683416    12.8705806052
 N      4.2087462735    -4.4639145319    10.2002260818
 O      4.9175178138    -4.1480594458    11.1702242154
 O      3.9920805674    -3.6410764074     9.2952336490
 O      3.7166400432    -5.6026086592    10.1352203287
 N      7.6363459779    -3.1190173988    12.4906447649
 O      6.7167591594    -3.0926152709    13.3253189061
 O      8.4698761936    -4.0397293510    12.5137703209
 O      7.7224026499    -2.2247068545    11.6328443773
 N      8.5688890880    -5.4859815429     3.0288815112
 O      9.4721580343    -6.2829693829     3.3320868946
 O      7.8673006246    -5.6948934317     2.0253141933
 O      8.3672084428    -4.4800810042     3.7292440096
 N     -0.5916008347    -6.5431051405     3.7853084932
 O     -1.0551244027    -6.2767911227     4.9065759265
 O     -0.4835975811    -7.7263318797     3.4229168658
 O     -0.2360802342    -5.6261916809     3.0264320766
 N      5.8925569961    -8.2392390922     9.9098869307
 O      7.0253157219    -7.8647363307    10.2557528899
 O      5.6393923860    -8.4234189445     8.7078039996
 O      5.0129621722    -8.4295621546    10.7661045918
 N      6.1325730039    -7.0561874746     5.2359398417
 O      7.3626435601    -7.2240146356     5.2781107052
 O      5.3681187390    -7.9822478577     5.5538073528
 O      5.6669563377    -5.9622990498     4.8759011772
 N      4.4734591876    -8.0745864938     1.5808324451
 O      3.6294722211    -8.9729852822     1.7344017392
 O      4.1844082939    -7.0550669164     0.9327218657
 O      5.6064979600    -8.1957073802     2.0753741284
 N      6.9409451847   -11.4627224182    10.1824621940
 O      5.7932110314   -11.9230034261    10.0647098349
 O      7.5466345020   -11.5728799127    11.2613614888
 O      7.4829904570   -10.8922834566     9.2213144846
 N      3.4036449037    -0.8189284061    10.3443051111
 O      4.0833352127    -0.5173752692     9.3492650615
 O      3.9371642403    -0.8847623707    11.4641447950
 O      2.1904342814    -1.0546477682    10.2195053764
 N      6.9908814639    -5.2328999670     8.2950196515
 O      7.6717686289    -6.2123005635     7.9483424947
 O      6.0907561465    -4.8079088388     7.5519349558
 O      7.2101197928    -4.6784900523     9.3847823813
 N      2.6634885602    -8.9407114923     8.9907174509
 O      2.2279281985    -7.9461246824     9.5941262342
 O      2.8429101940   -10.0078740380     9.6006271896
 O      2.9196274943    -8.8681356981     7.7773979522
 N      3.8761845210    -2.4783087733     4.1680664317
 O      2.7236269215    -2.4099813651     3.7098522283
 O      4.8180796716    -2.8164696447     3.4322005055
 O      4.0868471395    -2.2084750927     5.3621475226
 N      2.6208613602    -6.5851239853     4.2815675003
 O      2.7835131146    -5.9715816818     3.2137996605
 O      2.6294892170    -5.9683940080     5.3598010585
 O      2.4495816112    -7.8153972564     4.2711017734
 N      8.8149656993    -2.5543339981     7.5354431547
 O      9.1899426571    -3.5000042505     6.8226192173
 O      7.7207230339    -2.0082346030     7.3176672356
 O      9.5342319859    -2.1547628191     8.4660437605
 N      1.9920082223   -11.4468259965     6.6129202602
 O      2.3840684352   -12.0850510974     7.6038669898
 O      0.8413969616   -10.9792585625     6.5907316994
 O      2.7505598808   -11.2761681922     5.6441613115

216
n=24 OPLS/AA
 N     -2.2628452796    -1.7725203556     5.2521464798
 H     -2.8114331071    -2.0178609865     6.0846700338
 H     -1.8024723562    -0.8667955984     5.4003157110
 H     -2.8853958050    -1.7108811543     4.4379800495
 H     -1.5520803842    -2.4945439222     5.0856209358
 N      2.3670967161    -2.8895526370     2.6993725735
 H      2.0036649616    -3.0213538814     1.7481723373
 H      3.3584940550    -3.1552806701     2.7268428162
 H      1.8368677426    -3.4777601657     3.3529050233
 H      2.2693597512    -1.9038159593     2.9695691907
 N     -1.4738723608     0.9228270686     0.2797953910
 H     -0.9811245359     0.2773355520    -0.3485169362
 H     -1.0836366954     0.8438933752     1.2262203923
 H     -2.4724695805     0.6848884068     0.3003941753
 H     -1.3582581513     1.8851903120    -0.0589166791
 N     -1.9708279935    -6.4800298600     5.9636684028
 H     -1.2909349747    -6.9307014000     6.5872682293
 H     -2.1643663630    -5.5289016871     6.2985307385
 H     -2.8415661612    -7.0240852939     5.9563027994
 H     -1.5864438129    -6.4364314978     5.0125724515
 N      4.1653803676     6.4294445352     3.1761034077
 H      3.7869453530     5.5098686123     3.4318438215
 H      3.3928903249     7.0655576148     2.9462034961
 H      4.7819447842     6.3311626958     2.3609810093
 H      4.6997406396     6.8111883223     3.9653855528
 N      1.8266642545    -7.0175987025     3.8166071788
 H      1.1896356765    -6.4440403535     3.2513979178
 H      1.3576482067    -7.2930162037     4.6874710215
 H      2.6696852588    -6.4751559981     4.0386590263
 H      2.0896872555    -7.8581816959     3.2889001994
 N      1.4495910147     5.3563449634     0.8699421007
 H      1.1944552703     4.5342970814     1.4297448599
 H      1.4401887611     6.1924924377     1.4657639568
 H      0.7739381054     5.4730735225     0.1056757115
 H      2.3897816735     5.2255160113     0.4785844198
 N      4.4189489846     3.3546636834     7.8572519512
 H      3.5503259101     3.0926250218     7.3765589183
 H      4.6602019698     4.3249050596     7.6234499957
 H      5.1776855559     2.7314541472     7.5569783870
 H      4.2875816566     3.2696702497     8.8720200358
 N     -0.1492917064     4.9068952978     6.2421397802
 H     -0.1200921516     5.5034718329     7.0772924138
 H     -0.9350508676     5.1914153586     5.6455950953
 H     -0.2716043577     3.9275397670     6.5252261341
 H      0.7295805796     5.0051548136     5.7204462912
 N      1.4984474282    -0.1105674138    11.2263912934
 H      0.6611257740    -0.1824872226    11.8162693198
 H      1.2264640013     0.1805289283    10.2800707238
 H      1.9656736377    -1.0238096116    11.1825292223
 H      2.1405254844     0.5834981808    11.6266964823
 N      1.2241358309     0.9294637444     5.4852941354
 H      1.6049436927     0.3934656649     4.6966703159
 H      1.9892142156     1.4079738133     5.9751082477
 H      0.7480426331     0.2919757430     6.1342778326
 H      0.5543431530     1.6244392343     5.1351193775
 N      6.3823613231    -2.1067006500     4.7324050637
 H      5.6875916462    -1.6740281572     4.1124649797
 H      7.2615391997    -2.2419283696     4.2195752570
 H      6.0322954364    -3.0156594121     5.0571870951
 H      6.5480183334    -1.4951862398     5.5403923192
 N     -2.7312675742     2.3060593658     3.5522113696
 H     -3.2062612068     1.5016975653     3.1260432801
 H     -3.3503701367     2.7406818527     4.2465095739
 H     -2.4990348558     2.9916280017     2.8239949635
 H     -1.8694045602     1.9902292602     4.0122972459
 N     -2.2174980217     3.4658479887     8.9433211772
 H     -1.5519285879     4.1982926694     9.2167772358
 H     -1.7695656962     2.8288924854     8.2740835482
 H     -3.0407805459     3.8971136261     8.5069138453
 H     -2.5077166085     2.9390938870     9.7755103458
 N      0.0169725199    -4.7015107364     9.0853869580
 H      0.8272936859    -4.4440564563     9.6610022803
 H     -0.1140668400    -5.7194532085     9.1146528971
 H      0.1779039724    -4.4048892421     8.1156693286
 H     -0.8232399494    -4.2376437880     9.4502238867
 N      2.6669200966     1.4150683046     1.6585519518
 H      3.0730821806     1.1077507213     2.5500811785
 H      2.3829744562     0.5943311265     1.1108293548
 H      3.3649519655     1.9532169125     1.1318802229
 H      1.8466721797     2.0049741589     1.8414179192
 N      4.3160912658    -0.6682100540     8.2915026316
 H      4.2572818158     0.0670549705     9.0057595111
 H      5.2062466903    -0.5845407901     7.7866685403
 H      3.5369328104    -0.5664497685     7.6305998628
 H      4.2639036892    -1.5889039118     8.7429833080
 N     -1.9751958478     6.6178900782     2.8516456517
 H     -2.2401028362     5.9734365082     3.6057941658
 H     -1.1505736735     7.1587349813     3.1375123094
 H     -2.7544676715     7.2581015605     2.6590315124
 H     -1.7556394678     6.0812866350     2.0042453538
 N      3.1475486215    -4.4525516332     7.2441771005
 H      3.5090496945    -4.0859777189     8.1325332437
 H      2.4246287814    -3.8199000033     6.8817222684
 H      2.7421526879    -5.3833236695     7.3976472199
 H      3.9143636743    -4.5210047842     6.5648065352
 N     -1.8646010198    -0.6722511346     9.4073882610
 H     -0.9026291777    -0.9720852642     9.2100414407
 H     -2.1615213679     0.0117333355     8.7015283337
 H     -1.9047653258    -0.2421824740    10.3388727213
 H     -2.4894872708    -1.4864704278     9.3791103560
 N      5.7370437490     2.8615272024     4.1274732500
 H      5.9239604482     3.2378143299     3.1906134724
 H      4.8064080437     2.4280326590     4.1427817518
 H      5.7712149672     3.6231051370     4.8152718408
 H      6.4465917191     2.1571570504     4.3612250225
 N     -1.4134609337    -3.2085656708     1.2868696128
 H     -1.6885458110    -4.1762825482     1.4920243182
 H     -1.0684990025    -2.7616745137     2.1444967143
 H     -2.2257463741    -2.6894733661     0.9333571426
 H     -0.6710528154    -3.2068331978     0.5776004761
 N      2.6895502572     7.7216447314     6.9477133691
 H      1.8557107497     7.3727552349     7.4347697238
 H      2.4788609117     7.8391709023     5.9496991987
 H      3.4572215709     7.0488633949     7.0585355308
 H      2.9664069843     8.6257890536     7.3478494975
 N      1.3230520172     3.9774751766    11.0414492387
 H      1.3330334254     3.6918969009    10.0552537624
 H      1.2011142783     4.9951776717    11.1018438133
 H      2.2110195065     3.7123336954    11.4835456727
 H      0.5470408681     3.5104921601    11.5251527460
 N      4.6857161325     4.1659087272     1.0961431669
 O      4.3909045672     3.0332205845     0.6800643005
 O      5.6110831520     4.3061760724     1.9128676382
 O      4.0551601705     5.1583303238     0.6954972396
 N      0.4000303358     6.1922160896     9.1493896257
 O      1.1262937400     6.4705489883    10.1179401800
 O     -0.5086856768     5.3546619828     9.2749134780
 O      0.5824830911     6.7514377480     8.0553143383
 N      0.1664441396    -0.5808865245     2.9856998323
 O      1.3709330448    -0.4792183529     3.2718605755
 O     -0.4633953272     0.4130099922     2.5875919688
 O     -0.4082057615    -1.6764520948     3.0976470428
 N     -0.8890502531    -6.0275277029     2.5947765809
 O     -1.9020134708    -5.6240119801     1.9997148261
 O      0.2393423788    -5.6941577858     2.1965147604
 O     -1.0044797602    -6.7644139358     3.5881009559
 N     -3.4279509090    -0.8129344975     1.9676892554
 O     -3.6211593401     0.4102296454     2.0654537293
 O     -3.1612388984    -1.3132136446     0.8624275718
 O     -3.5014545475    -1.5358200754     2.9751872762
 N      0.9627541895    -1.4621315268     0.0500689590
 O      1.8517108279    -0.6369899118     0.3182392802
 O     -0.0554953658    -1.1009249590    -0.5628874582
 O      1.0920472105    -2.6484806646     0.3948553326
 N      0.7975949411    -7.1424759991     7.1911818870
 O     -0.2191529065    -7.0971941411     7.9033555165
 O      1.8723112789    -6.6841995538     7.6130650507
 O      0.7396264043    -7.6460347079     6.0571241807
 N      0.3272258816    -4.1468485209     5.3687323912
 O      0.4533037717    -4.2564087626     6.5996340241
 O     -0.7927173587    -3.9332118388     4.8756761900
 O      1.3210920320    -4.2509250452     4.6308863654
 N     -2.6785007637    -3.3876276054     8.0937087211
 O     -2.5644546390    -4.4096816603     7.3969900539
 O     -3.2088638305    -2.3690891836     7.6200924083
 O     -2.2621834865    -3.3841119694     9.2640446431
 N      1.4604993228     1.9387589011     8.5393027227
 O      1.4196354676     3.1802681583     8.5409821696
 O      0.6102202857     1.2884907138     9.1695366114
 O      2.3516429326     1.3475173552     7.9073888784
 N      4.5904562947    -4.6682332627     4.4024594529
 O      4.6945627031    -3.9863110579     3.3694241808
 O      5.1110134739    -4.2767487233     5.4601824741
 O      3.9657922042    -5.7416408710     4.3777716839
 N      3.0585809144    -3.1424371821    10.1305569461
 O      3.9994251560    -3.0629602997     9.3233931158
 O      2.8763090708    -2.2385784899    10.9629236623
 O      2.3000079056    -4.1257735485    10.1053540398
 N      0.2874038508     3.5998946487     3.2158653747
 O     -0.0438340789     2.8227514756     4.1265507393
 O      0.8234495596     3.1576411634     2.1862611965
 O      0.0825959069     4.8192922888     3.3347842839
 N     -1.6830278311     1.4312932001     6.6180762817
 O     -1.0121443832     2.4675722589     6.7561306999
 O     -2.4014916335     1.0280753485     7.5477230101
 O     -1.6354474383     0.7982314831     5.5503742754
 N     -1.3323253558     1.5260501943    11.5340844362
 O     -2.3739800194     1.7869185836    10.9096477651
 O     -0.5785805649     2.4446820212    11.8960267903
 O     -1.0444152514     0.3465490286    11.7965789645
 N      5.1690955079     5.9584086289     6.1509497674
 O      5.1869689609     7.0050209315     5.4821440119
 O      4.6370521186     5.9475944926     7.2733716121
 O      5.6832658581     4.9226096286     5.6973333131
 N      3.7356809271     2.0935296722    10.7922276241
 O      3.9853415809     3.2479593452    10.4075464586
 O      4.1973082866     1.1196056605    10.1746597241
 O      3.0243923411     1.9130238658    11.7944774966
 N      1.3307879330     7.7894132038     3.5222934213
 O      0.1022067965     7.8998369996     3.6686248502
 O      2.0959926437     8.0768013164     4.4576477576
 O      1.7941647320     7.3916009751     2.4406067854
 N     -1.5523452585     4.2879046116     0.6509508184
 O     -1.0955901192     3.4704942982    -0.1652801742
 O     -2.3060750363     3.9027393976     1.5601026709
 O     -1.2553703808     5.4904811070     0.5580298837
 N     -3.2574548093     4.5989097794     5.7412694667
 O     -4.0061810344     3.7195170473     5.2839999907
 O     -3.2629694162     4.8481544974     6.9581772572
 O     -2.5032133702     5.2290583008     4.9816305406
 N      4.0283066966    -0.1274747478     4.3074476202
 O      3.7922095064     1.0464747038     3.9771164036
 O      3.8651733833    -0.4859805140     5.4855304053
 O      4.4275375216    -0.9429190897     3.4596953692
 N      0.8755658920    -1.5417427039     7.7775458020
 O      2.0005573232    -1.9372972292     7.4297688504
 O      0.4946650847    -1.7042693999     8.9486638827
 O      0.1314746691    -0.9836610332     6.9542040100
 N      2.7817934566     4.1598931793     4.9721490219
 O      2.8040124263     3.1675582231     5.7190061454
 O      3.2413799096     4.0811212506     3.8208049438
 O      2.2999876458     5.2310009266     5.3766363023
 N      6.5345586079     0.6280888453     6.2630447489
 O      6.9907751195     0.7532179212     5.1144686218
 O      6.0958481547     1.6200071645     6.8685603121
 O      6.5170525353    -0.4889594491     6.8061057500

225
n=25 OPLS/AA
 N      9.1853996083     4.5349935905   -11.6233759614
 H      8.7228773255     3.9609988399   -12.3381061634
 H      9.7067496315     3.9270522755   -10.9808526573
 H      8.4784220160     5.0623283425   -11.0976990002
 H      9.8335490097     5.1895943452   -12.0768467207
 N      9.7531267449     0.1162478011   -10.6230094902
 H      8.8740506498     0.2243523582   -10.1036110675
 H     10.5182490377     0.5527417360   -10.0954721860
 H      9.6669814826     0.5702888771   -11.5398852829
 H      9.9532249532    -0.8823916614   -10.7530689185
 N      2.0258293783    -4.8385803102    -8.2722076054
 H      1.7765741632    -5.8223904055    -8.4278534593
 H      2.6237216981    -4.7644023411    -7.4407888852
 H      1.1713378831    -4.2874624084    -8.1295581509
 H      2.5316835260    -4.4800670442    -9.0906300778
 N      6.2450460268    -2.4402804333    -8.5196912589
 H      6.7276960508    -2.0481166840    -7.7026890277
 H      5.6238550044    -3.2001490518    -8.2181019992
 H      6.9377032069    -2.8072685005    -9.1828513553
 H      5.6909303154    -1.7055871148    -8.9751218575
 N     12.2373642114    -2.8596102638    -5.4497114913
 H     11.5589656437    -3.1733095525    -4.7457198457
 H     12.7864780229    -2.0786801397    -5.0717474073
 H     11.7382954266    -2.5508995551    -6.2922455087
 H     12.8657170918    -3.6355521133    -5.6891325179
 N      8.0304931327    -3.7331391699    -5.2553668829
 H      8.5372768836    -4.5902879799    -5.0049627197
 H      8.4049696768    -3.3587395304    -6.1350412051
 H      8.1467633526    -3.0366576198    -4.5099608120
 H      7.0329631112    -3.9468723843    -5.3715025507
 N      4.4950696079    -7.5201206804    -5.5926917937
 H      4.7915480294    -8.4116926020    -5.1786433041
 H      5.1719586620    -7.2338687209    -6.3097104193
 H      4.4476164888    -6.8017681512    -4.8606034320
 H      3.5691555400    -7.6331541159    -6.0218096161
 N      2.8097268627    -2.6892903263    -4.4006186624
 H      3.5057309801    -2.2161139420    -4.9887670073
 H      1.9859589767    -2.9240011575    -4.9667917641
 H      2.5312131185    -2.0674999201    -3.6324765472
 H      3.2160050535    -3.5495458245    -4.0144399039
 N      7.4587845977     1.0748277856    -6.8437771325
 H      7.4784568594     0.3312439457    -6.1360115127
 H      7.6767816324     1.9750041310    -6.4006129130
 H      6.5246295027     1.1193152556    -7.2675820966
 H      8.1552704156     0.8737470861    -7.5709013186
 N      7.5969622472    -7.2810050302    -2.8759546965
 H      7.7208934093    -7.4470129439    -1.8703113516
 H      8.2958776513    -6.6019499439    -3.1994297853
 H      6.6548473858    -6.9108852188    -3.0481941727
 H      7.7162306632    -8.1641721759    -3.3858824970
 N      5.8317916639    -2.0710149341    -1.8993661448
 H      4.8947667917    -1.9008648518    -1.5156091436
 H      5.9066175187    -1.6347415471    -2.8258116686
 H      5.9887191123    -3.0822122673    -1.9835638491
 H      6.5370623203    -1.6662409046    -1.2724795440
 N      5.0996523732     3.4080158498   -13.1058508495
 H      4.2357918277     3.1225232718   -12.6299569081
 H      5.7221484402     2.5970200324   -13.2008198773
 H      5.5687325401     4.1369297632   -12.5555020258
 H      4.8719358433     3.7755900536   -14.0371241235
 N      6.4661634742    -9.6929302541    -8.6393312266
 H      7.0128434229    -9.0167238994    -9.1853368100
 H      5.4996174827    -9.3584191684    -8.5491876446
 H      6.8815629073    -9.7947292882    -7.7058882494
 H      6.4706306162   -10.6018480019    -9.1169127343
 N      6.2047135941     1.7050183913    -3.2255291691
 H      6.7244369536     2.3866796618    -2.6603197924
 H      5.7783498637     2.1809653110    -4.0292226333
 H      5.4690523918     1.2752645150    -2.6525110844
 H      6.8470156735     0.9771647412    -3.5600626158
 N      5.7491180150    -0.5718924314   -11.9558223904
 H      5.9373584825     0.1330357580   -12.6782335420
 H      4.9333306895    -1.1323932318   -12.2288875433
 H      5.5590086534    -0.1036739505   -11.0620296802
 H      6.5667744180    -1.1845376145   -11.8541394998
 N     10.3781936790     2.1874495707    -1.8646324512
 H     10.8513324206     2.9077266389    -1.3064418263
 H      9.6494100104     2.6247443596    -2.4407247333
 H      9.9501458228     1.4954481719    -1.2384179345
 H     11.0618869229     1.7218798138    -2.4729447672
 N     11.1436722228     0.9273316694    -6.1677729016
 H     10.5168448662     0.1453028059    -5.9447159150
 H     12.0917507870     0.7106995575    -5.8384520101
 H     10.8065810607     1.7791440860    -5.7040696780
 H     11.1595115667     1.0741794667    -7.1838537860
 N      3.9663616316     3.4833587451    -9.4467568844
 H      3.1571078690     3.4736665585   -10.0786196122
 H      3.6551866569     3.2831020117    -8.4889980101
 H      4.4120196114     4.4079099164    -9.4755600220
 H      4.6411316009     2.7687564843    -9.7438505085
 N      5.9170791595    -5.7802062084   -10.0268975297
 H      5.7761606070    -4.9325560647   -10.5889182527
 H      5.0086603424    -6.2186562403    -9.8351385462
 H      6.3710042694    -5.5313875214    -9.1401750367
 H      6.5124912820    -6.4382241816   -10.5433588306
 N      9.8890733351    -8.0566433968    -6.2707871438
 H      9.7481086379    -8.3673845431    -7.2391904646
 H      9.6957155486    -8.8352065153    -5.6299385483
 H      9.2523365291    -7.2778606462    -6.0651194716
 H     10.8601324875    -7.7461221852    -6.1489010338
 N      1.8227227116    -0.8257581271   -10.3322621361
 H      1.1590938685    -1.4088800166    -9.8090014761
 H      1.3058765896    -0.1923897565   -10.9535102981
 H      2.4389776345    -1.4267281952   -10.8919945464
 H      2.3869421074    -0.2750351079    -9.6745417140
 N      7.8797621531     4.7548451198    -7.7148416226
 H      8.6048473076     4.0363731831    -7.8256824657
 H      6.9987556538     4.3109315077    -7.4302314706
 H      7.7437486104     5.2443412488    -8.6071024477
 H      8.1716977467     5.4277338399    -6.9963502144
 N     10.3046616799    -2.1981841048    -1.6085883772
 H     10.1074518560    -1.6441637409    -0.7669199037
 H     10.3612681422    -3.1923895473    -1.3584165721
 H     11.1976622916    -1.8962928447    -2.0155860414
 H      9.5522642378    -2.0598897469    -2.2934301719
 N      2.7932359028     0.7334352313    -5.9729048538
 H      2.9296174491     1.7119785143    -6.2523493291
 H      2.6243331189     0.6867703647    -4.9612087902
 H      3.6335084501     0.1909295690    -6.2049935799
 H      1.9854847261     0.3440634303    -6.4730679883
 N      9.9815520969    -4.7845140331    -9.0017555270
 H     10.0157842569    -5.6268219042    -9.5879139587
 H     10.2084240976    -3.9613103955    -9.5719305454
 H     10.6630706894    -4.8706646295    -8.2386395417
 H      9.0389293771    -4.6792600238    -8.6085386329
 N      6.9193977605     1.8865463797   -10.0504225181
 O      7.3648775826     0.7691414184    -9.7406293748
 O      7.5921701553     2.9068350792    -9.8281474963
 O      5.8011446434     1.9836627196   -10.5824911116
 N      8.4058196390     0.0791162816    -0.6902616291
 O      7.8323052459     1.1117825836    -1.0745785043
 O      9.6177799679     0.1059619888    -0.4192461681
 O      7.7673731892    -0.9803965806    -0.5769601236
 N      8.5198655446    -2.6795828384   -10.7913231098
 O      9.7480287115    -2.6047111697   -10.6209488756
 O      7.8673017037    -3.5712193952   -10.2237294213
 O      7.9442657553    -1.8628172929   -11.5292916265
 N      7.2813790859    -9.5129558526    -5.1094598764
 O      7.3977452354    -9.9511994585    -6.2659283680
 O      8.2940611907    -9.2758089964    -4.4303028739
 O      6.1523299226    -9.3118589410    -4.6321480031
 N      6.4172542842     5.5634050433   -10.4991697286
 O      7.5433224397     5.8736979158   -10.0764325132
 O      6.2699613407     5.2289918780   -11.6863893943
 O      5.4384782841     5.5875253555    -9.7346866629
 N      4.7393390692     3.1367112964    -6.4088803576
 O      5.0081472777     2.5954068212    -5.3236386688
 O      3.5697884508     3.1421703573    -6.8273770248
 O      5.6400822044     3.6725571421    -7.0756259160
 N      8.9132865476     3.1079971343    -4.4861919697
 O      8.5290757770     3.3102663494    -3.3223676018
 O      8.1044642696     3.1701417790    -5.4269164122
 O     10.1063205567     2.8435830616    -4.7092920748
 N      0.9753343436    -2.0141194111    -7.3801139642
 O      0.7029754387    -2.4390411070    -8.5151382328
 O      1.1317382421    -2.8105392657    -6.4397570391
 O      1.0912894434    -0.7927768773    -7.1854464641
 N      9.6883780604    -1.7320545635    -7.6226635787
 O      8.8775357805    -2.6616639070    -7.4764473808
 O     10.9056548375    -1.9437032551    -7.4943670848
 O      9.2819432361    -0.5907956096    -7.8971764914
 N      2.5861822558     1.8241237269   -12.0228223849
 O      2.8071722835     3.0257780371   -11.7987504384
 O      3.4759921850     1.1100529793   -12.5141055703
 O      1.4753814046     1.3365397717   -11.7556109309
 N      3.3560190333    -0.2392783097    -2.5263002418
 O      2.6307298002     0.1102156118    -3.4722534320
 O      3.2351076692    -1.3748517485    -2.0375556069
 O      4.2022203116     0.5468018404    -2.0690913184
 N     10.5122358508     2.5827849612    -8.8681530271
 O      9.8241276027     2.9998072598    -7.9217824061
 O     11.1304049950     1.5106365120    -8.7614641201
 O     10.5821750110     3.2379116393    -9.9212134029
 N     12.2901630709    -5.8467141652    -6.2912159985
 O     13.2874908695    -5.1771507061    -5.9749250766
 O     12.2422364184    -7.0572438996    -6.0167370209
 O     11.3407611606    -5.3057474545    -6.8819863736
 N      3.4546908181    -7.7396575707    -8.4740048898
 O      2.6318759448    -7.4370395422    -7.5939958420
 O      3.6559592483    -6.9692868766    -9.4274396928
 O      4.0762377615    -8.8126471570    -8.4005790753
 N      7.2419945667    -6.2787107623    -7.1166033219
 O      7.5844927130    -5.3802914223    -7.9030863924
 O      6.2895917176    -7.0236160952    -7.4013185636
 O      7.8518997606    -6.4322248929    -6.0454041473
 N      3.9518497985    -3.1357176162   -11.0614417815
 O      3.5933518522    -2.1728517396   -11.7595724550
 O      3.1406978652    -3.6854605003   -10.2980066413
 O      5.1215006198    -3.5488409411   -11.1267463008
 N     12.4743178803    -0.2775486994    -3.6100230116
 O     12.9874843785    -0.4038861586    -4.7341746484
 O     12.3582472371    -1.2652395115    -2.8657029350
 O     12.0772217057     0.8364804686    -3.2301911457
 N      5.5493131858    -1.2805430610    -5.4660674290
 O      4.4474520882    -1.4144741628    -6.0237254716
 O      6.5964498831    -1.3905514171    -6.1251734975
 O      5.6040376300    -1.0366034068    -4.2493023384
 N      8.7581949247    -7.8056557365    -9.6996676790
 O      9.5868072722    -7.0222626652   -10.1923286013
 O      7.6207878855    -7.8962310072   -10.1907066371
 O      9.0669898651    -8.4984740948    -8.7159670067
 N      4.6057096358    -4.5007153046    -6.5038518998
 O      4.7589706321    -4.3685788622    -7.7294411208
 O      3.5123888492    -4.8794063927    -6.0518998798
 O      5.5457701828    -4.2541604605    -5.7302140761
 N      7.8728115169     1.9908321107   -13.1700006120
 O      8.8560869318     1.3913192290   -12.7044131616
 O      7.9519901365     3.2018509975   -13.4349193029
 O      6.8103566269     1.3793256132   -13.3706695330
 N      8.8080988384    -0.8341291922    -4.1682077032
 O      8.4353562951    -1.7678810690    -3.4386953044
 O      9.8264943912    -0.9611632456    -4.8680296507
 O      8.1624453091     0.2266575919    -4.1978981784
 N      4.3216392577     0.3073828482    -8.6995341847
 O      4.6804663002    -0.6115902016    -9.4543517774
 O      5.0895710163     0.7199000813    -7.8145888432
 O      3.1948795495     0.8138390726    -8.8296620382
 N      9.9895993237    -4.8116836733    -3.1678995168
 O     10.5804133785    -3.9078002182    -3.7818631664
 O      9.3676372743    -5.6848899162    -3.7953483015
 O     10.0207473434    -4.8423609104    -1.9264860830
 N      5.2292163036    -5.0977360085    -2.9606131047
 O      5.2220433458    -6.2777855180    -3.3484914551
 O      4.1892989547    -4.4203635248    -3.0131139303
 O      6.2763074532    -4.5950585781    -2.5202335741

234
n=26 OPLS/AA
 N     -1.4615603811     3.2497398452    -2.9021542654
 H     -2.3148892121     3.3808850808    -3.4579122442
 H     -1.7117124120     3.1338428535    -1.9131009129
 H     -0.8547436297     4.0712420062    -3.0077154028
 H     -0.9648971017     2.4129895680    -3.2298890432
 N      4.4086168394     7.4583587003     3.3959961089
 H      4.4831387434     8.3221878363     3.9459795698
 H      4.1271500741     6.6849706919     4.0099033772
 H      5.3181469201     7.2439822912     2.9705160135
 H      3.7060316925     7.5822948231     2.6575860109
 N      6.8119508495     4.2920388211    -0.9588218005
 H      6.3663737307     3.4805895391    -0.5146966025
 H      7.3230303591     4.8320363893    -0.2507010152
 H      6.0922637989     4.8853434688    -1.3880952197
 H      7.4661350752     3.9701850971    -1.6817939323
 N      5.5275887249     9.4855522394    -5.5820003754
 H      4.6698696348     8.9212385600    -5.5717958954
 H      6.1433607437     9.1587127328    -6.3358143068
 H      6.0101702088     9.3910837088    -4.6806534210
 H      5.2869534768    10.4711734064    -5.7397378684
 N     -3.0509136198     5.0702720881    -6.4264629775
 H     -3.5753266116     4.3693763242    -5.8898325276
 H     -2.3265950862     5.4866672965    -5.8296276756
 H     -3.6921705345     5.8043572078    -6.7491766749
 H     -2.6095627578     4.6206868412    -7.2372145094
 N      8.2082406502     6.3964720746    -4.3783179444
 H      8.6277368640     6.5637255016    -5.3004271112
 H      7.1881583864     6.4933758090    -4.4437131033
 H      8.5746761557     7.0809088758    -3.7063753802
 H      8.4423916033     5.4478782749    -4.0627570811
 N      1.3480254316     2.1006923967     0.2055669882
 H      1.1719647297     1.8327069715    -0.7698419203
 H      1.9773565604     1.4157946420     0.6404141813
 H      0.4596253429     2.1239490882     0.7198042221
 H      1.7831549218     3.0303186240     0.2318905196
 N      5.2003689201     9.1348274877    -9.4096655965
 H      6.0935725585     8.6304648763    -9.4548509272
 H      4.5955487241     8.6973034538    -8.7046833728
 H      4.7395982946     9.0977038636   -10.3264795314
 H      5.3727569731    10.1138372661    -9.1526485985
 N      4.7794906462     1.2555625733    -4.9064460631
 H      4.8373129746     1.5760719571    -5.8801844319
 H      5.4027118077     1.8243176127    -4.3213411371
 H      5.0642645288     0.2705402570    -4.8528699842
 H      3.8136733298     1.3513207786    -4.5713896476
 N     -3.1825119917     6.0024667784    -0.8279001345
 H     -3.1322590982     5.6252438270     0.1257316546
 H     -2.2324071799     6.1517221932    -1.1874253119
 H     -3.6883534059     6.8959018054    -0.8163312015
 H     -3.6770282339     5.3369989205    -1.4335747504
 N      3.2167153653     3.9575567552    -2.5767908261
 H      3.5862584618     3.9504984566    -3.5347178472
 H      2.2074742345     4.1448989526    -2.6006639595
 H      3.6880732623     4.6902908285    -2.0335063381
 H      3.3850558624     3.0445387764    -2.1382760925
 N      5.9773517079     4.7601014789    -7.1301163325
 H      5.6310909155     4.0430554760    -7.7783328018
 H      6.5910660327     4.3231651901    -6.4324945923
 H      5.1828146924     5.2052934170    -6.6560376541
 H      6.5044348536     5.4688911341    -7.6536009132
 N      3.1610982864    11.4119524119    -0.7240329319
 H      2.5735780483    10.6852013591    -0.2987224868
 H      3.9118429423    11.6697197111    -0.0727471523
 H      2.5877904989    12.2385014132    -0.9298737763
 H      3.5711810839    11.0543864563    -1.5947878978
 N      1.7921585306    11.8738452063    -9.7233936346
 H      1.6831073284    12.6533345360   -10.3827420386
 H      2.3868552677    12.1687997795    -8.9400850899
 H      2.2283663606    11.0779430467   -10.2034957127
 H      0.8703050596    11.5953042222    -9.3672523394
 N     -2.0956899098    10.0334026771    -4.5582471255
 H     -3.0249051326    10.1169410131    -4.1295088444
 H     -2.1717477323    10.1810068563    -5.5714908767
 H     -1.7178246787     9.0961962270    -4.3763200492
 H     -1.4682830006    10.7394666933    -4.1556683142
 N     -0.6484699371     8.2927154457    -8.5262277543
 H     -1.3097108088     8.9485731940    -8.0939694736
 H     -1.1076080657     7.3847014682    -8.6638412751
 H      0.1666465051     8.1746457387    -7.9131370155
 H     -0.3432080232     8.6629420206    -9.4339628319
 N     -0.3255694205     9.0443947334    -1.2676313499
 H     -0.0038829394     8.6517259815    -0.3751263602
 H      0.0903575887     8.5161890828    -2.0436714257
 H     -0.0397259438    10.0284980159    -1.3314260238
 H     -1.3490260741     8.9811654711    -1.3203007209
 N      1.4634931071     6.9808574483    -4.7296222085
 H      0.6167722360     7.3408512561    -4.2738763118
 H      2.2788853988     7.1695524716    -4.1348413377
 H      1.5872208250     7.4447262230    -5.6372304587
 H      1.3710931441     5.9683001930    -4.8725402820
 N      4.8758545191     3.0211175859     2.9957607204
 H      4.0117801019     3.4826075267     3.3033944859
 H      5.2925210232     2.5136111706     3.7851028188
 H      5.5384916882     3.7275194863     2.6549618631
 H      4.6606244215     2.3607326094     2.2395840136
 N      7.8928666373     8.5789462554     0.6837761915
 H      8.8753333506     8.8435126857     0.5459362163
 H      7.4515789593     9.2321676805     1.3416528063
 H      7.8450274108     7.6261970399     1.0635338311
 H      7.3995277855     8.6139078730    -0.2160182221
 N      0.5400479585     5.6060063765     2.0280814741
 H      0.8644807403     5.6171360954     3.0021736654
 H      1.2251048345     5.1113090245     1.4448094175
 H      0.4362726930     6.5702441506     1.6908697702
 H     -0.3656661177     5.1253362463     1.9744739921
 N      2.0751597288    11.8864653347    -5.5529653499
 H      2.2701111109    10.8833568381    -5.4529483503
 H      2.8800302240    12.3495235088    -5.9911380314
 H      1.9069131711    12.2964386879    -4.6267631745
 H      1.2435845991    12.0165413272    -6.1410117459
 N     -5.7320368830     7.5049456671    -4.0311785276
 H     -5.4249544581     7.7589657095    -3.0849173058
 H     -5.5104011631     6.5184042733    -4.2096396480
 H     -5.2472447853     8.0943235768    -4.7180888752
 H     -6.7455468263     7.6480893560    -4.1120673598
 N      0.7370418823     2.5039865398    -6.7435876919
 H      1.1012668428     3.3112464781    -6.2240613039
 H     -0.0696212999     2.7957691428    -7.3078501384
 H      0.4462036255     1.7743337366    -6.0823347757
 H      1.4703187156     2.1345975879    -7.3601040438
 N      2.7389364215     5.6324665770    -9.1188986981
 H      2.9456906630     5.9526452510    -8.1654972098
 H      2.8454513884     6.4160884569    -9.7737467695
 H      1.7753054921     5.2804181941    -9.1602857994
 H      3.3892983438     4.8807147179    -9.3760640852
 N      3.9671073579     7.8948156792    -0.9600627469
 H      3.1851553689     8.1398599393    -1.5787229890
 H      4.0039847814     6.8754876547    -0.8423974613
 H      3.8320660600     8.3403197176    -0.0448985410
 H      4.8472224597     8.2235956441    -1.3742325990
 N      5.0383738115     6.3672028762    -3.7466786805
 O      5.6420592231     5.8168357540    -2.8109020695
 O      3.8466492295     6.6907519781    -3.6120443233
 O      5.6264134555     6.5940210791    -4.8170905103
 N      7.2564904985     8.5064472308    -2.4043043177
 O      6.4354788805     8.6519140085    -1.4835452556
 O      8.3484773673     7.9577319862    -2.1818314661
 O      6.9855150297     8.9096960223    -3.5475371518
 N      5.4754407640    10.3789890601     1.4117057364
 O      6.5420874555    10.3103682342     2.0446148364
 O      4.8494442122     9.3422862400     1.1353120121
 O      5.0347902696    11.4843135959     1.0551900737
 N     -0.7308542797     4.7060647446    -8.4800999155
 O     -1.3453000942     5.7757556079    -8.6258246869
 O     -1.2745196990     3.7515339390    -7.9001716751
 O      0.4272578864     4.5909045941    -8.9143037340
 N      4.0295984698     2.5472893823    -8.0972522547
 O      4.2901008119     3.4971671609    -8.8541463335
 O      2.8882926897     2.0570737545    -8.0859533290
 O      4.9104026166     2.0876268615    -7.3516565015
 N      3.0627549685     4.5663583814    -5.7024849082
 O      3.9122534498     3.8976976294    -5.0907144938
 O      1.8580043025     4.4420656545    -5.4265409616
 O      3.4180074392     5.3593124986    -6.5901999838
 N      2.5080765527     8.6359692683    -7.4648888487
 O      1.5661895022     7.8777343699    -7.1803778051
 O      3.6621763973     8.1856641859    -7.5559755774
 O      2.2958635876     9.8445102222    -7.6583133193
 N     -1.5416495194     3.6773353108     0.7493148042
 O     -1.9265994638     3.2799545054    -0.3628542237
 O     -1.9616463412     4.7545232568     1.2035027714
 O     -0.7367021050     2.9975276231     1.4072963946
 N      1.6230780956     8.4046949247     1.0314809901
 O      1.9484650422     9.3989028213     0.3616363033
 O      0.4393323552     8.0286389282     1.0500772368
 O      2.4814375805     7.7865425271     1.6827299544
 N      0.5212174694     5.7718078402    -1.8183390211
 O      0.7271788665     4.7611559836    -2.5105677685
 O     -0.6177795040     6.0026063147    -1.3796638912
 O      1.4542537969     6.5516618500    -1.5647851996
 N      2.9723666227     9.5635507550    -3.4526793635
 O      3.9046461337    10.2029359376    -2.9378401533
 O      2.8731318735     9.4971882979    -4.6891122973
 O      2.1393211902     8.9905275681    -2.7310850591
 N      7.2933728683     3.4471599870    -3.9884813012
 O      7.3143788977     3.6816727254    -5.2081453669
 O      8.1273335126     3.9815095741    -3.2388159936
 O      6.4384055063     2.6782970427    -3.5184821647
 N      7.1043466661     5.7591705238     1.8508079224
 O      6.7579612433     4.6253722341     2.2216670440
 O      7.8081732630     5.8926740281     0.8360060468
 O      6.7469052043     6.7594661145     2.4947511949
 N     -1.6346126963     6.7977379772    -4.0573473077
 O     -2.8198293891     6.8275498491    -3.6866849892
 O     -1.1950960807     5.8003281671    -4.6531801083
 O     -0.8889120188     7.7653366943    -3.8321766442
 N     -3.9272632922     8.8449511364    -1.9022462491
 O     -4.8297987180     8.0351859273    -1.6325649142
 O     -4.0838970798     9.6663737698    -2.8208041541
 O     -2.8680932262     8.8332937026    -1.2533691568
 N      3.4987359336     5.0134333006     0.5133931041
 O      4.1335565366     5.3005453563    -0.5149975709
 O      3.9675021967     5.2896291011     1.6300810556
 O      2.3951481790     4.4501249909     0.4250957564
 N      4.4364541956    12.0034243686    -7.5813550119
 O      3.4367888628    12.6738361886    -7.8883324129
 O      4.7127203692    11.8121532800    -6.3854828269
 O      5.1598539372    11.5242832513    -8.4702505115
 N      1.1775745332     1.5937225723    -3.5934083737
 O      0.1601024162     1.5746409390    -4.3057315400
 O      1.0733965301     1.7518948424    -2.3657494685
 O      2.2992255564     1.4546318236    -4.1087445275
 N     -4.3707011606     4.2957416450    -3.7189215165
 O     -5.2031093133     4.9847104432    -4.3316503092
 O     -4.2929856393     4.3703935446    -2.4814218994
 O     -3.6160079218     3.5321203324    -4.3436928440
 N      2.6730881718     4.9471263304     4.2667866519
 O      1.7282674345     5.7517251842     4.3211223659
 O      2.5014413492     3.8199879929     3.7737202797
 O      3.7895566304     5.2696660737     4.7055176634
 N      0.6723598692    11.8054892633    -2.6851198285
 O     -0.1332928918    11.4250595826    -3.5506917768
 O      1.6657751877    12.4753649571    -3.0128551954
 O      0.4845971605    11.5160430172    -1.4918115526
 N      7.3103163211     7.4339448435    -7.6704550199
 O      7.1455650146     8.6398939774    -7.4223389094
 O      8.0973907345     6.7606389227    -6.9847503342
 O      6.6879927133     6.9013012014    -8.6042765677
 N     -0.6184867926    11.2798581234    -7.7075079525
 O     -1.3603938682    10.5448086523    -7.0349798288
 O      0.0688550571    12.1491474769    -7.1463349733
 O     -0.5639215228    11.1456181330    -8.9412100485
 N      2.3492567335     8.8150002738   -10.6348000836
 O      2.9741021517     7.7439475098   -10.5610973630
 O      2.9540434652     9.8710101854   -10.8839867343
 O      1.1196235937     8.8300431384   -10.4593160123
 N      4.4570124688     1.9183331390     0.0505906151
 O      3.9172550315     1.9462164708    -1.0678468394
 O      3.8321918675     1.4808992301     1.0310337304
 O      5.6215914451     2.3278840459     0.1885850653
 N     -3.8903675576     8.0195484739    -6.4143290238
 O     -4.3933976624     8.9479926464    -5.7601348301
 O     -4.6051041773     7.0896103855    -6.8234556878
 O     -2.6725998528     8.0210423909    -6.6593967508

243
n=27 OPLS/AA
 N      3.9282128477    -1.4323247682     1.2625984797
 H      3.3131460641    -1.8249987523     1.9849114947
 H      4.8844382220    -1.7795277634     1.4015869648
 H      3.9231293251    -0.4077124785     1.3287750442
 H      3.5921371803    -1.7170604610     0.3351211187
 N      4.6795301589    -6.1553686954     9.7236292935
 H      5.2945338550    -5.8250120883    10.4765376966
 H      4.0380414812    -5.4017328970     9.4502064613
 H      4.1379939539    -6.9629064591    10.0535638673
 H      5.2475519447    -6.4318230157     8.9142098819
 N      8.1349444592    -0.6946197546     7.5824582222
 H      8.6757390129    -1.1087539910     6.8141677937
 H      7.1412811278    -0.6667182793     7.3253796794
 H      8.4692582473     0.2596713514     7.7607790012
 H      8.2534999752    -1.2626785028     8.4295056661
 N     12.2464697103    -3.9992751585     3.5971560345
 H     12.0833818910    -4.9446571679     3.9630676593
 H     12.6318841903    -4.0616064911     2.6475218054
 H     12.9117698395    -3.5070975422     4.2049162307
 H     11.3588427614    -3.4837403536     3.5731187990
 N      6.2178118715     2.8391865885     7.7246432902
 H      6.5972576926     2.1560866639     7.0585866413
 H      6.4456373906     3.7889484170     7.4079688717
 H      6.6301984222     2.6792156891     8.6512403807
 H      5.1981543500     2.7324949186     7.7807766183
 N      7.2581633031    -2.1627691700     3.9199737961
 H      8.2122480870    -1.8932643393     4.1870420814
 H      6.8047587196    -2.6415135649     4.7070333704
 H      7.2945762921    -2.7936518123     3.1107169086
 H      6.7210710430    -1.3226467011     3.6751030842
 N      8.4343338076    -1.6661901078    12.5985685184
 H      8.9462133343    -2.2658307450    11.9408097830
 H      9.0870559796    -1.2855234546    13.2937529190
 H      7.7116198691    -2.2189711421    13.0743344433
 H      7.9924465461    -0.8944356737    12.0853762879
 N     13.6928712203     2.2719913013    11.6868266916
 H     13.2821772760     3.0495624130    11.1567797617
 H     14.3314732150     2.6434241927    12.3998903529
 H     14.2126339401     1.6589959926    11.0478282639
 H     12.9452000501     1.7359833642    12.1428078718
 N      9.0460288184    -6.0689718157    10.9649244457
 H      8.7449512621    -5.6658955757    11.8599763701
 H      9.0524196168    -5.3370637695    10.2448519112
 H      8.3960203807    -6.8144982185    10.6893977904
 H      9.9907237210    -6.4584293068    11.0654725828
 N      3.1623800300    -0.4246175947     6.8780508653
 H      4.0854794887    -0.6781541554     6.5067791328
 H      2.4534353260    -0.5470255381     6.1454879754
 H      3.1736270829     0.5557295664     7.1830565561
 H      2.9369791213    -1.0290204988     7.6768794351
 N      8.8700873970    -4.7079067405     1.3855106014
 H      9.3806657531    -3.9664375048     1.8792404996
 H      8.6868276104    -4.4123616422     0.4194341909
 H      7.9791715565    -4.8866893564     1.8635704988
 H      9.4336851653    -5.5661377364     1.3797976971
 N     11.0130958873     0.3463783027     4.9006604405
 H     11.5143697071     1.2366840455     4.7990910571
 H     10.0033015593     0.5102006180     4.8128404563
 H     11.2154439998    -0.0570465500     5.8229072370
 H     11.3192687713    -0.3043240355     4.1678029125
 N     11.1621607139     5.3208681018     7.3360514376
 H     11.3091143790     5.8108032461     8.2263346916
 H     10.2878773291     5.6458463379     6.9068051277
 H     11.1044139587     4.3101046587     7.5071014261
 H     11.9472373318     5.5167186415     6.7039653722
 N      3.3895315865    -3.5102028801     4.9438047865
 H      4.0651570927    -2.7395785670     5.0062903135
 H      2.6648578357    -3.2750601625     4.2554803407
 H      2.9542612119    -3.6590306336     5.8617511492
 H      3.8738508639    -4.3671414067     4.6516974034
 N      7.3338865021     1.0301857016     1.4094362207
 H      8.2523256457     1.4580385019     1.5757119508
 H      6.6690399481     1.7527170453     1.1091660053
 H      6.9973985498     0.5943596668     2.2760774668
 H      7.4167827594     0.3156280090     0.6767896220
 N     13.2043800770    -2.8214554620     7.6398518670
 H     13.4990150195    -2.8114702735     6.6563242140
 H     12.2361392742    -2.4871576396     7.7104875462
 H     13.8190986108    -2.2079355544     8.1875287528
 H     13.2632676904    -3.7792583709     8.0050659972
 N      9.7651529509     3.8021121680     3.8063668142
 H      9.6123353082     3.2084215042     4.6300258829
 H      9.0411982865     4.5292765222     3.7695384122
 H      9.7168057115     3.2276826851     2.9567028585
 H     10.6902723487     4.2430673822     3.8692009056
 N     10.5237751387    -5.9220282828     7.3020238272
 H     10.8619639434    -6.1844498265     6.3687503607
 H      9.8376665323    -6.6144272058     7.6246279146
 H     10.0812911747    -4.9965530304     7.2579894916
 H     11.3141792338    -5.8926833243     7.9567266330
 N     12.3725868547    -2.2304802497    11.4065857514
 H     11.8582484437    -2.0033339589    12.2657112714
 H     11.7898817522    -2.0100813272    10.5904278231
 H     12.6050340478    -3.2305672642    11.4011277427
 H     13.2371826743    -1.6779382270    11.3690770052
 N     10.0118844824    -1.0961016784    -0.9360452003
 H     10.2648560515    -1.0225345613    -1.9284308925
 H     10.3607604724    -0.2724489015    -0.4319456742
 H     10.4316648203    -1.9442920060    -0.5378076329
 H      8.9902568317    -1.1451311729    -0.8459975680
 N      1.6850339139     2.0952988124     3.5594795570
 H      2.4884477141     2.4477441284     3.0260522775
 H      1.4775572580     1.1324152038     3.2695773682
 H      0.8676635306     2.6903167455     3.3803292291
 H      1.9064679352     2.1107195152     4.5619588337
 N      7.1689162072    -5.9671086733     5.6693142972
 H      7.9090065691    -6.5065659966     5.2051072850
 H      6.3786305404    -5.8456073901     5.0251709216
 H      7.5346769557    -5.0466087125     5.9397480620
 H      6.8533514846    -6.4696531194     6.5072304683
 N      5.3037475143    -2.1240624678    10.0763648278
 H      4.2822333145    -2.1350564907     9.9732921892
 H      5.5562327405    -2.4466922998    11.0178508274
 H      5.6514826230    -1.1680153054     9.9374776738
 H      5.7250403841    -2.7464857861     9.3768385204
 N     13.3989909750     1.5936564187     7.4525928020
 H     13.5913486859     2.4841453816     6.9790275843
 H     12.4327492241     1.5924398380     7.7998824278
 H     14.0462920192     1.4786215163     8.2412650112
 H     13.5255741582     0.8194198060     6.7901957236
 N     13.5143676823     0.0078020283     1.5594570712
 H     13.8597649514    -0.3907791175     2.4404053638
 H     12.7552305568     0.6700655311     1.7578318758
 H     13.1624586182    -0.7459007715     0.9575205096
 H     14.2800169392     0.4978220831     1.0820713934
 N      9.7055749521     2.0838138729    10.8402949557
 H      8.7588764555     2.2125627363    10.4642340773
 H     10.2658212725     1.5359526063    10.1768141509
 H      9.6529742610     1.5858774968    11.7366922208
 H     10.1446268973     3.0008627778    10.9834390078
 N      5.3989635550     3.8615467832     4.0568110084
 H      6.0422766238     3.0615389805     4.0760959443
 H      4.8392622547     3.8299962095     3.1965937677
 H      5.9381205158     4.7349802414     4.0824876502
 H      4.7761954523     3.8196709224     4.8720666901
 N      2.8379179856    -3.2898295420     8.5126243117
 O      3.0921953076    -4.1996693630     9.3191926315
 O      2.5127760922    -3.5667846981     7.3461782128
 O      2.9087826141    -2.1030336094     8.8725023805
 N     10.1752059352    -1.7225991253     2.5956048312
 O      9.8734046866    -2.8818322019     2.9244096235
 O     11.2937613306    -1.2662611039     2.8847541845
 O      9.3584511309    -1.0197035042     1.9776501881
 N      6.8599043583     0.8512090513    10.2296363890
 O      7.1654677530     2.0460608302    10.0813860964
 O      6.0683671705     0.3099619344     9.4399919439
 O      7.3458785428     0.1976038630    11.1675318818
 N      9.7701977969    -3.0987785137     5.9457106146
 O     10.9766866123    -3.3281238877     6.1322671714
 O      9.3908976769    -1.9460987868     5.6802322219
 O      8.9430084357    -4.0221136099     6.0246325142
 N      3.2049210127     2.6664550617     6.5611428219
 O      3.6924527606     2.1003087593     7.5535182901
 O      3.7908679870     3.6340326099     6.0478419916
 O      2.1314414262     2.2650234926     6.0820677982
 N     12.3259914890    -5.3866577987     9.8915873231
 O     12.6786917374    -5.1437274424     8.7255661880
 O     12.7759825667    -4.7091931053    10.8305055997
 O     11.5232995166    -6.3070535894    10.1186903645
 N     10.3482729556    -6.4715558732     4.0851676511
 O      9.3144896714    -6.9313863180     4.5978722388
 O     10.4036580899    -6.2864109543     2.8581094794
 O     11.3266718933    -6.1968701261     4.7995218103
 N     11.2845405915    -0.4529115839     8.6982182763
 O     11.2906100732    -1.6280535330     9.1007384270
 O     11.2284280884    -0.2137574030     7.4805670225
 O     11.3345836533     0.4830769377     9.5133500354
 N      7.2475949203    -1.9672274222     0.1231542913
 O      6.4936875370    -2.0624713710     1.1057885867
 O      7.8113167679    -2.9782485222    -0.3274807326
 O      7.4377806092    -0.8609614828    -0.4088454084
 N     11.8953420522     4.6921962444    10.3827216110
 O     11.5477388459     5.7560343068     9.8437981482
 O     11.1614557398     4.1561774380    11.2295466404
 O     12.9768324417     4.1643765634    10.0748197965
 N      7.3532007227    -7.2977547528     8.5943767065
 O      7.2287429735    -7.5392421683     9.8064872658
 O      8.4819604722    -7.2870204209     8.0759134841
 O      6.3488979140    -7.0670014834     7.9007288114
 N      4.8645721443    -0.1197208920     4.0584372373
 O      5.7315223111    -0.1280861875     3.1688613040
 O      4.2458917382     0.9269341263     4.3129283742
 O      4.6163021838    -1.1580114506     4.6935225450
 N      1.6616385711    -1.1757839264     3.5489816718
 O      1.6529971755    -1.0231432594     4.7817201128
 O      2.1249584349    -2.2172576221     3.0553369047
 O      1.2069597368    -0.2869501823     2.8098874028
 N     12.1621352912    -2.9442969901     0.4061332858
 O     12.6078970579    -1.8536305783     0.0127363661
 O     11.0145421714    -3.2974583273     0.0878173856
 O     12.8639672092    -3.6818026585     1.1178466786
 N      7.5773945206     1.2518207712     4.8333647801
 O      6.9327757096     1.1639023284     5.8915494742
 O      7.3743794779     2.2020976497     4.0595581780
 O      8.4250290568     0.3894616411     4.5489864592
 N     13.9086120946    -1.2985292192     4.9103175350
 O     13.6351694857    -0.4878086745     5.8108613978
 O     13.7936519528    -2.5180600244     5.1165860299
 O     14.2970151581    -0.8897186297     3.8035042862
 N      5.8715009527    -2.9648712370     7.0686900181
 O      5.6666364521    -1.7539404522     7.2549561762
 O      6.1022036323    -3.3867870162     5.9233598213
 O      5.8456627529    -3.7538868779     8.0277548290
 N      4.2891847498     2.3375143801     1.4891169691
 O      3.6177141570     3.1156071162     2.1867679191
 O      5.4053512726     2.6854698115     1.0694537446
 O      3.8444884618     1.2114653061     1.2111290198
 N      8.9938996294    -3.2292308395     9.8569513571
 O      9.6750113684    -3.1855151557    10.8948307571
 O      8.2148083316    -2.3005265467     9.5857632356
 O      9.0918792669    -4.2016515989     9.0902594615
 N     14.4943985466    -0.2069969505     9.9394891963
 O     14.7194360526     0.9750028357     9.6308590984
 O     14.4386296896    -1.0794996078     9.0570795077
 O     14.3251297613    -0.5164943284    11.1305299415
 N     12.6109389152     3.7080333919     5.2422935473
 O     13.3821435978     3.8971379046     6.1975425890
 O     12.0725496681     4.6747975961     4.6779160999
 O     12.3781232923     2.5521637444     4.8514216382
 N     10.6614542419     1.6656346600     1.3591110806
 O     10.7287455216     1.0630434654     0.2749645744
 O      9.6151029624     2.2537711604     1.6788959578
 O     11.6405150298     1.6800893658     2.1234733248
 N      7.8231274090     5.3360941362     5.6364744168
 O      7.6344019035     5.3333646991     4.4087150166
 O      6.9173946308     4.9725092675     6.4048962336
 O      8.9175865739     5.7024087370     6.0958123700
 N      6.7206150359    -4.2649359973    12.2124795491
 O      7.8062466868    -4.4998910836    12.7685532285
 O      6.1631825471    -5.1482384870    11.5401227666
 O      6.1924154487    -3.1466775210    12.3287627458
 N     10.9140344562     0.1271925364    13.0638814779
 O      9.8018115106     0.6798551232    13.0405985375
 O     11.0008409467    -1.0828506842    13.3308607812
 O     11.9394517367     0.7845736993    12.8201849189
 N      5.5722615633    -4.6774126611     3.1740876129
 O      5.0978044752    -5.4015559465     4.0648877503
 O      6.7752511853    -4.7653331520     2.8772646564
 O      4.8437284428    -3.8653482312     2.5801099539
 N      9.8591269433     2.3904970017     7.3395280421
 O      9.7026333941     2.6245387485     6.1296717941
 O      8.9994729522     1.7469537047     7.9639197071
 O     10.8752753017     2.7999988815     7.9249930963

252
n=28 OPLS/AA
 N      3.4162137910    -5.9503234993     3.7566189567
 H      3.4614391682    -5.0671741723     3.2348546143
 H      4.2837295810    -6.4795102241     3.6096072229
 H      2.6174476421    -6.5034770159     3.4246108987
 H      3.3022388166    -5.7511317249     4.7574025828
 N     -0.1052333787    -4.8643238225     2.0296003770
 H     -0.7334837938    -5.6617962475     1.8760580544
 H     -0.2384280199    -4.5019140046     2.9809956666
 H     -0.3175159561    -4.1253980864     1.3490414979
 H      0.8684936430    -5.1681877281     1.9123061398
 N      1.2018240018    -9.7630515696    -0.3225361667
 H      1.3066801906    -9.3585933504    -1.2604353223
 H      1.8037623858    -9.2570338209     0.3376538857
 H      1.4739439320   -10.7528564277    -0.3442757761
 H      0.2229096008    -9.6837222856    -0.0230883676
 N      1.1939335020    -5.5924365912    -1.6237633161
 H      1.3406431680    -6.0910831451    -2.5092371925
 H      0.5854058251    -6.1505105081    -1.0134500726
 H      0.7513517492    -4.6851151835    -1.8111793749
 H      2.0983334088    -5.4430380139    -1.1611874868
 N      2.4546060973     0.2900930061     1.6476568193
 H      2.4314433138     0.1558054381     2.6653337975
 H      2.0443604073    -0.5295123460     1.1848607239
 H      3.4272495516     0.4058574017     1.3397626171
 H      1.9153710942     1.1282214000     1.4006711297
 N      9.7379862190    -5.4038049154     7.3910789531
 H      9.1927400229    -5.4603238892     6.5228921708
 H      9.2849933724    -4.7472621420     8.0375955833
 H     10.6870561103    -5.0747738470     7.1783809947
 H      9.7871548392    -6.3328598385     7.8254462179
 N     11.9248613823    -5.2035161324     3.8276965036
 H     10.9213534186    -5.1046384462     4.0211676059
 H     12.1218170906    -4.8868102328     2.8710667385
 H     12.1966737729    -6.1888725256     3.9247857758
 H     12.4596002700    -4.6337432287     4.4937660828
 N      5.1564451121   -10.1771398211    -0.0082312005
 H      5.1492083268    -9.5165523934     0.7777764183
 H      4.7863983567   -11.0830452924     0.3026310863
 H      6.1188728243   -10.2979099805    -0.3449551105
 H      4.5713009335    -9.8110509748    -0.7683764307
 N      1.4020999471   -11.8300361954     4.1981324299
 H      1.5288417037   -12.4323266870     3.3762937665
 H      0.4449225199   -11.9345213268     4.5546838505
 H      1.5637605331   -10.8512643122     3.9333552035
 H      2.0708751554   -12.1020330424     4.9281960984
 N      9.1489845599    -1.4359014554     0.5583099475
 H      8.3522635511    -2.0653142585     0.7109901853
 H      9.9649527269    -1.9829059226     0.2596182189
 H      9.3683731248    -0.9433339820     1.4320842123
 H      8.9103480608    -0.7520522714    -0.1694526780
 N     -1.0419802754    -8.5149715894     3.8101067796
 H     -0.1128650490    -8.7632560927     3.4504739123
 H     -1.3778542292    -9.2588414178     4.4330682961
 H     -1.6947002113    -8.4052068464     3.0251584307
 H     -0.9825007070    -7.6325822427     4.3317261291
 N      5.7125420605    -6.0620394044     9.3180007053
 H      6.0540202077    -5.1044319807     9.1744152088
 H      5.5507412038    -6.2211636335    10.3193670958
 H      6.4122348399    -6.7301001929     8.9739653564
 H      4.8331723233    -6.1924608776     8.8042550206
 N      6.5103963292    -0.2192447484     2.9998271171
 H      5.6799877218     0.2793707793     3.3404738517
 H      6.6779320047     0.0264076211     2.0170649912
 H      6.3579412649    -1.2315807928     3.0783682578
 H      7.3257235165     0.0488238842     3.5634016994
 N      1.7339145872    -2.6072142841     5.4941230825
 H      2.3548787686    -2.8825848184     4.7241811029
 H      2.1431541563    -2.9055533016     6.3872924344
 H      0.8176183376    -3.0539267645     5.3713034306
 H      1.6200076912    -1.5867925202     5.4937146121
 N      6.7291322339    -4.8373727476     2.7478042361
 H      6.3578450372    -4.7433425162     3.7004532957
 H      5.9516226996    -4.9539059092     2.0874000933
 H      7.3447899228    -5.6576779571     2.6998407350
 H      7.2622709144    -3.9945645164     2.5035237481
 N      6.0096205150    -8.1200342176     5.8703227397
 H      6.6300917020    -7.3454196746     6.1334271171
 H      6.5463495837    -8.9949673490     5.8448549577
 H      5.6085435389    -7.9374370943     4.9429441364
 H      5.2534978397    -8.2023119982     6.5600650037
 N     10.5088278906    -9.3801567584     6.0488382079
 H     11.4241140534    -9.2869856196     5.5929802512
 H     10.5843141509    -9.0894733994     7.0306934390
 H     10.2023683767   -10.3591030411     6.0043155625
 H      9.8245158728    -8.7850648827     5.5673631350
 N      6.4856219170   -11.3940768300     8.2429533670
 H      7.2582504085   -10.7340619626     8.0957742697
 H      5.6812937902   -10.8959724782     8.6419308157
 H      6.7854141702   -12.1332922568     8.8894212176
 H      6.2175300518   -11.8129799796     7.3446870217
 N     12.6473521273    -1.1710595687     3.6908365344
 H     13.4982245110    -0.6031158663     3.6031311456
 H     11.8851266156    -0.5908011831     4.0603594170
 H     12.8229684321    -1.9539707367     4.3314959919
 H     12.3830897791    -1.5363499355     2.7683594976
 N     10.1667094741    -6.0127848191     0.6510553200
 H     10.7963258184    -6.5949618235     1.2157581553
 H      9.6034654326    -5.4179174944     1.2700251910
 H      9.5462483974    -6.6161100898     0.0985499407
 H     10.7207988611    -5.4221504357     0.0198885430
 N      9.3133509105    -1.6736411355     6.2907165278
 H      9.1566485765    -0.7782697102     5.8132330340
 H     10.3023524626    -1.7519587670     6.5552481213
 H      9.0654356363    -2.4455104923     5.6606441217
 H      8.7289668139    -1.7188247005     7.1337403692
 N      8.8046901928    -9.4987494287     2.2609200487
 H      8.3010563962   -10.1869523779     2.8327292802
 H      8.4910454912    -8.5529241926     2.5084605692
 H      8.6134726286    -9.6736769509     1.2674052128
 H      9.8131857648    -9.5814448637     2.4350856896
 N      4.3052392165    -2.3862502226    -0.6449572977
 H      4.6572626856    -1.4970110406    -1.0185469818
 H      3.3686961522    -2.5697943700    -1.0236832147
 H      4.2556062574    -2.3315370887     0.3791416069
 H      4.9393921135    -3.1466575249    -0.9167409651
 N      1.2687320862    -7.3965650444     7.1558603615
 H      2.0044030050    -7.5548753470     6.4573174172
 H      0.8978960793    -6.4446910528     7.0526554893
 H      1.6609299304    -7.5108150772     8.0978599927
 H      0.5117000468    -8.0758788547     7.0156078664
 N      1.8298219493   -11.3129573411     8.6726355172
 H      1.0348275415   -11.3080957000     8.0228691334
 H      2.1681939420   -10.3528634491     8.8066459591
 H      2.5848605435   -11.8910198140     8.2853423171
 H      1.5314049961   -11.6998503965     9.5756840263
 N      5.2771700456   -11.8916614070     3.7459198856
 H      4.9307340440   -12.2595779850     2.8521326704
 H      5.1427610454   -12.5957789574     4.4810303407
 H      4.7586594510   -11.0395160690     3.9892932826
 H      6.2765253046   -11.6717729748     3.6612223781
 N      5.3158680018    -2.2811046906     6.5655284331
 H      4.6524697187    -2.8855201634     7.0643477910
 H      6.1126575899    -2.0692173189     7.1774637069
 H      4.8480613446    -1.4071999593     6.2977916663
 H      5.6502827077    -2.7624819094     5.7225110538
 N      5.6502354660    -6.6664346558    -1.2509553262
 H      4.7846107121    -6.7585138793    -1.7954287412
 H      5.9991616967    -5.7034826982    -1.3231266385
 H      6.3564144262    -7.3148049512    -1.6186002095
 H      5.4607541858    -6.8889371841    -0.2666662460
 N      3.0723394328   -12.3588614243     1.1609110175
 O      2.5872172508   -11.9130989394     0.1078344835
 O      2.3323689993   -12.8683066582     2.0187730239
 O      4.2974330347   -12.2951786240     1.3561257023
 N     11.7465036368    -3.2096254483     0.9500310928
 O     12.3050298725    -4.1925824838     1.4646783712
 O     10.9694314846    -3.3669468793    -0.0062255404
 O     11.9650497292    -2.0693460638     1.3916408031
 N     -0.2590265126    -5.1379478664     5.3208017746
 O     -0.2018110738    -4.1515652336     4.5679448120
 O      0.1427059813    -5.0488472965     6.4928469968
 O     -0.7179748147    -6.2134319349     4.9016131777
 N      4.2697252234    -2.5826519098     3.0873402189
 O      3.3012356938    -3.2230378422     3.5288736825
 O      5.3023019534    -2.4698210128     3.7685688122
 O      4.2056379715    -2.0550964495     1.9645772582
 N      3.3844180488    -0.0025584938     4.6554141718
 O      4.2085206810     0.6037163732     3.9509260256
 O      2.2260168063    -0.1793943128     4.2432812254
 O      3.7187169281    -0.4319978873     5.7720361634
 N      5.7515736730     0.2470278229     0.0183628150
 O      6.9245104385     0.2225430934     0.4265756921
 O      5.4868487698    -0.1342706445    -1.1338307951
 O      4.8433610794     0.6528113466     0.7623441471
 N     -0.5721646356   -10.4133100020     6.3325683925
 O     -0.2400902146   -11.2558231304     7.1828131328
 O     -0.9174465265   -10.7796888057     5.1969782821
 O     -0.5589571552    -9.2044170966     6.6179139925
 N      7.9981449996   -11.0871094382     5.0876593539
 O      7.1271443132   -10.4664007247     5.7194001300
 O      7.8405279204   -11.3197466058     3.8776780666
 O      9.0267635933   -11.4751812964     5.6659003305
 N      3.1092970794    -9.3532954687     5.4100464665
 O      2.3389821910    -9.9837142282     6.1531514869
 O      3.8403984221    -9.9632343111     4.6122474028
 O      3.1485106565    -8.1129368683     5.4647405538
 N     12.2951448972    -3.2546567910     6.1588071312
 O     11.8421691480    -2.1954712576     6.6235187485
 O     11.9493846010    -4.3442153778     6.6449447808
 O     13.0938815857    -3.2242837132     5.2079570988
 N      7.9976799240    -8.8696071227    -0.7184878425
 O      7.3038518768    -8.5769452574    -1.7063995716
 O      8.8625093472    -8.0769472178    -0.3101029080
 O      7.8266784103    -9.9549297666    -0.1389605815
 N      6.8770878210    -4.8887419345     5.9149289637
 O      7.6517530256    -3.9178048155     5.9010421855
 O      7.1339521361    -5.8781918502     6.6206395976
 O      5.8455574708    -4.8702291229     5.2231045509
 N      9.3004852219    -3.2217141000     3.2337924881
 O      8.2617103985    -2.5410984682     3.2068269718
 O      9.4441264573    -4.1674289514     2.4413225984
 O     10.1956195304    -2.9566146668     4.0532285538
 N      1.0703067865    -2.6298287508    -0.3119893309
 O      0.0737727838    -3.3381333616    -0.0923476437
 O      1.3512104202    -1.6968711651     0.4585307551
 O      1.7859377316    -2.8544819065    -1.3021519011
 N      2.9403721973    -8.0981172990    -2.2726993365
 O      3.4654143197    -7.0459255867    -2.6730008244
 O      1.7202347730    -8.2785764285    -2.4200664954
 O      3.6354680586    -8.9698505836    -1.7250302489
 N      8.5841061913    -8.4263029519     8.4040587920
 O      9.6860230877    -7.9100906012     8.1544152993
 O      7.6423366368    -7.7193480459     8.7994102533
 O      8.4239587206    -9.6494711933     8.2583507061
 N      6.9989049477    -4.0604807021    -0.2115762850
 O      7.0923790536    -3.0411502358     0.4921608129
 O      6.2405381652    -4.0686200725    -1.1953605524
 O      7.6637981595    -5.0716726121     0.0684711101
 N      8.8929215387    -6.9484509610     4.1845434415
 O      8.7146803911    -7.9885351983     4.8398851718
 O      9.4865977536    -5.9853189752     4.6973233559
 O      8.4774861370    -6.8714986476     3.0164208563
 N     -0.9582381637    -7.6446829208     0.7892050115
 O     -0.2874654318    -7.0753347977    -0.0876784288
 O     -0.9924020052    -8.8854647139     0.8372808332
 O     -1.5948475667    -6.9732487102     1.6180132971
 N      3.9074792861    -9.0678733831     8.7510582342
 O      4.5685520381    -8.2701215057     8.0657899148
 O      4.4409144267   -10.1005184860     9.1893605878
 O      2.7129704319    -8.8329799684     8.9980243989
 N      9.6106211113     0.1810195949     3.9022176692
 O      9.5826944839     0.0578575722     2.6664712832
 O     10.6999760747     0.2546413994     4.4945887561
 O      8.5491919209     0.2305598530     4.5455934863
 N     11.6175517866    -8.2778493483     3.2966175225
 O     12.1395016868    -7.8305993222     4.3312931367
 O     11.5062203764    -7.5531827797     2.2938804720
 O     11.2069329660    -9.4497668864     3.2646789331
 N      7.5053338654    -3.0460390236     8.6402218496
 O      6.4654223901    -3.6314417973     8.9850488020
 O      7.4394763061    -1.9297354066     8.0993457754
 O      8.6111037901    -3.5769402941     8.8362711293
 N      3.1907168110    -4.8108683786     7.3013882695
 O      2.9449870844    -5.2603170352     6.1697387135
 O      3.2607420014    -3.5836690271     7.4805422120
 O      3.3664214887    -5.5886196997     8.2538846497
 N      4.1238840427   -12.7961744148     6.5985882492
 O      3.7884699579   -12.7324011256     7.7929283474
 O      5.3272543102   -12.7949827843     6.2905030495
 O      3.2559271612   -12.8611393868     5.7123326372
 N      5.6971249450    -8.1474076197     2.3759566031
 O      5.5286766772    -7.4045878298     3.3572118460
 O      5.5913205442    -7.6905446310     1.2256959591
 O      5.9713778345    -9.3470913640     2.5449621403
 N      1.7775082450    -8.4829176672     2.4522691282
 O      1.2807471333    -9.5051651875     2.9535238701
 O      1.4455663655    -7.3615499808     2.8710375743
 O      2.6062119032    -8.5820379131     1.5322451997
 N      3.4589816776    -5.0733580745     0.7343854448
 O      4.5285115370    -4.9906349544     1.3607085852
 O      2.3801399178    -5.1064921995     1.3492191603
 O      3.4682935857    -5.1229471096    -0.5067724104

261
n=29 OPLS/AA
 N      0.1589331261     7.6634725193     3.2927311754
 H      0.1907062211     6.7261834905     3.7107214199
 H      0.7865313356     8.2902978526     3.8098821925
 H     -0.8005830520     8.0261081955     3.3381139308
 H      0.4590780307     7.6112996259     2.3122075655
 N      5.9626872399     2.0326084390     7.4020651689
 H      6.5339189733     2.4926133105     6.6835069441
 H      4.9872834028     2.3406146719     7.3128788448
 H      6.3168436835     2.2827383594     8.3327873404
 H      6.0127034565     1.0144678620     7.2790868466
 N     -4.4564795703     3.7590273632     3.3462777991
 H     -5.4466664130     3.6102051520     3.1190817086
 H     -4.2363232666     3.2967980995     4.2362834143
 H     -4.2717594539     4.7656777474     3.4285517734
 H     -3.8711701119     3.3634283092     2.6011940786
 N      4.4064875512     4.1847703877     4.4636953246
 H      4.7283064268     3.5093842849     3.7604725142
 H      3.5562208235     4.6511442315     4.1263874311
 H      5.1394852238     4.8851594818     4.6261916410
 H      4.2019380441     3.6933928948     5.3417290271
 N      2.3097208778     0.1596595530     9.8863774211
 H      2.8093010522    -0.7372635115     9.8727846580
 H      2.1765531963     0.4625526234    10.8583634508
 H      1.3946661779     0.0486317806     9.4340686172
 H      2.8583635711     0.8647164460     9.3802929452
 N      5.3192529660     3.3633466403    14.0666007718
 H      5.4471894409     3.5373045488    15.0703970669
 H      6.1910881650     2.9940679207    13.6693964181
 H      5.0737395508     4.2420143559    13.5955363040
 H      4.5649948320     2.6799999054    13.9310742757
 N      3.9333238979    -1.9663733538     2.6017859608
 H      3.8362104904    -1.6927867401     1.6169227985
 H      4.7714567762    -2.5487266215     2.7141809576
 H      3.1049963947    -2.4990103040     2.8923147043
 H      4.0206318357    -1.1249694830     3.1837244235
 N      3.1177675968     7.9801948448     9.6547236038
 H      2.4347388114     7.3260799320     9.2549218318
 H      2.6267253193     8.7980316166    10.0345330058
 H      3.7710423553     8.2827300831     8.9226443433
 H      3.6385632359     7.5139371104    10.4067948448
 N     10.2893375777     2.6041363271     5.7756931716
 H     10.5593175792     1.9880196810     4.9999695257
 H      9.6956984892     2.0857658139     6.4338111922
 H      9.7700016043     3.4099265578     5.4079598782
 H     11.1323329009     2.9328326559     6.2610313346
 N      4.2270922262     8.3214421243     5.4993489733
 H      4.1635500408     7.3625985630     5.8610360110
 H      4.8097927019     8.3304468304     4.6540006686
 H      4.6484342326     8.9288172092     6.2119512073
 H      3.2865918675     8.6639049606     5.2704083586
 N     -2.4174793583     6.5302534931     6.4613812847
 H     -2.1494591152     6.9378427775     5.5579034365
 H     -1.5724664326     6.3047829419     6.9992947270
 H     -2.9608884307     5.6736558263     6.3026912054
 H     -2.9871031936     7.2047328239     6.9856348900
 N     -1.0937454316     2.6240055213     8.2304478625
 H     -0.7441142375     1.6776089711     8.4210461191
 H     -0.7851792574     3.2593920653     8.9756361215
 H     -2.1198306458     2.6093608133     8.1962398230
 H     -0.7258572454     2.9496593139     7.3288695720
 N      5.2471913507    -0.7834352149    12.2127622448
 H      4.3023711545    -0.8520586688    12.6087947133
 H      5.9229266161    -0.6136980431    12.9669544147
 H      5.2813818536    -0.0072466489    11.5414963931
 H      5.4820848583    -1.6607375655    11.7338038439
 N      9.0944730583     5.2752671037     1.9783702878
 H      9.3058113369     4.3495306802     2.3689906969
 H      8.5317855900     5.1669122380     1.1263862964
 H      9.9710911629     5.7587930737     1.7503815619
 H      8.5692043492     5.8258315212     2.6677229766
 N      6.7780192852     5.4691529328    10.3349674782
 H      6.6919426569     5.6108072452    11.3482596214
 H      7.7073624280     5.0890882274    10.1202424722
 H      6.6555593762     6.3670471306     9.8522407395
 H      6.0572125960     4.8096692659    10.0191280665
 N      7.6463525757    -0.7899283068     4.0047258049
 H      6.8146504342    -0.1890565050     3.9665063957
 H      8.0495340038    -0.7566717970     4.9484277843
 H      8.3399606518    -0.4579791390     3.3243192273
 H      7.3812644029    -1.7560052010     3.7796497750
 N      7.2508220392    -2.8293156204     7.8551119108
 H      7.6628009791    -1.9003993585     8.0021630212
 H      7.1752018362    -3.0146594521     6.8480548447
 H      6.3166029236    -2.8605426804     8.2799589877
 H      7.8486828193    -3.5416600858     8.2902709327
 N      1.5402027036     5.2946446604     6.4444782334
 H      1.4318564019     4.2937791521     6.6463826928
 H      0.7977466319     5.8218290823     6.9188939291
 H      1.4753310814     5.4484010139     5.4313710424
 H      2.4558765938     5.6145684185     6.7812654659
 N      6.8470989367     2.1482035648     1.0185718490
 H      7.1705002738     2.9285814357     0.4349126579
 H      6.4079332191     2.5169079136     1.8702908526
 H      7.6471039469     1.5575326366     1.2741796783
 H      6.1628586221     1.5897930333     0.4949036389
 N      2.8036721076    -3.0139218371     6.6209521762
 H      3.2710966079    -2.6924563591     5.7651423956
 H      2.0945133998    -2.3267938348     6.9023481976
 H      3.4968321097    -3.1172621819     7.3713424137
 H      2.3522467682    -3.9191746597     6.4449748642
 N      8.9798685730     1.5364446888    10.1443192951
 H      8.1143577781     2.0830186841    10.0644191743
 H      8.9134394384     0.7015021733     9.5504398029
 H      9.1157847923     1.2515624308    11.1213578841
 H      9.7758914402     2.1096959996     9.8410602413
 N      3.1414883003     3.8615188546     0.3062742395
 H      2.4594465117     4.3964445757    -0.2440979703
 H      4.0862150152     4.2183921650     0.1208893429
 H      3.0921681385     2.8704173518     0.0426061585
 H      2.9281228713     3.9608218469     1.3056988907
 N     -1.7867603734     1.0432973498     4.4394546002
 H     -2.6933462013     1.2593198182     4.8703519517
 H     -1.9382305874     0.5381276411     3.5584920442
 H     -1.2346486235     0.4591796440     5.0783713752
 H     -1.2808169645     1.9165625065     4.2506034493
 N      2.0229091146     0.6340528868     5.2867470462
 H      2.5807269041     0.5457366306     4.4292648888
 H      1.1754644756     0.0602168405     5.2043792055
 H      1.7588328750     1.6167949477     5.4235582502
 H      2.5766127469     0.3134630425     6.0897850050
 N     -0.7417954724     4.5959732158     1.1791070069
 H     -0.0713104272     4.3083828459     1.9015872356
 H     -0.2432977698     5.0783310467     0.4220960103
 H     -1.4365977257     5.2304715708     1.5900780407
 H     -1.2159753141     3.7667071199     0.8026674446
 N      0.7130336262     0.3813419322     1.1097351960
 H     -0.1487780938     0.5952211878     0.5942040904
 H      0.7517560506     0.9511000418     1.9630293750
 H      1.5262564185     0.5929448625     0.5197111167
 H      0.7228992903    -0.6138981549     1.3619956998
 N      2.5204115433     4.1869431358    10.9239853980
 H      3.2164397605     4.2400002403    10.1710141089
 H      2.4302922374     3.2138047072    11.2388104206
 H      1.6135085198     4.5193945034    10.5757921783
 H      2.8214063334     4.7745731440    11.7103241506
 N      4.7170671469     7.8560853916     0.7728492344
 H      3.9234317736     7.5318760681     0.2078117963
 H      5.5235787289     7.2405280620     0.6151694087
 H      4.4603825674     7.8360480871     1.7668044936
 H      4.9608747446     8.8158890334     0.5016106888
 N      7.9346651686     6.1389916931     6.5524763583
 H      7.7997072415     7.1309066548     6.7807900990
 H      8.8068862396     5.8051825429     6.9791337617
 H      7.9872727675     6.0264717746     5.5332574257
 H      7.1447942942     5.5934067661     6.9167243690
 N      4.5428778463     1.2348939473     3.0014738246
 O      5.6060109750     0.6622310273     3.2927177804
 O      3.4594102976     0.6453368981     3.1482337226
 O      4.5632122827     2.3971148520     2.5634696183
 N      0.2262870803     5.4081656531     9.1161685877
 O      1.2001237943     6.1482846274     9.3326954202
 O      0.0334292787     4.4104890018     9.8306369767
 O     -0.5546924609     5.6657235373     8.1851726167
 N      1.5052575362     6.5753094488    -0.0091952097
 O      1.1652189011     5.4632484055    -0.4459009157
 O      2.5572135665     7.1033185893    -0.4061999560
 O      0.7933395677     7.1593618217     0.8245159137
 N      9.6170160477     1.5398762545     2.7020771162
 O     10.2902829123     1.1223220206     3.6588310562
 O      8.8036269620     0.7879522695     2.1399148381
 O      9.7571383815     2.7093554150     2.3074851368
 N      6.5761653465     7.0483190470     3.8544959952
 O      7.7774920297     6.8786312349     3.5879661513
 O      5.9862598745     6.2483747363     4.5995587743
 O      5.9647436431     8.0179519505     3.3759626748
 N      3.0627028520     6.5839832253     3.1208712664
 O      3.1033342450     7.8058138563     2.9006511267
 O      3.5806921864     5.7905489260     2.3176484000
 O      2.5040816748     6.1555865486     4.1443150965
 N      4.6486171122    -2.5714942497     9.5823211066
 O      5.6820987565    -2.5526561008    10.2712178522
 O      4.6570118068    -3.1134404123     8.4646262480
 O      3.6067399346    -2.0483858149    10.0111195648
 N      8.6614185547    -0.0020637293     7.3687317103
 O      8.7679952186    -0.7085079822     6.3525644784
 O      8.5000065745    -0.5329334214     8.4801008900
 O      8.7162539151     1.2352512117     7.2735296859
 N      7.6890552310     1.1926649090    13.1476239119
 O      8.6415529415     0.6690991336    12.5462547230
 O      7.5331681003     2.4244884975    13.1111854688
 O      6.8924440100     0.4844065256    13.7854320574
 N      0.9914945718    -1.7499660461     3.4480135763
 O      1.7603711681    -2.3937459962     4.1810852416
 O      0.2197311630    -0.9111190225     3.9417086469
 O      0.9943813865    -1.9450332767     2.2212458528
 N      2.7937080252     1.1387549980    12.7956836310
 O      2.1723415897     1.8454405565    11.9848092973
 O      2.7743399231    -0.0982385904    12.6839265286
 O      3.4344430786     1.6690634546    13.7183158099
 N      1.3209755695     2.9659454793     3.3335623529
 O      1.4611974161     3.7636958706     2.3917820930
 O      0.6416970211     1.9373013771     3.1802982814
 O      1.8600327052     3.1968393762     4.4286075658
 N      3.7656109255     0.4738557743     0.0212447315
 O      3.5069760459    -0.6954547300     0.3511520738
 O      2.8438158908     1.2870464861    -0.1577320580
 O      4.9460417902     0.8299758536    -0.1296859428
 N      5.9974805645    -3.4186532308     4.5519605353
 O      6.9071891962    -3.4135048251     5.3977865282
 O      4.8742623312    -3.8571132637     4.8505430381
 O      6.2109903380    -2.9853412548     3.4075511184
 N     -2.9289000822     6.7333825217     3.2859339947
 O     -2.3966766233     7.6085563349     3.9886621764
 O     -4.0317266321     6.2623777182     3.6098876747
 O     -2.3582965318     6.3292131866     2.2592513064
 N      4.6828910556     5.3825423669     7.8194011330
 O      5.8279105440     4.9663653765     7.5770274656
 O      4.1800227347     5.1999244211     8.9404685032
 O      4.0407393711     5.9813377853     6.9407067228
 N      6.0903428819     8.3261122887     8.0207551080
 O      4.9768690015     8.8757792978     8.0533128646
 O      6.4760127823     7.6465800768     8.9864220339
 O      6.8181474479     8.4559775961     7.0225296218
 N      9.8354489596     4.1447782241     8.4921408583
 O     10.5287426089     3.1268007730     8.6536454579
 O      9.9875802048     4.8453276050     7.4776929493
 O      8.9900233845     4.4622065500     9.3450848544
 N     -3.7571408584     3.1409515598     6.3902498333
 O     -3.8180159522     4.3565802928     6.1421391373
 O     -3.5635194924     2.7536145021     7.5545086882
 O     -3.8898872376     2.3126592178     5.4741009369
 N      5.6661319014     2.3864473901    10.5588101667
 O      5.2348246418     1.2244117751    10.6404507698
 O      5.1218702055     3.2977225468    11.2040811997
 O      6.6417016423     2.6372080503     9.8318979455
 N      7.6143706540     3.6996181251     4.4057001117
 O      7.0732340237     3.1411763459     5.3743754120
 O      7.0719696992     3.6690469700     3.2886125951
 O      8.6979091114     4.2886315336     4.5541124473
 N      0.2036917287    -0.2525451633     7.5200097026
 O     -0.4378821992     0.1616715427     6.5403029473
 O      0.0073015908     0.2388083452     8.6438515751
 O      1.0416564692    -1.1581161068     7.3758744694
 N      4.6695056586    -0.5612595839     6.3668888440
 O      4.3291352144    -1.0926722400     5.2969512474
 O      5.8719165566    -0.4914582528     6.6707863883
 O      3.8074645108    -0.0996478872     7.1329295129
 N     -0.9609608985     4.2399488060     4.7192074042
 O     -1.6249742632     3.6797289733     3.8313685104
 O     -0.4448557513     5.3488582775     4.5024744532
 O     -0.8130525619     3.6912587256     5.8237801384
 N     -2.1754574639     1.7756091657     1.2626053968
 O     -2.1339347404     0.6779416050     1.8426223798
 O     -3.0952209343     2.5735250665     1.5083355023
 O     -1.2972160101     2.0753610670     0.4368576436
 N      1.1907002159     8.3138035079     6.1952491239
 O      1.6022408750     8.9297372917     5.1981143432
 O      1.9133662859     8.2043661293     7.1996370581
 O      0.0564925737     7.8073066950     6.1879959645
 N      2.7960395421     2.6816064326     7.5862999275
 O      3.6078796808     2.8969350398     6.6711130116
 O      3.2024634602     2.3423056586     8.7100047351
 O      1.5777745047     2.8055786991     7.3777818681
 N      4.6093257184     5.9956372871    12.4566306289
 O      3.6924764803     5.3525681063    12.9940945013
 O      5.7887314704     5.7914529653    12.7887883412
 O      4.3467689933     6.8428914717    11.5870083440
 N      6.6346834815     5.1978147683     0.0647508200
 O      6.8098928611     6.3908211661     0.3631721982
 O      5.4879539793     4.7750961215    -0.1573714555
 O      7.6062043863     4.4275263972    -0.0115483441

270
n=30 OPLS/AA
 N      2.7507303181     2.1541926997     3.7744855216
 H      2.1031844100     1.7182147976     3.1075195079
 H      2.5332481416     3.1540974546     3.8589051251
 H      3.7147028930     2.0406828849     3.4396603121
 H      2.6517851972     1.7037752371     4.6918564915
 N     -1.0416666205     8.7129796068     6.6566380871
 H     -0.3257717929     8.0456304230     6.9670825432
 H     -1.3774612040     8.4454583496     5.7239489320
 H     -0.6366758532     9.6556691893     6.6172127981
 H     -1.8267569348     8.7051598153     7.3183083776
 N      1.1876228789     7.3192062371     2.7453213698
 H      0.3990392124     7.6370954676     3.3209239544
 H      1.5411435241     8.1040922285     2.1856680669
 H      0.8740386494     6.5672063203     2.1205041322
 H      1.9362693619     6.9684312414     3.3541898860
 N      1.7289733081     1.3775853580    14.0327517583
 H      1.3623074531     1.5365010435    13.0869515399
 H      2.4766292644     0.6747899748    13.9963662409
 H      0.9729530513     1.0418374247    14.6409805153
 H      2.1040031065     2.2572131436    14.4067078162
 N      6.2334982215     3.2694635245    13.5930027153
 H      6.7544756543     3.8714467149    12.9445932378
 H      5.7575962453     2.5286627817    13.0648301546
 H      5.5376362839     3.8312355534    14.0974071913
 H      6.8842852101     2.8465096342    14.2651796461
 N      4.7545444750     6.5318328004     1.1737254041
 H      5.1450289956     6.7838196811     0.2581597053
 H      4.7336274099     7.3622763462     1.7771826760
 H      5.3393200089     5.8080183120     1.6077365622
 H      3.8002018658     6.1732171077     1.0518217811
 N     -2.8241519262     5.1613776889    11.0043545688
 H     -3.5052662796     4.4018316417    11.1201523988
 H     -2.5598583698     5.5276146491    11.9264468041
 H     -3.2422442190     5.9135776533    10.4443281655
 H     -1.9892394999     4.8024860719    10.5264910195
 N      4.8632958960    -0.6512788856     5.7568073516
 H      4.8312466066    -0.7612491027     4.7364566806
 H      4.4418717041     0.2479769073     6.0175281890
 H      5.8397669424    -0.6761878234     6.0732237932
 H      4.3402982997    -1.4156556305     6.2000197501
 N      1.2300056665    -1.9577936939     4.9363105210
 H      0.2840369356    -2.3570163146     4.9370567265
 H      1.1719205013    -0.9396956006     5.0560480320
 H      1.6910725983    -2.1717317642     4.0441875976
 H      1.7729917093    -2.3627314848     5.7079497287
 N      2.6542201802    11.2265555146     5.2214107241
 H      2.1316262946    10.3462949498     5.3006134163
 H      3.4027423536    11.2446014038     5.9239942333
 H      2.0184099319    12.0173545246     5.3783112597
 H      3.0641016316    11.2979703228     4.2827240645
 N      0.8955474753     6.9423531695    13.2899991130
 H     -0.0186768732     6.4771548911    13.2450491396
 H      1.3452448555     6.9031023577    12.3677918014
 H      1.4881724141     6.4664073275    13.9802938047
 H      0.7674486143     7.9227476486    13.5668616623
 N      1.8430739243     4.2298500771    11.1709525837
 H      1.2004698559     4.1034351922    11.9617214410
 H      2.7149816409     4.6580842207    11.5035591642
 H      1.4073347682     4.8407589608    10.4701264656
 H      2.0495088064     3.3171218116    10.7484040340
 N     -2.6850289812    -0.7671771395     3.3874609504
 H     -1.7019154493    -0.7770974790     3.0914449579
 H     -2.9780849127     0.2000000591     3.5689028779
 H     -2.7900943770    -1.3230903252     4.2442907565
 H     -3.2700202283    -1.1685208224     2.6452049211
 N     -3.0984702861     0.8721579366     7.2165656818
 H     -3.6365711359     1.5865136635     6.7122052268
 H     -2.0965352933     1.0098305639     7.0393449062
 H     -3.3786012377    -0.0605185382     6.8911785778
 H     -3.2821740017     0.9528067530     8.2235335250
 N     -0.0468817176    -0.8581218133     9.0639794502
 H     -0.6173689768    -1.3645398585     8.3767232039
 H      0.9369450865    -1.1334884951     8.9615455904
 H     -0.3694198188    -1.0868135066    10.0115578410
 H     -0.1376837167     0.1523541138     8.9060904963
 N      3.5781938632     5.7708442672     7.9423184817
 H      3.7121158288     4.9744165427     7.3082807190
 H      4.2944690287     5.7471720168     8.6775899944
 H      2.6465164896     5.7147883607     8.3701859040
 H      3.6596742362     6.6469993727     7.4132166920
 N     -1.7019211008     1.3591755286    11.7996203643
 H     -1.9042856097     2.1328312266    12.4436246842
 H     -0.9389181811     1.6301120381    11.1682293303
 H     -2.5414203706     1.1435651569    11.2491763003
 H     -1.4230604389     0.5301944464    12.3374517697
 N      5.0733373343     0.7155024041     9.7187382109
 H      5.9418464217     1.0720588433     9.3030513477
 H      4.7112778426    -0.0559126898     9.1459674341
 H      4.3773899510     1.4694570470     9.7567534760
 H      5.2628359676     0.3764067633    10.6691801810
 N      4.6759334695     7.1331618235    13.1309396020
 H      4.6709846044     6.5776673984    13.9944426709
 H      4.1398551686     7.9966952633    13.2764206625
 H      4.2493502550     6.5893095211    12.3716722193
 H      5.6435438451     7.3689745700    12.8812236962
 N      6.4295049873     3.6683652407     4.8766098245
 H      7.1153583677     4.3988650266     4.6525310415
 H      5.5918825400     4.0991196315     5.2853566605
 H      6.8386494055     3.0095949431     5.5495571213
 H      6.1721303041     3.1658820729     4.0189942564
 N      5.4215205708     8.3579398807     5.0313882838
 H      6.0305824802     7.5314072008     5.0202789566
 H      5.2783234920     8.6904973725     4.0705892430
 H      5.8615190808     9.0998470376     5.5883538176
 H      4.5156578233     8.1100071070     5.4463311070
 N      3.0995726658    10.8593910446     9.6190924269
 H      2.9768946697    11.1579548529    10.5937953864
 H      2.5784682163    11.4909174112     8.9995286397
 H      2.7462527959     9.9018283213     9.5074043588
 H      4.0966748618    10.8868638838     9.3756422721
 N      6.6121164486     8.0846519605     9.3755298615
 H      6.7965831768     9.0810447151     9.2099714051
 H      6.6492745616     7.5769310346     8.4838609647
 H      5.6810357013     7.9738619558     9.7939193221
 H      7.3215725345     7.7067711070    10.0143675926
 N      3.1631254119     1.3841082662     0.2928915208
 H      4.0077795200     1.9536394091     0.4210703510
 H      2.3627927142     1.8555684373     0.7304158808
 H      3.3001693998     0.4653819408     0.7303802731
 H      2.9817608362     1.2618438324    -0.7103002968
 N     -3.3278048153     4.9531502141     7.1409316436
 H     -3.7489372922     5.5695202082     7.8458937453
 H     -2.9446934195     5.5202265867     6.3755005681
 H     -4.0439128843     4.3173408878     6.7705652597
 H     -2.5736760755     4.4055137738     7.5717676879
 N      7.5450779081     4.0628836923     8.9400673002
 H      6.5666490290     4.2802394821     9.1629338225
 H      8.1561838597     4.4497901233     9.6688248834
 H      7.7896120504     4.4770421593     8.0329226913
 H      7.6678657403     3.0444632163     8.8955880209
 N      2.8872657961    -2.4927218661    11.4333464238
 H      3.1524510224    -3.4762141048    11.5624042008
 H      2.0961724901    -2.2680482289    12.0481047693
 H      2.6158018258    -2.3369311786    10.4554547638
 H      3.6846381046    -1.8896949100    11.6674220868
 N     -1.0738622032     3.3088368407     2.7787565230
 H     -0.5562544007     3.0248529806     3.6187990383
 H     -0.5778267439     4.0790821111     2.3151772612
 H     -2.0153916728     3.6195549595     3.0456123501
 H     -1.1459754911     2.5118570349     2.1354382604
 N     -0.5329400133     9.1305998252    10.5829383606
 H     -1.5505368088     9.0123859402    10.6519190588
 H     -0.1708823319     9.5033829657    11.4684786764
 H     -0.3151558070     9.7844371695     9.8218192563
 H     -0.0951860964     8.2221931104    10.3895365179
 N      0.5072893307     4.5782391360     6.4385241800
 H      0.2020220952     4.6738830979     5.4628704274
 H     -0.2199224181     4.0951066757     6.9788766425
 H      0.6695402439     5.5095501121     6.8392360853
 H      1.3775171044     4.0344167513     6.4731126147
 N      0.6736934666    11.2254208433     7.6375282686
 O      0.1657572346    11.0447987780     6.5184239996
 O      1.6429360753    11.9920859049     7.7632714981
 O      0.2123867184    10.6393773754     8.6308901076
 N     -0.9621433285     2.9004448237     9.0517668216
 O     -0.7025671200     1.6859659135     9.0778259761
 O     -1.2824244536     3.4442929093     7.9818756254
 O     -0.9014383632     3.5710761882    10.0955997036
 N      3.4648391478     4.6889592202    14.6887723311
 O      2.6252367462     5.6008960747    14.6084175460
 O      4.6727556656     4.9632740094    14.7820836026
 O      3.0965247351     3.5027066214    14.6758158342
 N     -3.1741492959     7.7832847688     9.3659740079
 O     -2.9174449822     8.0198881273    10.5580896303
 O     -3.7520126172     6.7293547414     9.0524084006
 O     -2.8529900296     8.6006120958     8.4874232855
 N      0.2183316920     1.2164289392     5.5517984882
 O      0.0486476333     2.2678171472     4.9124174851
 O     -0.6784404314     0.7926759367     6.2996293931
 O      1.2847887328     0.5887932283     5.4433484990
 N      5.4995010018    10.4515193065     7.5766167200
 O      6.3842222164     9.8440029592     6.9511487582
 O      4.5409069476    10.9535098822     6.9665996612
 O      5.5733739009    10.5570451629     8.8121027353
 N     -3.6212698173     2.7029685674     4.6117157035
 O     -3.3879438155     1.5893643382     4.1132555663
 O     -3.3518424260     3.7362738190     3.9771236702
 O     -4.1240236152     2.7832676097     5.7447687861
 N      3.5428151687    -1.1316966801     2.5418166025
 O      2.9798210626    -2.1281817858     3.0245929293
 O      3.5104616084    -0.9330458603     1.3160478601
 O      4.1381633142    -0.3338617520     3.2848096163
 N      3.8474712556     2.7610288630     6.8996298176
 O      3.9933252942     1.7060524294     6.2602791823
 O      4.8042091178     3.2440099549     7.5276424280
 O      2.7448784673     3.3330246651     6.9109678517
 N      1.5636007642     4.6487501851     1.2212918829
 O      0.4281572480     5.0684067377     1.4999929959
 O      1.8057753513     3.4314840155     1.2725993161
 O      2.4568704123     5.4463604441     0.8912830711
 N      2.0262549098     1.1823386157    10.7002806644
 O      2.7646973867     2.0252762194    10.1643918555
 O      1.1280291101     1.5475526871    11.4767000136
 O      2.1860383613    -0.0258140320    10.4597499305
 N      5.0587892919     4.4836064400    10.7898164743
 O      4.3220541713     4.8401604249    11.7242192402
 O      5.2729115770     5.2538286905     9.8390655907
 O      5.5814025480     3.3568292977    10.8061646052
 N     -1.9558420981    -1.9894565770     6.1508992347
 O     -1.3168501199    -2.4903333502     5.2107771040
 O     -1.4875699916    -2.0108738980     7.3012385080
 O     -3.0631070742    -1.4671620624     5.9406819231
 N     -3.9203409158     2.3293849481     9.8955776354
 O     -4.1799730712     2.9679539100     8.8622148067
 O     -3.5338920103     1.1514509846     9.8171765377
 O     -4.0471577679     2.8687503838    11.0073424569
 N      2.0923816462     7.9740518012     6.0967156404
 O      1.7218081262     8.8162884091     5.2622513371
 O      3.2732647389     7.9591585260     6.4818276016
 O      1.2820714213     7.1467078024     6.5460683443
 N      2.1046210621     9.8211510835    12.7325915492
 O      0.8905348652     9.5601978967    12.7628578959
 O      2.5080091787    10.8313150723    12.1327043481
 O      2.9153197951     9.0719396782    13.3022128620
 N      3.8261912335     9.4612091321     2.3916570472
 O      3.7095684436    10.5544403226     2.9698115248
 O      4.8773355551     8.8087406519     2.5030051883
 O      2.8916689496     9.0204460671     1.7021538732
 N      3.1198096145    -1.9664718639     8.0442269697
 O      2.2407589678    -2.3038366421     8.8544571085
 O      3.0036887506    -2.2614983318     6.8431885693
 O      4.1149819264    -1.3340801087     8.4350355458
 N      3.4022428233     5.4788778130     4.4321129362
 O      3.4830747606     6.5547603119     3.8165148876
 O      4.2723678223     5.1723701111     5.2639503155
 O      2.4512851214     4.7095023967     4.2158734313
 N      2.9443477770     7.7634725184    10.4138155085
 O      2.5580860050     6.9428646892    11.2625925964
 O      2.1156920128     8.4335788774     9.7756109936
 O      4.1592662914     7.9139741098    10.2032427660
 N      0.0195505692     0.3722987164     2.2227787473
 O     -0.1491449345    -0.7019679940     2.8232042405
 O     -0.9445119531     0.9404706023     1.6835366198
 O      1.1523095071     0.8783939484     2.1615953324
 N     -0.9312534331     4.3041865879    13.2224871296
 O     -1.8144550091     3.4346629042    13.3055620983
 O     -1.2449694284     5.5048254274    13.1671105783
 O      0.2656651017     3.9730711657    13.1947886899
 N      7.6082946262     6.1389062018    11.6540971910
 O      7.0534731921     7.1672307325    12.0756891107
 O      8.1890442504     6.1521358963    10.5561114169
 O      7.5823664154     5.0973511382    12.3304915899
 N      7.2919729517     1.1979688895     7.4081882951
 O      7.0072942251     0.0460231898     7.0407688638
 O      7.5303912198     2.0779068848     6.5644562495
 O      7.3382334475     1.4699768128     8.6193407469
 N      0.1204411665     6.1556360279     9.2634199128
 O     -0.1206166416     6.4833884975    10.4370839885
 O     -0.6928166424     6.4247881798     8.3638718227
 O      1.1747576324     5.5587309260     8.9893037064
 N      7.1879353426     6.1255289526     6.3626493998
 O      7.0635075394     6.3730525015     5.1517539767
 O      8.0118625038     5.2766753895     6.7416079362
 O      6.4884354214     6.7268594509     7.1945869561
 N     -1.2371901533     6.5553685929     4.5951964310
 O     -0.5602564546     5.5757020958     4.2415974590
 O     -2.1635893245     6.4088005482     5.4096412080
 O     -0.9877244800     7.6816040414     4.1343502550
 N      4.5681760937    -0.0075020275    12.7424116358
 O      5.1314936983     1.0990586210    12.7075588243
 O      3.7010830582    -0.2362313363    13.6019757590
 O      4.8719517691    -0.8853340739    11.9176996600
 N     -0.0574845264    -1.1446891985    12.6389875481
 O     -0.4096442033    -0.2818523975    13.4602756387
 O      0.8819634383    -1.9115355948    12.9080638143
 O     -0.6447732869    -1.2406796803    11.5486223136
 N      5.3985467816     3.3770581445     1.8910547785
 O      5.9611025944     4.4590384012     2.1274180425
 O      5.1736761194     2.5788822795     2.8159149759
 O      5.0608613591     3.0932535244     0.7298303823

279
n=31 OPLS/AA
 N     -1.0818005130    12.2967791094     2.8072453901
 H     -0.4687377520    11.7088770999     3.3841001170
 H     -2.0609470627    12.0356632100     2.9725487679
 H     -0.8536809161    12.1594061349     1.8156176175
 H     -0.9438357240    13.2831694204     3.0567156199
 N     -4.1948060163     9.9342091044     0.8701145261
 H     -3.6582455808     9.0827269631     1.0733807546
 H     -3.5484314508    10.7062785248     0.6692578194
 H     -4.7743887548    10.1756339768     1.6825389252
 H     -4.7981577562     9.7721961237     0.0552808031
 N      4.0839762791     0.8801702487     4.3920757977
 H      3.7383945724     0.6502880188     3.4529466575
 H      5.1061226011     0.9741354005     4.3671332229
 H      3.8249610916     0.1312027256     5.0449113865
 H      3.6664265147     1.7650546262     4.7033110092
 N      3.7391815514     5.6284994032    -0.9752433641
 H      3.7149973523     4.8377734663    -0.3207177994
 H      4.1377025154     6.4497813493    -0.5052309262
 H      2.7851429242     5.8428171011    -1.2884745028
 H      4.3188833900     5.3836249262    -1.7865495904
 N     -5.5559064173     7.9731789968     4.5835935364
 H     -5.3954057285     7.7368401417     3.5973787666
 H     -6.2956112465     7.3710989114     4.9638184988
 H     -5.8429257481     8.9562224233     4.6576276457
 H     -4.6896827899     7.8285542805     5.1155482739
 N     -0.7826386242    -0.2012867625     8.0433287691
 H      0.1926174460    -0.4949126560     7.9133459632
 H     -1.2758232750    -0.2443572581     7.1438019390
 H     -0.8056188414     0.7610683993     8.4005121622
 H     -1.2417288765    -0.8269458211     8.7156548855
 N     -0.7171936423    -0.0196156417    -0.3461080286
 H     -0.4380535661    -0.1329936598    -1.3276692037
 H     -1.6347729853    -0.4561134534    -0.1986207573
 H     -0.7734557077     0.9802639583    -0.1195889574
 H     -0.0224920384    -0.4696195223     0.2614458480
 N     -1.3933509499     5.6189346238     0.4713727390
 H     -0.6271593079     5.4319646403     1.1288137558
 H     -1.9405764706     4.7616047663     0.3307867138
 H     -1.0052548837     5.9284893564    -0.4274002218
 H     -2.0004123911     6.3536795499     0.8532913483
 N     -1.5926060843     9.2919639374     5.4669838967
 H     -0.8616020159    10.0089561254     5.3908829641
 H     -1.5330498524     8.8387059017     6.3863559072
 H     -1.4609886183     8.5894180748     4.7298667570
 H     -2.5147831388     9.7307763461     5.3608298843
 N     -6.9143418798     0.1012203561    -1.4920496561
 H     -6.4506763273     0.6006597648    -2.2600409516
 H     -7.7238162861    -0.4136246269    -1.8580011755
 H     -7.2290951746     0.7763902106    -0.7854298466
 H     -6.2537792797    -0.5585434378    -1.0647273986
 N      3.0269033277     7.8280542063    -4.0869021978
 H      3.5850247439     6.9681899788    -4.0288496992
 H      3.4324183880     8.4521984656    -4.7941759531
 H      3.0274794671     8.2987190411    -3.1743728528
 H      2.0626912552     7.5931085024    -4.3502102296
 N     -5.0254901192     3.8506906658     3.1928949594
 H     -4.6938581986     4.6921682293     2.7069197781
 H     -4.2791542919     3.1456498020     3.2045095563
 H     -5.8452253888     3.4733021973     2.7031526234
 H     -5.2837222743     4.0916432539     4.1569974064
 N      1.1545351199     9.8149550347    -0.0388655266
 H      2.1554117875     9.9399413901     0.1531251108
 H      0.6866295170    10.7287948549    -0.0248721264
 H      0.7415421790     9.2079583402     0.6789278752
 H      1.0345579710     9.3831256754    -0.9626427791
 N      3.2125458837     1.6221256954     7.8608655388
 H      4.1800568812     1.6042406731     7.5175891292
 H      3.1413120720     2.2754333986     8.6497568333
 H      2.9416647223     0.6812629003     8.1701164420
 H      2.5871508017     1.9275657923     7.1059994164
 N     -2.9057311711     0.5961159533    -3.2459137113
 H     -3.3877660099    -0.2873385327    -3.0424765390
 H     -1.9739164614     0.3973426914    -3.6285953317
 H     -2.8113570138     1.1415309136    -2.3811295975
 H     -3.4498856688     1.1329278803    -3.9314531790
 N      3.2462434025     1.6878221022    -1.7332782016
 H      4.1836897373     1.9396894566    -2.0679322060
 H      2.6776555603     1.3598267517    -2.5228107223
 H      2.8015054660     2.5106575338    -1.3097388949
 H      3.3221237592     0.9411149120    -1.0326313093
 N     -0.5084285919     5.3089673843     4.3667872442
 H     -1.1873053232     5.2749529464     5.1363361376
 H     -0.5141940238     6.2457312942     3.9464602022
 H     -0.7620834401     4.6131702940     3.6556183815
 H      0.4298677581     5.1020149693     4.7287350049
 N     -3.5087378400     2.4970496731     6.1948443773
 H     -3.4111173465     2.2587621739     7.1887887443
 H     -4.2394138337     3.2098234145     6.0839350845
 H     -3.7674709796     1.6563782148     5.6651612779
 H     -2.6169491051     2.8632346571     5.8414933707
 N     -4.4124926689     0.1120500441     2.1408239274
 H     -3.9680869962     0.9186913829     1.6868752010
 H     -4.5742693772    -0.6258249174     1.4454078482
 H     -5.3094657111     0.4002763109     2.5489911784
 H     -3.7981481584    -0.2449418142     2.8820210398
 N     -5.8246138922     4.7440666399    -0.5031077476
 H     -6.0071491713     5.7410819676    -0.6670510481
 H     -4.8544259384     4.6206327667    -0.1904832144
 H     -5.9726108743     4.2212517341    -1.3743120816
 H     -6.4642697625     4.3933010622     0.2194151940
 N      0.6562436601     4.3248318140     8.1380790800
 H      0.8648192997     4.3626246583     7.1334378500
 H      0.1493279550     5.1738472746     8.4145639820
 H      1.5336571869     4.2623323257     8.6676778348
 H      0.0771704020     3.5005230342     8.3366356749
 N      0.9272041990     4.0757518720    -4.1298834772
 H      0.9841102516     4.2824858160    -3.1257625307
 H      0.4159130919     4.8282859242    -4.6058126627
 H      0.4340642659     3.1859332445    -4.2687047312
 H      1.8747292420     4.0063027048    -4.5192530062
 N     -2.6574571530     4.8090140707    -3.0906578657
 H     -3.2980155312     4.0940312252    -3.4549662413
 H     -2.0265137403     4.3839115405    -2.4011414161
 H     -3.1990914923     5.5577150112    -2.6430925987
 H     -2.1062084722     5.2003978093    -3.8634315616
 N     -3.4096626854     6.1454892024     8.7011742067
 H     -4.3012390127     5.9084846294     8.2504452607
 H     -3.5916916789     6.5626187959     9.6215562106
 H     -2.8982673179     6.8167599390     8.1162760102
 H     -2.8474536007     5.2940932144     8.8164189062
 N      5.9721278043     4.6577049486     3.8874999957
 H      5.8904701544     4.6348958654     2.8642464243
 H      5.0425838975     4.7929748981     4.3020899757
 H      6.5864996995     5.4322891837     4.1646316635
 H      6.3689573865     3.7706598251     4.2190309229
 N      0.0191124062    -0.6552848395     3.7790592628
 H     -0.9839591927    -0.8673975357     3.7234564810
 H      0.1479482811     0.3514282969     3.9345091383
 H      0.4756319103    -0.9271096483     2.9004599573
 H      0.4368276490    -1.1780606774     4.5578114207
 N      1.3303563488     2.8146202358     2.1384689635
 H      1.1884879558     3.8315035989     2.1460638653
 H      0.8678442974     2.4106625791     1.3155865300
 H      0.9293517425     2.4067292501     2.9911446191
 H      2.3357412613     2.6095865054     2.1010808470
 N      6.4326532317     5.7262319270     7.9751713339
 H      5.7878794042     5.4752629273     8.7337999453
 H      7.3261715724     6.0370854453     8.3742073605
 H      6.0249067123     6.4850352153     7.4164264281
 H      6.5916546101     4.9075438759     7.3762523405
 N      2.6348663196     7.3855809441     5.9536389561
 H      2.7460662143     6.6145719059     5.2847475269
 H      3.4878412309     7.4745835190     6.5182158133
 H      1.8358416213     7.1923996750     6.5688430304
 H      2.4697163201     8.2607679256     5.4427488024
 N     -2.0483114139     8.8373067559    -2.6226604090
 H     -3.0559850882     8.7728419741    -2.4364504318
 H     -1.8817756267     8.7660180130    -3.6333128875
 H     -1.5615940137     8.0723582593    -2.1407937326
 H     -1.6938919084     9.7380087145    -2.2800844028
 N      3.6696455579     8.7123436995     2.5413259094
 H      4.3927024127     8.4699169186     3.2288243737
 H      3.2058000927     7.8560236542     2.2160597879
 H      4.1031071436     9.1911137782     1.7431243124
 H      2.9769732870     9.3323202108     2.9772958333
 N     -0.4718606594     6.8997989827    -4.9396203063
 O      0.7599429304     6.9980412647    -5.0662152550
 O     -0.9993834364     5.7789249829    -4.8480828432
 O     -1.1761420392     7.9224315239    -4.9045627923
 N      1.2958896177    10.3026659840     3.9897252878
 O      0.3225491252    10.8653774976     4.5179127063
 O      2.0146166935     9.5442614699     4.6614930263
 O      1.5505032394    10.4983591421     2.7897691649
 N     -4.1447066177    -1.2120812476    -0.7232643448
 O     -4.2263215805    -1.2447618556    -1.9623320938
 O     -3.0314843329    -1.1506840633    -0.1755559905
 O     -5.1763147701    -1.2407978472    -0.0319043935
 N     -3.1335079756     6.1753895693     5.5268037664
 O     -3.5151375497     7.2366302920     6.0475195310
 O     -3.4876296816     5.8879870919     4.3713750389
 O     -2.3977561033     5.4015507010     6.1615172401
 N     -2.8975316070    -0.3208908686     4.8862024740
 O     -4.0062125685     0.2281005603     4.9977948010
 O     -2.0830349340    -0.2717259098     5.8227898364
 O     -2.6033470816    -0.9190477379     3.8380219408
 N      0.1536989284     2.1528134014     5.6000588440
 O      0.8138149974     1.8109649390     6.5952494363
 O     -0.8812446568     2.8249100781     5.7421705734
 O      0.5285267463     1.8225649213     4.4627556066
 N      4.2632036943     3.5935246796     1.4606531446
 O      5.2213846113     4.3832718295     1.4259158383
 O      3.9993840442     2.9828456572     2.5096947237
 O      3.5688418685     3.4144564079     0.4463480551
 N     -1.3635325442    11.5479881455    -0.2626860266
 O     -0.3440807467    11.9559609997     0.3180842325
 O     -1.2614148080    10.9229322479    -1.3312809001
 O     -2.4851029807    11.7650713638     0.2251389805
 N      0.3384341885     3.3040769152    -1.1315040042
 O     -0.6469790058     3.8029123356    -1.6999597816
 O      1.4860985917     3.6222709753    -1.4845434760
 O      0.1761828489     2.4870467770    -0.2100080131
 N      2.1335706261    -0.2060600387     1.2798527391
 O      1.0765690920    -0.8533857180     1.3619205938
 O      2.6518721563    -0.0012850136     0.1696957125
 O      2.6722710636     0.2364909717     2.3079427387
 N      6.1949722593     2.5333054278     6.1100135726
 O      6.6441847397     3.6030346037     6.5537539794
 O      5.5748425091     1.7613668627     6.8600588081
 O      6.3658896669     2.2355145773     4.9162269691
 N      5.7768245485     7.4325799620     5.4117872539
 O      5.2776779960     7.5926260059     6.5379559331
 O      6.8044096097     6.7473057352     5.2795522847
 O      5.2483856145     7.9578085678     4.4178527439
 N     -5.9131001687     5.1566303841     6.3264258189
 O     -5.4867982155     4.1346003712     5.7636299338
 O     -5.5674114892     5.4141872649     7.4914072355
 O     -6.6850914231     5.9211041316     5.7242398027
 N      2.8404211113     4.2438351937     5.3896812212
 O      3.1313244535     3.0397026942     5.4816490429
 O      3.7002448953     5.0647588267     5.0293961117
 O      1.6896930587     4.6270443685     5.6579987248
 N      4.1532315638     4.4112552239    -3.7218050959
 O      3.4587355518     3.9183434313    -4.6260899873
 O      4.3359181247     5.6391584906    -3.6782493953
 O      4.6650414269     3.6762631582    -2.8610752121
 N     -4.1478432744     6.8593912800     1.5366363758
 O     -3.2182903920     7.4736632776     0.9874376297
 O     -4.1771596750     5.6180013029     1.5033289521
 O     -5.0480804809     7.4865097642     2.1191430145
 N     -1.9209128269     2.6541786238     8.8597951974
 O     -2.1875356364     3.8632990458     8.9595849441
 O     -0.7523697455     2.2612303393     9.0118367160
 O     -2.8228338250     1.8380058293     8.6079637294
 N      1.7292124207     6.2204500194     2.1660764173
 O      2.3961167401     6.7597097564     1.2674911538
 O      0.8889506750     5.3515885266     1.8796190629
 O      1.9025699867     6.5500520406     3.3511199893
 N      3.6489205619     4.7585035091     9.0769152285
 O      2.9318374231     3.7730161252     9.3169658465
 O      3.2911235006     5.5959406554     8.2321086235
 O      4.7238016272     4.9065538658     9.6816717023
 N      1.9565831058    -0.9684888993     6.6702758187
 O      1.8117522683    -0.6967262152     7.8736822267
 O      1.0211483517    -1.4787359827     6.0318185800
 O      3.0368495671    -0.7300043080     6.1053261945
 N     -5.2910390681     2.5213688096    -3.2845535677
 O     -5.6531818932     1.3363695926    -3.3720026443
 O     -4.2479146332     2.8950819634    -3.8460228927
 O     -5.9720212262     3.3326555259    -2.6356346437
 N      4.0470212159     8.8626259769    -0.5989248971
 O      3.7704269970     9.8215576160     0.1406450188
 O      3.6459013308     8.8490167711    -1.7744824407
 O      4.7247358655     7.9173027827    -0.1629369185
 N     -4.7824176106     7.6260964970    -1.5919203043
 O     -4.0038950468     6.7821124374    -2.0658521936
 O     -5.8531871462     7.2634562969    -1.0771751267
 O     -4.4901704035     8.8327217281    -1.6327336255
 N     -3.3722288525     2.6415837433    -0.2727893234
 O     -2.7967662117     1.8107684762    -0.9950127320
 O     -4.1027897036     2.2572764223     0.6554383625
 O     -3.2171305174     3.8567073095    -0.4787937665
 N      0.2175679550     1.0067813930    -3.5284735314
 O      1.4491483827     1.1662299622    -3.5001236696
 O     -0.4979756313     1.8063127102    -4.1543848351
 O     -0.2984693020     0.0478007347    -2.9309116083
 N     -0.9729189233     8.5059279966     2.4664304637
 O     -0.9482370337     7.7245675347     3.4317721357
 O     -1.6518482806     9.5444933206     2.5252089170
 O     -0.3186709288     8.2487229276     1.4423095140
 N     -7.0512218839     2.2236352639     1.4079819660
 O     -7.0076614737     3.4646262582     1.4405665284
 O     -6.6071299422     1.5613499249     2.3604410926
 O     -7.5388746283     1.6449291428     0.4229374839
 N     -1.8407924195     2.4451317422     2.6994946707
 O     -2.9159890304     2.3139284026     3.3075701943
 O     -1.3218866814     3.5684764616     2.5906305937
 O     -1.2845010989     1.4529895637     2.2002828222
 N     -0.6138480826     7.2483461354     7.8491710526
 O     -1.4952001914     8.1217803453     7.7913000566
 O     -0.5673541903     6.4763607392     8.8212280349
 O      0.2210108060     7.1468972400     6.9349843303
 N     -4.2160921144    10.8049773692     3.9248940857
 O     -3.9458184360    10.2818215102     5.0186390272
 O     -5.2035903946    10.4178560464     3.2783632365
 O     -3.4988669352    11.7152552836     3.4776796335
 N      0.5434155705     7.1226526068    -2.0233106785
 O     -0.6078895415     6.7378726362    -1.7597602579
 O      1.4583722536     6.2942248862    -2.1632381266
 O      0.7797641897     8.3358612746    -2.1469337505

288
n=32 OPLS/AA
 N     -1.6768252884   -11.0735242292     5.8251476984
 H     -2.4553779301   -10.6233343394     5.3297479155
 H     -0.7862321790   -10.7377192222     5.4400326555
 H     -1.7387645699   -12.0915486227     5.7067188859
 H     -1.7269272328   -10.8414942939     6.8240908541
 N     -5.7341693907   -11.9641693248     7.8562857650
 H     -5.3001224847   -12.5139343712     7.1055542719
 H     -5.0166009381   -11.6872649036     8.5364726091
 H     -6.4500427627   -12.5311253293     8.3256701793
 H     -6.1699109546   -11.1243532306     7.4574452687
 N    -12.6266234647    -6.0606811397    -0.9822274097
 H    -12.2310573654    -5.6963422223    -0.1075727853
 H    -13.5985979916    -6.3510233966    -0.8234773596
 H    -12.0754398750    -6.8677015998    -1.2971085804
 H    -12.6013982414    -5.3276569854    -1.7007500616
 N    -15.3095492880    -4.3874280660     3.0274602766
 H    -15.7075375560    -4.6863138386     3.9255185882
 H    -15.7895418276    -4.8742710793     2.2614147637
 H    -14.3086716502    -4.6152948022     3.0038757745
 H    -15.4324465058    -3.3738328351     2.9190328547
 N    -10.6967259064   -11.1325708611     8.9708527284
 H    -10.5422276140   -12.0189410999     8.4761667927
 H    -10.4177852213   -11.2359481417     9.9535733995
 H    -11.6912742170   -10.8821448955     8.9219035940
 H    -10.1356164229   -10.3932501705     8.5317666456
 N    -10.0696204386    -6.8192960876     8.3585299048
 H    -10.7630889090    -7.4802192159     8.7280135940
 H    -10.5138629789    -5.9060655062     8.2072250594
 H     -9.7010208455    -7.1723948046     7.4676364431
 H     -9.3005096965    -6.7185054672     9.0312448825
 N     -9.0891209835    -4.4559129591    -1.1950906671
 H     -9.4430317443    -5.2755726550    -1.7021816391
 H     -9.6995585030    -3.6507348193    -1.3775430811
 H     -8.1364277547    -4.2420467692    -1.5126948056
 H     -9.0774662765    -4.6552983913    -0.1879436365
 N    -11.1748436291    -9.1829209488     1.2708441362
 H    -10.1836260990    -9.2986665839     1.5123536672
 H    -11.7057055468    -9.9957929551     1.6049989074
 H    -11.2720592188    -9.1061192931     0.2515864854
 H    -11.5379826865    -8.3311050759     1.7144377202
 N     -7.0707127259     0.4174104163     5.3496429002
 H     -7.4029987479    -0.5491891590     5.2521372172
 H     -6.1738705390     0.5219721731     4.8607915769
 H     -6.9458393146     0.6376615200     6.3446964699
 H     -7.7601426256     1.0591961897     4.9409462418
 N    -13.5464393120    -5.9284406274     6.5183709863
 H    -12.8164521336    -6.2983996537     5.8983023322
 H    -13.6469915443    -6.5439870488     7.3339851949
 H    -14.4375946043    -5.8852822128     6.0102222676
 H    -13.2847182549    -4.9860939547     6.8309735468
 N     -3.2234077049    -2.3912789500     1.5306790032
 H     -2.3603053266    -2.8311621518     1.1903950763
 H     -3.3114994959    -2.5473373649     2.5416786535
 H     -4.0308063823    -2.8040204459     1.0490283441
 H     -3.1910187741    -1.3825962658     1.3416136075
 N    -15.1530430021    -2.5563539117    -0.6711727037
 H    -15.3139683400    -2.2920640080     0.3078523113
 H    -15.2227742654    -3.5763224850    -0.7662324008
 H    -14.2166522431    -2.2489987532    -0.9591669346
 H    -15.8587773167    -2.1080301433    -1.2671428372
 N     -4.6634891669    -3.7926744708     7.9564122761
 H     -5.3004281647    -4.5008886388     8.3397887268
 H     -3.6934926579    -4.1133309195     8.0589837147
 H     -4.7876012274    -2.9094762574     8.4651289323
 H     -4.8724352378    -3.6470027575     6.9617481039
 N     -7.5280508436    -8.5388376359     4.1264062538
 H     -8.4940645120    -8.2037623457     4.0327139915
 H     -7.5213785243    -9.4218749051     4.6502720255
 H     -6.9701074057    -7.8385436339     4.6289228752
 H     -7.1266538734    -8.6911693327     3.1937160316
 N     -1.4776429978    -8.6584919573     1.4626548339
 H     -0.8485687888    -8.9948818253     2.2011286613
 H     -1.4450004613    -9.3040722607     0.6649110015
 H     -1.1800451428    -7.7238954472     1.1590096395
 H     -2.4369569857    -8.6111186235     1.8255707524
 N     -7.0522866871    -0.9468750584     1.7046733458
 H     -7.2343597475    -1.6296669710     2.4495764955
 H     -7.7846768167    -0.2273181629     1.7134629802
 H     -7.0522092498    -1.4240631576     0.7955380224
 H     -6.1379011120    -0.5064526073     1.8601166104
 N    -10.7943114613   -11.6622574592     4.8294569400
 H    -11.7335236984   -11.9391252271     4.5204897731
 H    -10.5222291217   -12.2250039731     5.6440256891
 H    -10.7976212582   -10.6680673160     5.0859925682
 H    -10.1238726814   -11.8168335902     4.0673194286
 N     -6.8927192565   -12.8969662482     4.3743060153
 H     -7.3749777327   -13.2975591979     5.1874407817
 H     -6.5713657662   -11.9482902891     4.6000947315
 H     -7.5391993957   -12.8587674478     3.5775376642
 H     -6.0853346010   -13.4832484481     4.1321516757
 N     -6.4269790367    -4.8721304390     2.9221805608
 H     -7.0772765526    -4.7893711718     2.1319273469
 H     -6.9349244072    -5.2053149582     3.7499572591
 H     -6.0121578485    -3.9543174900     3.1216255317
 H     -5.6835579718    -5.5395180557     2.6852113358
 N     -4.5261233370    -6.1622269478    -0.6464374296
 H     -4.8544990161    -6.3797080814     0.3017753458
 H     -5.2605600254    -5.6564441824    -1.1553787135
 H     -4.3058717257    -7.0347234068    -1.1408812391
 H     -3.6835629008    -5.5780323323    -0.5912641882
 N     -5.6679516518    -7.8550660072     7.8404416921
 H     -6.3951951537    -8.5777144315     7.7844752612
 H     -6.0232490892    -7.0524891551     8.3732350975
 H     -5.4135447808    -7.5514447070     6.8931683556
 H     -4.8398182918    -8.2386164391     8.3108879997
 N     -2.8270756048    -0.5644552903     5.9670837009
 H     -2.9164866547    -0.4808184625     4.9476492289
 H     -3.7224630672    -0.3267709931     6.4098275912
 H     -2.0990713392     0.0781697382     6.3006678525
 H     -2.5702814450    -1.5284013624     6.2101891383
 N    -11.8995581133    -1.6416017928     4.7637729680
 H    -12.8097562589    -1.7743855303     4.3075450507
 H    -11.2680016198    -2.4057378162     4.4964394332
 H    -12.0243426070    -1.6414047661     5.7829217870
 H    -11.4961328540    -0.7448791880     4.4681851566
 N     -1.5523042639    -5.1859410427     3.9877024462
 H     -2.5705821048    -5.3011919726     4.0514485014
 H     -1.1093408723    -6.1066632567     3.8862691004
 H     -1.2052828935    -4.7312559638     4.8403883037
 H     -1.3240121769    -4.6046530897     3.1727039414
 N    -11.4111461184    -0.8755259186     0.9493279835
 H    -10.6862066250    -0.2211404913     1.2663114863
 H    -12.3377463971    -0.4617364478     1.1056126047
 H    -11.3346862116    -1.7529109804     1.4771393704
 H    -11.2859445339    -1.0663151177    -0.0517512186
 N    -14.1408917535    -9.5662317708     5.8532034783
 H    -13.2945865890    -9.1489007776     5.4484337805
 H    -14.9286366208    -8.9168100874     5.7439140147
 H    -13.9869255317    -9.7526547833     6.8510894372
 H    -14.3534174484   -10.4465610282     5.3693762864
 N    -15.9009222127    -8.5176807243     1.9496003518
 H    -15.4356130889    -7.9784735210     1.2100199919
 H    -15.2415859775    -9.1998533640     2.3422209117
 H    -16.7102231971    -9.0115842779     1.5554852410
 H    -16.2162661342    -7.8808112091     2.6906745424
 N    -10.3096671142    -5.4695445599     3.3217787220
 H    -10.0078881588    -4.6585484179     3.8744547730
 H    -11.3343638871    -5.4775639456     3.2572272048
 H     -9.9886255049    -6.3322717915     3.7766078470
 H     -9.9077906120    -5.4097932947     2.3788256015
 N     -1.6979703128    -7.2923308517     7.4809717100
 H     -2.5015408665    -6.9494644384     6.9415710375
 H     -1.0501467610    -7.7844365568     6.8545602588
 H     -2.0251391657    -7.9370114196     8.2100691186
 H     -1.2150552408    -6.4984106582     7.9176858997
 N     -7.4107471381    -9.3468671785    -0.4003394884
 H     -7.2244018823    -8.3790295490    -0.1125863544
 H     -8.0274409174    -9.3471451369    -1.2212678598
 H     -7.8656517684    -9.8512938675     0.3696287037
 H     -6.5254938030    -9.8099992180    -0.6371321630
 N     -8.3920823638    -2.7825907221     7.7564798002
 H     -8.2986678932    -3.3353494157     8.6166935300
 H     -8.0047121338    -3.3113172331     6.9661461574
 H     -7.8803813120    -1.8985201835     7.8604838399
 H     -9.3845680253    -2.5851765946     7.5825965114
 N     -4.5165304144   -11.3273562902     2.0521059064
 H     -4.3014640969   -10.5557406374     2.6944390450
 H     -5.5245244480   -11.3394781536     1.8570782822
 H     -4.2404275676   -12.2178351758     2.4822804018
 H     -3.9997053357   -11.1963704427     1.1746265221
 N     -4.1770725940     0.1487838985     3.0984125759
 O     -4.6163071590    -0.0318489328     1.9506048010
 O     -4.9194596276     0.6073343324     3.9825001864
 O     -2.9954500442    -0.1291339278     3.3621329527
 N     -9.6355677198     0.6937140495     3.0877883726
 O    -10.7223553144     0.3030716817     3.5452915699
 O     -8.8745102323     1.3769885027     3.7927319401
 O     -9.3098373504     0.4010817286     1.9253406720
 N     -3.0828224648    -9.9148902079     8.7796892020
 O     -3.8053864267   -10.8476518043     9.1681155606
 O     -3.4475502624    -8.7383655870     8.9402549549
 O     -1.9955298298   -10.1586534286     8.2306966486
 N     -0.4189137429    -8.5854208921     4.4315192440
 O     -0.3751703253    -8.6203170703     5.6724409503
 O     -0.4773213755    -7.4932938356     3.8425668251
 O     -0.4042495160    -9.6426526216     3.7795494318
 N     -8.3742587703    -9.9603645371     6.8735656371
 O     -7.2844427609    -9.8634117209     7.4617145365
 O     -9.4103798763    -9.5363707258     7.4118037003
 O     -8.4279537170   -10.4813115838     5.7471777675
 N     -3.8327939794   -13.3331661863     4.8938579314
 O     -2.5998116936   -13.3749111273     5.0388750118
 O     -4.3267271478   -13.3942069618     3.7557358115
 O     -4.5718436919   -13.2303803872     5.8869637704
 N     -8.7717428827    -2.6359019623     4.2384195497
 O     -8.3071146857    -2.7929181820     3.0971551385
 O     -8.2206377379    -1.8544503653     5.0312842493
 O     -9.7874770422    -3.2603378424     4.5868195418
 N     -6.2439104890    -3.4126489051    -0.4018601188
 O     -5.3288912962    -3.4645370934     0.4366298357
 O     -7.0619931300    -2.4783942425    -0.3714146147
 O     -6.3408471187    -4.2950160898    -1.2707962768
 N     -5.6948945738    -0.6375172797     7.9412410718
 O     -5.1426880464    -1.4019331045     8.7497918177
 O     -5.0078075324     0.0964191099     7.2116749784
 O     -6.9341891404    -0.6070378198     7.8622563556
 N    -12.0577726303    -3.9346709507     1.3558320182
 O    -13.2631964516    -3.9867686770     1.0604388073
 O    -11.6622978487    -3.1252087426     2.2110445893
 O    -11.2478229387    -4.6920360422     0.7960122073
 N    -16.1874091086    -6.7991404643     4.8951992109
 O    -16.7482113269    -6.9412978878     3.7959676385
 O    -15.8250248975    -5.6704033993     5.2662089582
 O    -15.9889909418    -7.7857209000     5.6234216223
 N    -12.7876230817    -8.8399632811     8.5736856770
 O    -13.5244733841    -7.9297682596     8.1594217931
 O    -11.7884405678    -8.5666869866     9.2592309213
 O    -13.0499555041   -10.0234355497     8.3024040983
 N     -4.5572253658    -2.7344771779     4.3984170018
 O     -5.3917160601    -2.5719800679     3.4927471495
 O     -3.3582680432    -2.8959874402     4.1165771809
 O     -4.9216922876    -2.7354640264     5.5859276311
 N     -8.3219548888   -11.3313160760     2.1322672456
 O     -8.9767280077   -11.9824855173     2.9630911936
 O     -7.1438354760   -11.6411722265     1.8892822126
 O     -8.8453016039   -10.3702897106     1.5444278575
 N     -1.6615290953    -4.0126990549     7.0997739459
 O     -1.9937817615    -2.8413069899     6.8538741558
 O     -0.8173840855    -4.5813720636     6.3877008299
 O     -2.1734218509    -4.6154185964     8.0577476233
 N    -10.2148190488    -7.9443102071    -1.7577553476
 O     -9.3240251322    -8.7639674290    -2.0364418160
 O    -10.0569947557    -6.7411864942    -2.0234670988
 O    -11.2634381028    -8.3277770069    -1.2133566898
 N    -11.9031624806    -2.6597911952    -1.5987646955
 O    -12.1849698333    -3.7411176687    -2.1412917313
 O    -12.7969525373    -1.8278881834    -1.3705222266
 O    -10.7275641249    -2.4103675327    -1.2844798754
 N    -10.9896938521    -8.0968105952     5.0516269761
 O    -10.1115195556    -8.0308138320     4.1755720446
 O    -11.3072612831    -7.0799833960     5.6905567725
 O    -11.5503011690    -9.1796354294     5.2887523022
 N    -14.5248884021    -1.4557523583     2.3121868064
 O    -14.1339691352    -1.7719906811     3.4480535947
 O    -15.5403446510    -1.9881211876     1.8342224278
 O    -13.9003509175    -0.6071445230     1.6542838670
 N     -7.3182004468    -5.6037821722     9.4587472207
 O     -7.9556904983    -4.5449453766     9.5832019739
 O     -6.1351072453    -5.5757470395     9.0812258058
 O     -7.8638040361    -6.6906549754     9.7118140863
 N     -8.8554098387   -13.0909927030     7.3027391182
 O     -8.3530655641   -12.7452077883     8.3849132878
 O     -8.1553684878   -13.6537225806     6.4446627213
 O    -10.0577964322   -12.8740475656     7.0786411650
 N    -13.0707988827    -6.8369212235     3.1185675024
 O    -13.0142485855    -5.6943578625     3.6026841629
 O    -12.4808230651    -7.0908637588     2.0553367493
 O    -13.7173255179    -7.7255427645     3.6976820613
 N     -1.6347467880    -5.0018129109     0.7735480429
 O     -1.2111880465    -6.1680537492     0.8326937140
 O     -1.2362454230    -4.1541695079     1.5894617848
 O     -2.4568075564    -4.6832152190    -0.1015120747
 N    -11.6008298498    -3.4658328173     7.2840424518
 O    -11.1396783541    -4.5018038538     7.7911136701
 O    -10.9284493394    -2.4213609293     7.2849565167
 O    -12.7343627684    -3.4743336754     6.7760567598
 N     -4.6680793415   -10.2457499165     5.1171626225
 O     -5.7786544260   -10.5860780136     4.6769153295
 O     -4.5533093748    -9.8829429751     6.2996248370
 O     -3.6722734220   -10.2682287790     4.3749471033
 N     -7.7821516068    -5.7908937220     5.9034419006
 O     -7.2991905405    -4.7650215198     6.4107413626
 O     -8.0343614313    -6.7765957036     6.6160425735
 O     -8.0129030343    -5.8310639751     4.6835407837
 N     -4.4369905123    -6.4512168462     5.1733513406
 O     -3.7670624579    -6.4347089871     6.2192680694
 O     -4.0834726771    -5.7673486024     4.1984835156
 O     -5.4604372258    -7.1515935129     5.1023023797
 N    -15.5215298112    -5.9545248032     0.0251026285
 O    -16.2545827766    -5.6803147219     0.9897062217
 O    -14.9576628475    -7.0598813610    -0.0319836082
 O    -15.3523436731    -5.1233776576    -0.8824154586
 N     -3.9921802354    -9.7922746052    -0.5975460519
 O     -3.0278451424   -10.3229536335    -0.0218243239
 O     -5.0764117667   -10.3934087452    -0.6756334592
 O     -3.8722837006    -8.6604605257    -1.0951807732
 N    -13.4630897579   -11.0740864716     3.2093959041
 O    -14.5066765972   -10.4862059539     2.8802440902
 O    -12.4841919299   -11.0768897604     2.4446939394
 O    -13.3984006945   -11.6591641715     4.3032505634
 N     -5.0277089928    -8.0509955789     1.9941217219
 O     -5.1219432712    -6.8319609347     1.7748220456
 O     -3.9130973931    -8.5619081745     2.1931875712
 O     -6.0480871355    -8.7591181975     2.0143555651
 N     -8.2569538307    -6.5294889245     0.9404497373
 O     -7.4068310230    -6.7877524120     0.0723431230
 O     -8.4768253766    -5.3502457264     1.2630328957
 O     -8.8872055999    -7.4504693764     1.4859736323

297
n=33 OPLS/AA
 N      5.0979847879    12.0549908040    -6.8985242025
 H      5.0479088541    11.9137702681    -5.8827558930
 H      5.1075523886    13.0609020821    -7.1041589443
 H      4.2809132972    11.6221570996    -7.3449373379
 H      5.9555645631    11.6231336285    -7.2622436456
 N     -0.0406718516     4.1915192627    -2.3856241400
 H      0.9046262638     3.7969741080    -2.4562052390
 H     -0.0480250779     5.1364296158    -2.7872770249
 H     -0.3197289543     4.2370186885    -1.3985615990
 H     -0.6995587173     3.5956542541    -2.9004527656
 N      0.0854119754    -1.8216747405    -8.8279214288
 H      0.6070180709    -1.9839427931    -7.9585352902
 H     -0.2887996118    -2.7129929471    -9.1739737774
 H      0.7126707806    -1.4170404274    -9.5329412781
 H     -0.6892408300    -1.1727229524    -8.6462345226
 N     -0.0571604100     7.5114528876     3.3593992268
 H      0.0091099925     6.8623035777     2.5666511553
 H     -1.0390880552     7.6039072821     3.6448899795
 H      0.3061733733     8.4304055496     3.0805621940
 H      0.4951631140     7.1491945086     4.1454928063
 N      3.5207540470     5.7427114121    -4.8852489991
 H      4.3763528922     5.2309655921    -5.1308155468
 H      2.7016100654     5.1595487447    -5.0929967461
 H      3.4714109608     6.6097531379    -5.4330075496
 H      3.5336431027     5.9705776752    -3.8841763931
 N      0.8211568609     2.1129226503     3.4965959488
 H      1.6492289610     1.5058929247     3.5034957195
 H      0.8888769620     2.7753219350     2.7150104697
 H      0.7695797932     2.6315234989     4.3812588733
 H     -0.0230574661     1.5389516515     3.3866187393
 N     -2.9512202198     2.9064722731    -5.6039816417
 H     -3.7914734383     3.3187621510    -5.1818114355
 H     -3.1789509987     1.9809324376    -5.9857530269
 H     -2.2204211566     2.8114392885    -4.8890431932
 H     -2.6140361040     3.5147556171    -6.3593185001
 N      6.7115480613     9.5626154660    -3.9280980669
 H      6.2713434429    10.4870731786    -3.8517179046
 H      7.4473170610     9.4741271699    -3.2174304329
 H      7.1236013006     9.4558976126    -4.8624743037
 H      6.0039300119     8.8333648034    -3.7807695521
 N      2.8083413385     1.9187855874    -6.1667944772
 H      3.4851831355     1.6042086187    -5.4616968881
 H      1.9893914863     2.3238675813    -5.6983241973
 H      2.5141861499     1.1190456399    -6.7396157979
 H      3.2446052416     2.6280202033    -6.7675403390
 N     -1.7016119286     7.7732116575    -0.9579566309
 H     -2.3105092188     7.6988262435    -0.1345812622
 H     -1.8238975782     6.9433993250    -1.5501495035
 H     -0.7225779568     7.8362486050    -0.6550468268
 H     -1.9494635536     8.6143723838    -1.4920481292
 N      4.4716833182     3.5729875139    -1.8974920197
 H      3.5411387478     3.2867629730    -2.2236797147
 H      4.5687642329     3.3486440705    -0.9002558386
 H      4.5859419749     4.5842652963    -2.0334983804
 H      5.1908874108     3.0722774368    -2.4325344628
 N      8.2610834710     6.7299929270    -6.6442467821
 H      7.8724030625     6.1824038126    -7.4209769795
 H      7.6679175961     6.6151865561    -5.8140610033
 H      8.2933572619     7.7219588304    -6.9073010977
 H      9.2106555851     6.4004219756    -6.4346488045
 N      8.6077740139     1.8460071407    -2.4770782725
 H      8.7624124955     2.2525295540    -1.5469908760
 H      7.6149740829     1.9281541916    -2.7257444028
 H      8.8771480415     0.8552677180    -2.4666593589
 H      9.1765615864     2.3480774951    -3.1689175462
 N      4.1540821657     2.8330585273   -10.5977140681
 H      4.1250012427     3.4095318431   -11.4468718354
 H      3.4489302360     3.1693294390    -9.9314428656
 H      5.0860052936     2.8980777361   -10.1716538490
 H      3.9563918624     1.8552956523   -10.8408885497
 N     -0.2556590421     2.3522133610    -8.7136039491
 H     -1.0010714903     1.6514277689    -8.8001830085
 H      0.0344891720     2.4236813936    -7.7312898346
 H     -0.6034356581     3.2632859676    -9.0349038946
 H      0.5473810819     2.0704576314    -9.2880391431
 N      3.4319552322     4.5749449197     3.9656848490
 H      3.0462503016     4.3865925320     3.0329516706
 H      4.2628488948     5.1717853340     3.8783239497
 H      3.6927848311     3.6886007156     4.4135658558
 H      2.7259365255     5.0528009137     4.5378970115
 N      2.4516786413     6.4136661397     0.2750587881
 H      1.4721628992     6.7202904996     0.3027447125
 H      2.4906813884     5.4124359310     0.0508902350
 H      2.8873398842     6.5766769817     1.1904069573
 H      2.9565294395     6.9452614453    -0.4438067256
 N      9.0777543853     6.0768193794    -2.2804904985
 H      9.4291431837     5.6879363567    -1.3975794019
 H      9.7493820754     5.8810418184    -3.0320369561
 H      8.9585523085     7.0920516611    -2.1838995925
 H      8.1739403157     5.6462473027    -2.5084451837
 N      3.7467768538    -1.1024827749    -3.2571389099
 H      3.7718986432    -1.1073441225    -4.2835800240
 H      3.0888160101    -1.8184821138    -2.9274918863
 H      3.4419633250    -0.1794031816    -2.9266116020
 H      4.6844294613    -1.3047016862    -2.8908731272
 N      1.6645073172    10.1545255849    -2.1952039348
 H      1.8522296503     9.2479042073    -2.6390891689
 H      1.9176265588    10.1078866460    -1.2012270013
 H      0.6665365450    10.3790064662    -2.2840757291
 H      2.2216366976    10.8833041370    -2.6564242722
 N     -3.3786422534     3.7720869291     0.3362038881
 H     -3.7315956967     4.4632748150     1.0084532993
 H     -3.9072416818     3.8467733049    -0.5408589803
 H     -3.4915293783     2.8283258868     0.7245428075
 H     -2.3842026007     3.9499743828     0.1526790806
 N     -0.5788310922     0.5350393439     0.2261159062
 H     -0.9994333688     0.3773645010     1.1494080953
 H     -1.2361119576     1.0577366877    -0.3646497295
 H     -0.3683762491    -0.3689125504    -0.2129914337
 H      0.2885967969     1.0739685837     0.3326975918
 N     -2.1696466652     6.7326612106    -5.0759239870
 H     -2.2552613811     6.8098889522    -6.0961896848
 H     -2.9046462202     6.1121542616    -4.7167840896
 H     -2.2699220507     7.6627377159    -4.6526769369
 H     -1.2487570923     6.3458639879    -4.8380462306
 N      5.4015569408     7.6314477845    -9.0772518000
 H      4.6633050819     8.2588172083    -9.4172928217
 H      5.4656495091     6.8127071555    -9.6935233397
 H      5.1777088183     7.3250099864    -8.1231955029
 H      6.2995636350     8.1292573988    -9.0749958669
 N      3.6945790704     0.1709851240     0.3553403761
 H      3.4769202095     0.3047493135     1.3498090078
 H      3.3346683311     0.9671793083    -0.1838940497
 H      3.2546857317    -0.6948789884     0.0221606744
 H      4.7120417975     0.1068909926     0.2332868405
 N      1.1184264420     6.8981034714    -7.8389791993
 H      1.1699304376     7.8445718451    -8.2336702856
 H      2.0275431685     6.4329220333    -7.9455047493
 H      0.3982155301     6.3594393015    -8.3343302652
 H      0.8780166820     6.9554816274    -6.8424118817
 N     -0.3127409589    -0.8332103146    -4.1894691164
 H     -1.0909965467    -0.5441070032    -3.5853386561
 H     -0.6664797532    -1.0285450805    -5.1333694713
 H      0.1226240328    -1.6799429723    -3.8051038547
 H      0.3838876735    -0.0802459208    -4.2340638950
 N      4.8802833823     9.8654043463     0.1515382950
 H      5.8043838985    10.0945224969    -0.2328823166
 H      4.3489230499    10.7306416627     0.3040350780
 H      4.9939297305     9.3716541269     1.0445840679
 H      4.3738977503     9.2647993218    -0.5095840237
 N      7.1126566592     6.2471383221     1.6218343925
 H      6.8256398013     6.6678300983     2.5133924951
 H      7.4828157266     6.9774316597     1.0022469561
 H      6.3020616498     5.8000082556     1.1777105828
 H      7.8401091797     5.5432836845     1.7939884042
 N      6.9648337491     3.0790155403    -6.6223594338
 H      6.2993109159     3.6862461220    -6.1298287477
 H      6.7196495410     3.0396738880    -7.6186383225
 H      6.9262646893     2.1339653088    -6.2228246899
 H      7.9141092019     3.4561774338    -6.5181454956
 N     -2.9201601247     4.4955572299     4.5512954740
 H     -2.7872580258     3.5146035436     4.2787097168
 H     -3.2303665087     5.0381319725     3.7366671332
 H     -2.0327468459     4.8773843150     4.8990615933
 H     -3.6302689889     4.5521081333     5.2907431870
 N      1.6567959645    10.0573860929    -5.7342453086
 H      1.5950299982    10.3282610886    -6.7227025913
 H      0.7132111758    10.0134228280    -5.3318156090
 H      2.2147617599    10.7515805151    -5.2233599991
 H      2.1041808642     9.1362802038    -5.6591039979
 N      7.2342347129     1.5077588985     1.9804652910
 H      6.3993073399     1.4602828298     2.5761820040
 H      7.0199729290     1.1097639440     1.0585506585
 H      7.9957226258     0.9736021995     2.4152621442
 H      7.5219351440     2.4873865746     1.8718669374
 N      1.2248748732     9.3482001030     0.7921253755
 O      0.6815976148     8.5031973325     0.0614831586
 O      0.8599008991     9.4750978801     1.9726798484
 O      2.1331268369    10.0663056746     0.3422127574
 N      2.7233414576     9.9053401909    -8.6278860829
 O      1.6103670625     9.3975029875    -8.4124625892
 O      3.5138609277     9.3583347818    -9.4145765943
 O      3.0457966421    10.9601836525    -8.0566186054
 N      6.7015079957    -0.4681166907    -1.0703090220
 O      6.3159011221     0.1367385479    -0.0561712650
 O      7.9064695335    -0.4694403073    -1.3721100351
 O      5.8821526720    -1.0716487986    -1.7826463394
 N      1.2904544921    -1.8249845923    -1.5098117664
 O      2.3004848062    -1.6831613637    -0.8007681519
 O      1.4021025256    -2.2483541077    -2.6722707468
 O      0.1687752414    -1.5434380790    -1.0563960356
 N      1.9316460343     3.2413677137     0.6496055378
 O      2.1851228159     3.7513235823     1.7535586366
 O      1.5029401765     2.0771925022     0.5869535210
 O      2.1068752517     3.8955875834    -0.3916963823
 N      0.8169932162     7.2914810987    -4.0661190755
 O      0.1228139821     6.6490811175    -3.2608518118
 O      0.5872337565     7.2136117634    -5.2843821292
 O      1.7409326538     8.0117509952    -3.6531229528
 N      2.1653807198     0.4113035287   -10.6184423567
 O      1.6263954535     1.4577712743   -10.2216829194
 O      1.5429089689    -0.6628051328   -10.5755772977
 O      3.3268386722     0.4389444670   -11.0580672068
 N      3.4729870919     4.4761430109    -7.8857690858
 O      3.4205642519     5.7076135026    -8.0398800359
 O      4.2479534264     3.9876242448    -7.0468444727
 O      2.7504430157     3.7331906873    -8.5705833002
 N      7.5566251485     9.6980714444    -7.4346320809
 O      7.1806426334    10.8498520883    -7.7085963259
 O      7.8846782653     9.4120565417    -6.2711912621
 O      7.6045545853     8.8323050062    -8.3241093707
 N     -3.5310288890     4.9661857962    -2.7873128653
 O     -3.7535817188     4.9717863247    -4.0093835601
 O     -4.2444054811     4.2884220976    -2.0291914254
 O     -2.5950987137     5.6383495075    -2.3233632370
 N      6.3812040983     4.6433818079    -9.2804402626
 O      7.0894402492     5.2938520299    -8.4941146585
 O      6.3206690524     3.4064410213    -9.1838436298
 O      5.7335024718     5.2298528447   -10.1633632103
 N     -2.0043259567    -0.0718636944    -7.2265268343
 O     -1.6631746617     0.1268307708    -8.4043019462
 O     -2.9192543935     0.6007427590    -6.7230147437
 O     -1.4305483530    -0.9431653144    -6.5522632701
 N      3.8945758668     1.1900188957     3.5014340165
 O      5.0802750969     0.9083398179     3.2610340503
 O      2.9841710342     0.6551072670     2.8471783317
 O      3.6192812477     2.0066102596     4.3960903878
 N     -3.1345086890     6.6280856274     2.2501583362
 O     -3.0021771925     7.2662137950     1.1926618928
 O     -2.6615980288     7.0747143371     3.3084098252
 O     -3.7397513330     5.5433278769     2.2494032898
 N     -2.3154523305     1.4776213704     2.7343198880
 O     -2.9929847263     1.5693061939     1.6972270008
 O     -2.6633537237     2.0869051388     3.7593837012
 O     -1.2900177161     0.7766522141     2.7463489718
 N      8.8711150692     3.8993739433     0.5322414616
 O      8.8819886566     2.8473590267    -0.1281858934
 O      9.3152336286     4.9483415892     0.0368189208
 O      8.4161225562     3.9024212164     1.6880922879
 N      6.5932669193     5.1546883606    -3.9489082742
 O      7.1191850098     6.1878341947    -4.3950447539
 O      6.8408960981     4.7823132608    -2.7900146269
 O      5.8197190273     4.4939170944    -4.6616660157
 N      4.5126081331     7.3198145754     2.7697564262
 O      3.3036393832     7.0913014062     2.5988933110
 O      5.0582144646     8.2595130102     2.1678440623
 O      5.1759710856     6.6086287374     3.5425325273
 N      0.3428107868     3.8667820930    -5.6372304522
 O     -0.6225136486     4.4802950348    -5.1527012832
 O      0.1667064865     2.7678283093    -6.1888696166
 O      1.4842404414     4.3522233257    -5.5701204026
 N      7.8069454719     8.8375789195    -1.0875085641
 O      7.7776424189     8.0051927852    -0.1659378585
 O      7.1920880479     9.9110027908    -0.9746836925
 O      8.4511064675     8.5965409884    -2.1219049741
 N      5.1622379870     3.8774462775     1.1497933874
 O      5.0162122193     4.9719681895     0.5808327823
 O      4.8961813318     2.8240514750     0.5476379611
 O      5.5743207417     3.8363191347     2.3209103614
 N     -1.8030356970     1.6198764078    -2.4992685701
 O     -1.9867836596     0.4002448775    -2.6467593407
 O     -1.5669973053     2.3362467119    -3.4862424178
 O     -1.8553261681     2.1231380393    -1.3648030385
 N     -1.5338842127     5.2558167175    -8.0358354744
 O     -2.2607207713     4.3136322778    -7.6794438224
 O     -1.7659600299     6.4069301446    -7.6307470841
 O     -0.5749710650     5.0468875619    -8.7973161298
 N      4.4252631233     8.3599926886    -6.1746879284
 O      3.2417885129     7.9826322209    -6.1768867500
 O      5.3346152378     7.5540847375    -6.4327751562
 O      4.6993858400     9.5432620599    -5.9144016695
 N      4.1722513756    11.4928662237    -3.5944877575
 O      5.1759508435    11.8047619447    -4.2565499512
 O      4.2976688121    11.1096647740    -2.4195643445
 O      3.0431335622    11.5641720099    -4.1073493897
 N      9.6661189266     4.4479454117    -4.9621105137
 O      9.2425813024     4.1519728359    -6.0917272745
 O     10.0601291024     5.6027771740    -4.7294358629
 O      9.6956463986     3.5890855339    -4.0651676816
 N      2.0674014181    -1.0753168534    -6.5583702819
 O      3.0123843762    -0.9686010274    -5.7592227033
 O      1.7940079083    -0.1375360211    -7.3257300479
 O      1.3958114291    -2.1198143524    -6.5901581200
 N      0.4600828716     5.0790725516     5.2444174103
 O     -0.7077238407     5.4736841325     5.3978028516
 O      1.3575581878     5.8899252045     4.9614440141
 O      0.7304144855     3.8736073472     5.3740054694
 N      2.1515903744     1.7091475171    -2.9902604682
 O      2.1871138715     2.9473247265    -3.0833904326
 O      2.8015071926     1.1342583075    -2.1013687780
 O      1.4661495072     1.0458589833    -3.7860228348
 N     -1.2420850387     9.6626884319    -3.4845905345
 O     -0.9503232188    10.0604388331    -2.3445521274
 O     -2.2033991320     8.8928804284    -3.6467286323
 O     -0.5725322263    10.0347463337    -4.4624916311
 N      4.1871477858     7.3482851243    -2.2548354226
 O      3.8894636881     6.1439354263    -2.3176358512
 O      3.7593781513     8.0458898974    -1.3202881359
 O      4.9126021021     7.8550304570    -3.1265829825
 N     -0.5475521719     4.9113351886     1.1848616698
 O     -0.8705258823     4.4547546393     0.0756997811
 O     -0.0117349966     6.0291967217     1.2642559919
 O     -0.7603958083     4.2500536725     2.2146300653
 N      5.8350951034     1.4545744191    -4.1477663982
 O      6.0967284149     1.9051741719    -3.0201468773
 O      4.6526719666     1.3199120247    -4.5037993689
 O      6.7558856698     1.1386368062    -4.9193535696

306
n=34 OPLS/AA
 N     13.5947172199    -6.7273636679    -4.7662308784
 H     14.2056041468    -6.4563663821    -5.5457266971
 H     12.6293749670    -6.8189916474    -5.1038006246
 H     13.6345428825    -6.0084301865    -4.0342581399
 H     13.9093474784    -7.6256661918    -4.3811388113
 N      3.6678365621    -3.1263589061    -5.6377330195
 H      3.9243908451    -3.8308451237    -6.3392422259
 H      3.8515327085    -2.1880267146    -6.0119296382
 H      4.2252632008    -3.2710005251    -4.7876801572
 H      2.6701597440    -3.2155639474    -5.4120807398
 N     11.9578073844   -11.1955597738    -5.6826190134
 H     11.8728727204   -10.3555091471    -6.2668596701
 H     11.0402643437   -11.4312581201    -5.2866445907
 H     12.6234642692   -11.0172209241    -4.9214805959
 H     12.2946281217   -11.9782500859    -6.2554917657
 N      8.6793633753   -12.7896406907    -7.1246685907
 H      7.8252470041   -13.0847828947    -7.6121236158
 H      8.4616115947   -12.5943617198    -6.1404506418
 H      9.0505748675   -11.9411421057    -7.5679379259
 H      9.3800192029   -13.5382763300    -7.1781626542
 N      9.2458469117    -7.8753111019    -6.4401576911
 H      9.2738472410    -7.3431623783    -7.3178078578
 H     10.1995933555    -7.9857171176    -6.0762718325
 H      8.8365723650    -8.8007949858    -6.6139663510
 H      8.6733747125    -7.3715694078    -5.7525855779
 N      1.1319556339    -8.0895670039    -6.0747670925
 H      0.6147100377    -8.6649559888    -6.7497638382
 H      1.6761459471    -8.6983093471    -5.4522525560
 H      0.4697926085    -7.5357386329    -5.5188446272
 H      1.7671734386    -7.4592646070    -6.5782080058
 N      7.9881866560    -3.5620815202   -14.8111798730
 H      8.7565650167    -3.3911088840   -14.1519385287
 H      7.0919206515    -3.3645918363   -14.3508107173
 H      8.0087073929    -4.5430346007   -15.1137447046
 H      8.0955543111    -2.9495905932   -15.6282248994
 N     12.6319946949    -2.4555440718    -5.6547243998
 H     13.4833102063    -2.9182251356    -5.9944658173
 H     12.6240211428    -1.4786580230    -5.9707382531
 H     12.6135819157    -2.4834493127    -4.6285091245
 H     11.8070663437    -2.9418442667    -6.0251847351
 N     -0.2206186928    -4.6304911222    -8.0626511160
 H     -0.7212779324    -3.8794160984    -8.5520004106
 H     -0.2714338014    -4.4721120148    -7.0494539148
 H      0.7623467184    -4.6363876520    -8.3592649313
 H     -0.6521102434    -5.5340479919    -8.2898856839
 N     11.4964947210   -11.8914439516   -10.7278904801
 H     10.6110716550   -11.5904339393   -10.3040331169
 H     11.3209531493   -12.2357982055   -11.6791212565
 H     11.9085783741   -12.6429216115   -10.1624668217
 H     12.1453748432   -11.0966217568   -10.7659403126
 N      9.2156388496    -5.4036138302    -2.4237721320
 H      8.9208426066    -6.2014388340    -1.8486142963
 H      8.4524309426    -4.7187588974    -2.4759458532
 H      9.4475133390    -5.7303493010    -3.3691364414
 H     10.0417682232    -4.9639090656    -2.0013913771
 N      4.6389946984   -12.0213444871    -9.5842403360
 H      4.3280057697   -12.2721664828    -8.6384019194
 H      4.2193815581   -11.1244857859    -9.8559091934
 H      4.3462801119   -12.7503788109   -10.2453474754
 H      5.6623110508   -11.9383471132    -9.5973018347
 N      2.8303556161   -10.1919699978   -13.6703630707
 H      2.4438537796    -9.8827597409   -12.7707845888
 H      2.6394217977   -11.1925723439   -13.7991027589
 H      3.8447083642   -10.0331143490   -13.6797922494
 H      2.3934381464    -9.6594332561   -14.4317718095
 N     12.7375923693    -6.8369369896    -0.7818140461
 H     11.7666560027    -6.8085532031    -0.4490783700
 H     12.8665090685    -6.1365950435    -1.5215006883
 H     12.9443440205    -7.7708795432    -1.1549635944
 H     13.3728594400    -6.6317201410    -0.0017132078
 N     11.7672482523    -3.1187315436    -9.4304925270
 H     10.8915651988    -3.6311853387    -9.2729920659
 H     11.7263707387    -2.2142889461    -8.9461916885
 H     11.8960476313    -2.9624522869   -10.4370823332
 H     12.5550085875    -3.6670001017    -9.0657038669
 N      3.5335535598    -4.5160811262   -13.1551546646
 H      3.9717682985    -5.0415171581   -12.3895693221
 H      2.6707204141    -4.0740840715   -12.8169354285
 H      3.3105566286    -5.1565357502   -13.9260799316
 H      4.1811693249    -3.7921880366   -13.4880332307
 N      6.7847282108    -4.8850152902    -8.7110087795
 H      7.7643144649    -4.8847678629    -9.0186559917
 H      6.2521178978    -5.5657768135    -9.2651970943
 H      6.3844765694    -3.9486621208    -8.8424503621
 H      6.7380048653    -5.1408543635    -7.7177319693
 N      6.2533590369   -13.4089898909   -12.3882052530
 H      6.3720409091   -13.8523106869   -11.4697187900
 H      5.9545949140   -12.4348004606   -12.2619925829
 H      5.5415000748   -13.9185118497   -12.9247494875
 H      7.1453003654   -13.4303369983   -12.8963592569
 N      4.3338980252    -8.2216151721    -7.9360917085
 H      4.2394700870    -7.4187613506    -7.3030473155
 H      5.3289647658    -8.4033199733    -8.1123308425
 H      3.8612548050    -8.0149155728    -8.8238524793
 H      3.9059023509    -9.0494630097    -7.5051355801
 N      7.0260081888    -8.8160922685    -2.7539679265
 H      7.4473078544    -9.7424245910    -2.8905370214
 H      7.1612713438    -8.2504650811    -3.6001383875
 H      7.4740111599    -8.3506366816    -1.9559203348
 H      6.0214428075    -8.9208436227    -2.5692760952
 N      0.6497144392    -6.7075447341   -11.4353046215
 H     -0.0504188111    -7.4384142510   -11.2624483849
 H      1.4677780542    -6.8686761068   -10.8361024119
 H      0.2448597466    -5.7884264185   -11.2218808083
 H      0.9366380853    -6.7346628717   -12.4207867127
 N     12.8143840075    -7.4293707815    -8.9217252137
 H     13.2294290545    -7.8170819812    -9.7770928143
 H     12.0810708346    -6.7557113629    -9.1720639116
 H     13.5414043848    -6.9556493968    -8.3728491396
 H     12.4056321603    -8.1890407628    -8.3648958223
 N      0.2737307940   -11.1522436518    -9.9307758477
 H      0.9669648113   -11.4684639385   -10.6190108549
 H      0.6774327617   -11.2071637316    -8.9883093010
 H     -0.5579901263   -11.7520919740    -9.9823299474
 H      0.0085164045   -10.1812552712   -10.1334539578
 N      8.2497159138    -3.0144790877    -5.4729391161
 H      7.4183160157    -2.8136398998    -6.0409830648
 H      7.9880583940    -3.0401430407    -4.4804113384
 H      8.9520811604    -2.2806928065    -5.6228600221
 H      8.6404072752    -3.9234404079    -5.7475025921
 N      3.9206711127    -6.3530383510    -3.5375010632
 H      3.0391573265    -5.8358849021    -3.6361005184
 H      4.3326532817    -6.5071909680    -4.4652630740
 H      3.7379307167    -7.2586077605    -3.0894100943
 H      4.5729422676    -5.8104692698    -2.9592306621
 N     10.6356132136   -10.8305905083    -1.8726848008
 H      9.9103216411   -10.8586906120    -2.5989069546
 H     10.4312800853   -10.0697816356    -1.2141618191
 H     11.5508400779   -10.6689315670    -2.3091039772
 H     10.6500103437   -11.7249582461    -1.3685671594
 N     11.0037723949    -6.0327615042   -12.6052374171
 H     10.7914768093    -6.2090369218   -13.5942235945
 H     11.3840540240    -5.0847886886   -12.5005086782
 H     11.6949742812    -6.7170751508   -12.2763144632
 H     10.1445842583    -6.1201454275   -12.0499038958
 N      5.2249632464   -12.1372286020    -5.5001624280
 H      4.6777534187   -11.6337565508    -4.7921275448
 H      4.6797462014   -12.9329389303    -5.8520404361
 H      6.0969440036   -12.4791186460    -5.0794531685
 H      5.4454088290   -11.5030997903    -6.2770278729
 N      8.0491927110    -8.4277357664   -10.3681542374
 H      8.9579530503    -8.7938782983   -10.0610217094
 H      7.6436959213    -9.0609200016   -11.0673571860
 H      8.1775205203    -7.4971794948   -10.7826811037
 H      7.4176022373    -8.3589656274    -9.5615566515
 N      9.7877995176   -15.3870616492   -10.0652487267
 H     10.5789162031   -14.8890794244    -9.6405321255
 H      9.5609599075   -14.9599053533   -10.9709616920
 H      8.9722187777   -15.3265349424    -9.4444427195
 H     10.0391039526   -16.3727263916   -10.2050579560
 N      5.8453213321    -7.1877352761   -14.5485910690
 H      5.7636962277    -8.1740073038   -14.2750203703
 H      6.5668663787    -7.0920220972   -15.2727777982
 H      6.1057096805    -6.6258218769   -13.7296363914
 H      4.9450129622    -6.8590907869   -14.9169294498
 N      8.2398380057    -1.8332816532   -10.6338605611
 H      9.1500304270    -1.6554428923   -11.0744955903
 H      8.2889565171    -1.5913126131    -9.6372297162
 H      7.9996058243    -2.8265605331   -10.7334652291
 H      7.5207601408    -1.2598104012   -11.0902521379
 N      3.4507408912    -2.6791763252   -10.0170012552
 H      3.9127134400    -2.3199347807   -10.8606617167
 H      2.4367692199    -2.5380473989   -10.0956063536
 H      3.8033488990    -2.1772008817    -9.1936399912
 H      3.6501324558    -3.6815218898    -9.9180977808
 N      9.3818496183   -10.1425545635   -13.6590705720
 H      8.6684531421   -10.1473689510   -12.9206408957
 H      9.1261884096    -9.4549711892   -14.3774723643
 H      9.4410462421   -11.0754483011   -14.0838535263
 H     10.2917099848    -9.8924298175   -13.2543147827
 N      7.7073075616    -5.3092371672   -11.9960864232
 O      8.5107310840    -6.2075564048   -11.6951693217
 O      6.9721171553    -5.4404340051   -12.9887093965
 O      7.6390743904    -4.2797202629   -11.3043799944
 N      2.8406446914   -12.8471883797   -12.1780495685
 O      3.6228558193   -13.5111968696   -11.4778664584
 O      1.9000343986   -12.2335975163   -11.6472233819
 O      2.9990439837   -12.7967707127   -13.4090598563
 N     10.7735383737    -2.8799456571   -12.3535374977
 O     10.5754257068    -1.8307940712   -11.7186751253
 O      9.9913100243    -3.2155633135   -13.2582460192
 O     11.7538801792    -3.5934801611   -12.0836911312
 N      8.8968315658    -6.8826504817   -15.2321993602
 O     10.0373987228    -6.4926356396   -14.9321778703
 O      8.5975951156    -8.0817682381   -15.1073311739
 O      8.0555001818    -6.0735469159   -15.6570893784
 N      9.4261382420   -13.3221952498   -13.0159807668
 O     10.5483082388   -12.7900428036   -12.9921861631
 O      9.2240959829   -14.3740618786   -12.3868755040
 O      8.5060097635   -12.8024806487   -13.6688811589
 N      6.9463408517    -9.7780376990    -7.3633688902
 O      6.9242555616    -8.7082546879    -7.9943161623
 O      5.9466638718   -10.5153334090    -7.3556953778
 O      7.9681039442   -10.1105252677    -6.7400946289
 N      3.7492828024    -9.4559539861    -3.5662499775
 O      2.8082203289    -8.8999306868    -4.1563833713
 O      4.0245329183   -10.6414762283    -3.8148305434
 O      4.4150956960    -8.8264545363    -2.7275353425
 N     10.7734406726    -9.8352663498    -8.3349988641
 O     10.3058410385    -9.1520250169    -9.2610386980
 O     11.6477015663    -9.3591434948    -7.5920366661
 O     10.3667790857   -10.9946314711    -8.1519210808
 N      8.5417540657   -11.7946529445    -4.0779270252
 O      8.2110427137   -11.1369269732    -3.0774049319
 O      9.7239266562   -11.7930263931    -4.4593496667
 O      7.6902921418   -12.4540059981    -4.6970269754
 N      5.9435309760   -10.0350772973   -12.8825441369
 O      5.3565192634    -9.6262237771   -13.8980607341
 O      7.0131031015    -9.5108888446   -12.5300390372
 O      5.4609701746   -10.9681200213   -12.2195321057
 N     14.1513430607    -4.9859451357    -7.3527979088
 O     14.3813430422    -4.2141521444    -6.4070423917
 O     14.4306241875    -6.1921337622    -7.2521551719
 O     13.6420615425    -4.5515491507    -8.3991970052
 N     11.7072289477   -13.8291518298    -8.0095855609
 O     11.9239423098   -14.0046287452    -9.2200652517
 O     10.7234587115   -14.3630864852    -7.4709504180
 O     12.4742864392   -13.1197396880    -7.3377404722
 N     10.6555474286    -5.1671072492    -5.9308610357
 O      9.7685088016    -5.3713560346    -5.0856020111
 O     10.7645350609    -4.0479980554    -6.4588138928
 O     11.4335990498    -6.0819683940    -6.2481674587
 N      8.3608532388   -11.7306418099   -10.3106067231
 O      8.9112090488   -10.9376368313   -11.0924439807
 O      7.2020719774   -11.5135422252    -9.9193118606
 O      8.9692791801   -12.7407471863    -9.9200640135
 N      2.4378927862    -7.0702551440   -14.6867161277
 O      2.2527260783    -8.1833806792   -15.2060260005
 O      3.4083970865    -6.3768043729   -15.0335090660
 O      1.6525545616    -6.6505800420   -13.8206126193
 N     -0.6234351302    -8.2073867412    -9.0181369476
 O     -0.8528288343    -7.0018732381    -8.8254360564
 O     -0.6857296263    -8.6755762046   -10.1670215950
 O     -0.3317466952    -8.9447113743    -8.0619524216
 N      5.5476791287    -2.1168231525    -7.8264732534
 O      6.1510681553    -2.3706110661    -6.7707596140
 O      4.4124329743    -1.6141096871    -7.7875727205
 O      6.0795366847    -2.3657489046    -8.9210883070
 N      1.0090117575    -4.8126758638    -5.1285953322
 O      1.8162631611    -5.0565197842    -4.2165080420
 O      1.0756054939    -3.7367103803    -5.7457512797
 O      0.1351659141    -5.6447980967    -5.4235269121
 N     10.2449582001    -1.2466480549    -7.3910960274
 O      9.3175155816    -1.3675744527    -8.2085585076
 O     10.0019912499    -1.2379731516    -6.1729376969
 O     11.4153687111    -1.1343964700    -7.7917922002
 N      6.2556746163    -4.2531105833    -3.1167543612
 O      7.3474361336    -3.6606070605    -3.1129760283
 O      5.2855114366    -3.7637442551    -3.7186861784
 O      6.1340761809    -5.3349813053    -2.5186003954
 N     13.4260929217    -9.6163088822    -2.8629565508
 O     14.1773556932    -8.9748593576    -3.6160599080
 O     12.9005580968   -10.6695447709    -3.2598510222
 O     13.2003647933    -9.2045221864    -1.7129577966
 N      2.6148087640    -8.9681928107   -10.4791518747
 O      1.8996073499    -9.2312200378   -11.4601317552
 O      3.4150672254    -9.8152885732   -10.0489971641
 O      2.5297516483    -7.8580689274    -9.9283262613
 N      0.6410604774    -3.5684535805   -10.9276884003
 O      1.4382373755    -3.6551731128   -11.8763751909
 O     -0.3134454189    -4.3590069059   -10.8442507303
 O      0.7983896020    -2.6911800166   -10.0624385831
 N      3.0053026514    -5.3107952283    -7.8562539881
 O      4.0930924509    -4.7433996628    -7.6618483931
 O      2.2509292905    -4.9145902243    -8.7601125711
 O      2.6718859445    -6.2743965735    -7.1468004291
 N      2.5283486497   -11.2462403541    -7.2804764357
 O      2.9829358356   -10.1596293019    -6.8859579664
 O      1.3347200712   -11.3364029946    -7.6123490407
 O      3.2673906371   -12.2426895679    -7.3431223505
 N      4.9103453318    -6.2696312803   -10.9130568193
 O      5.6276116716    -6.8450070461   -10.0778983692
 O      4.6151458961    -6.8400526910   -11.9763040241
 O      4.4882780877    -5.1238331815   -10.6849678811
 N      6.4706760685    -6.5213221514    -5.5969902355
 O      7.1710815735    -7.2231657494    -4.8487485611
 O      6.9813139269    -5.5742534050    -6.2177379122
 O      5.2596317301    -6.7665474972    -5.7244843360
 N      5.6676876551    -2.2058988201   -12.9810172904
 O      5.5551518356    -2.9786565785   -13.9470395713
 O      6.7152047776    -1.5571550049   -12.8233554651
 O      4.7327055993    -2.0818847771   -12.1726561842
 N      9.5333407105    -7.8179244117    -0.4403649816
 O     10.2792485875    -6.9005043874    -0.0596027872
 O      8.4545886424    -7.5513688268    -0.9955766589
 O      9.8661851695    -9.0019009742    -0.2659153583
 N     10.7733966324    -8.1366863072    -3.8376579260
 O     11.3499337061    -8.5223880001    -4.8681224414
 O      9.6872636713    -8.6411948517    -3.5078030636
 O     11.2829929299    -7.2464753531    -3.1370477090
 N     12.4577206870    -4.2129175818    -2.5582511289
 O     12.5030666352    -3.1497185500    -3.1990080834
 O     13.3378399453    -5.0742473147    -2.7210979689
 O     11.5322547354    -4.4147870432    -1.7546466873
 N     12.3770197505    -8.9361611107   -11.6340446190
 O     12.6827133228    -7.7322400143   -11.6460172679
 O     11.5493535068    -9.3749476102   -12.4497975889
 O     12.8989928421    -9.7012963236   -10.8063183338
 N      9.8307380031    -5.5539265375    -9.1391824480
 O     10.9096163456    -5.8499620337    -9.6789994707
 O      9.1450275649    -6.4362065530    -8.5965950541
 O      9.4375697823    -4.3756100772    -9.1419528215
 N      6.7643848701   -14.4353604057    -8.8574129361
 O      6.3124491029   -13.6777758946    -7.9828629479
 O      6.2876411783   -14.4142163288   -10.0042722524
 O      7.6930650766   -15.2140896204    -8.5851033888

315
n=35 OPLS/AA
 N     -0.5051740974    -7.4436140403    -4.1942760674
 H     -0.4097585186    -8.3305801077    -4.7026294486
 H     -1.3281517799    -6.9370952318    -4.5412358867
 H      0.3353549073    -6.8725971474    -4.3415385012
 H     -0.6181409055    -7.6341845381    -3.1917009282
 N     -1.8563528059    -6.5061074053     5.1311049503
 H     -2.1425560485    -6.3089836284     4.1649444988
 H     -2.1522918833    -5.7341531518     5.7399903078
 H     -0.8349699341    -6.6024970796     5.1725969238
 H     -2.2955936366    -7.3787955694     5.4468871300
 N      2.6943139470    -5.6851313782     5.2119586884
 H      2.3535664389    -4.8935959107     4.6537483005
 H      1.9057018209    -6.2946197500     5.4586356524
 H      3.1367186140    -5.3339596934     6.0693921159
 H      3.3812685823    -6.2183493876     4.6660581412
 N     -0.0431192431   -10.6019202123    -1.1395346606
 H     -0.9470122583   -11.0716125110    -1.0106833542
 H     -0.1901921737    -9.5876191954    -1.2011600259
 H      0.3965425369   -10.9371914842    -2.0047087573
 H      0.5681840425   -10.8112581161    -0.3415863796
 N     -0.5121872206    -2.6681679955     6.1243225125
 H     -0.5982437342    -1.7248167649     6.5204523268
 H     -1.2513945084    -3.2690057635     6.5074690220
 H      0.4060550278    -3.0585958908     6.3664645282
 H     -0.6051657516    -2.6202526440     5.1029045589
 N      3.7313278480   -10.4403949493     4.4736112237
 H      3.8536164931   -11.1085865197     5.2435473315
 H      4.6004498872    -9.9105496336     4.3389802170
 H      2.9674141993    -9.7929221265     4.7004380413
 H      3.5038309316   -10.9495221681     3.6114800549
 N     -5.9802682915    -5.8873306806     4.9649094900
 H     -5.4441904531    -5.1719128026     5.4699183104
 H     -5.3983527444    -6.7233355849     4.8356625114
 H     -6.2611571340    -5.5207285852     4.0478817446
 H     -6.8173723123    -6.1333450530     5.5061758856
 N     -3.3723055149     0.7194963031     0.8675499180
 H     -2.8117041091     0.0170812121     1.3641133091
 H     -2.8788315521     1.6198521755     0.8763497299
 H     -4.2816514890     0.8230458090     1.3329561096
 H     -3.5170343633     0.4180053318    -0.1032189931
 N      3.0629208887    -1.8681637848     1.9927631043
 H      2.0586961891    -1.6734646210     1.9041003390
 H      3.5169420010    -1.0999882453     2.5007058722
 H      3.4788830685    -1.9533172547     1.0579048928
 H      3.1971613182    -2.7458848287     2.5083412267
 N      0.2118202024    -7.0023592410     1.5366279950
 H     -0.0256375725    -6.3774413306     2.3159401969
 H      0.3725257086    -6.4461577737     0.6886608061
 H     -0.5623584219    -7.6571195910     1.3748507846
 H      1.0627508643    -7.5287176602     1.7670609515
 N      2.9278362719    -5.0386279750     0.2325230923
 H      3.4434211414    -4.9139344458     1.1116475794
 H      3.4449157821    -4.5918907129    -0.5338249253
 H      1.9996483421    -4.6076640116     0.3160261068
 H      2.8233603240    -6.0410226082     0.0362444647
 N      8.6849438942    -3.3660889632     1.9390803807
 H      9.1756568322    -2.5279669521     1.6059311581
 H      9.3001026859    -3.8955777615     2.5679332720
 H      8.4277714108    -3.9535412014     1.1372090034
 H      7.8362451258    -3.0872691218     2.4452477647
 N      2.8717204569    -9.4857373986    -4.4052235500
 H      2.2720060698   -10.2050753520    -4.8260936728
 H      3.0610991399    -8.7506099601    -5.0965686512
 H      3.7573065441    -9.9105636594    -4.1060656414
 H      2.3964694898    -9.0767013235    -3.5921666445
 N      6.7245004812    -0.7963122901    -0.5057024253
 H      6.2531133923    -0.2517084233    -1.2374379912
 H      7.4479865339    -0.2187158634    -0.0616472657
 H      7.1589114812    -1.6273840934    -0.9238438665
 H      6.0379900581    -1.0874402498     0.2001187094
 N      3.0534374245     0.2296236501     5.8719766148
 H      3.8446724145     0.7679499242     6.2439821401
 H      3.0632221521    -0.7152028122     6.2737749481
 H      3.1318242460     0.1677955407     4.8500821412
 H      2.1740316560     0.6979524720     6.1200675922
 N     -4.9162008063    -2.8500063018     2.4280366788
 H     -4.6049921673    -2.4908192047     1.5178883887
 H     -4.2010891821    -3.4800369055     2.8100203025
 H     -5.7972908036    -3.3638206032     2.3100926062
 H     -5.0614307689    -2.0653481438     3.0741445313
 N      3.0589650007     0.1496062487    -3.1617449147
 H      2.7612982889     0.1716170921    -4.1441634350
 H      3.8506117869    -0.4960286613    -3.0583736696
 H      2.2789041297    -0.1686074551    -2.5748202173
 H      3.3450455073     1.0914440407    -2.8696232936
 N      6.1842972063     1.5710189048     2.5405839496
 H      5.3484105427     2.1588219955     2.4404984369
 H      6.5454746962     1.6498943642     3.4984796476
 H      6.9032206563     1.8825380904     1.8770024595
 H      5.9400821158     0.5928217418     2.3463551572
 N     -1.1171361505     0.5046634165    -2.1228916119
 H     -1.2494715962     1.4468175184    -1.7367969659
 H     -2.0236824224     0.0252947206    -2.1740208165
 H     -0.4822178413    -0.0276557703    -1.5164672158
 H     -0.7131728707     0.5741981150    -3.0642810735
 N     -3.6381699042    -9.9718326583    -3.0225171817
 H     -3.6786956132    -8.9918515951    -3.3262125558
 H     -4.3633972823   -10.5113461122    -3.5095543144
 H     -3.7960618642   -10.0229442419    -2.0092584491
 H     -2.7145248968   -10.3611877296    -3.2450437032
 N     -3.5473529440     0.0771889514     6.2656587979
 H     -3.8821578863     0.3113625776     5.3236904009
 H     -4.2150217400     0.4268183267     6.9629480952
 H     -2.6306078501     0.5126653368     6.4211395835
 H     -3.4616246256    -0.9420902076     6.3548561945
 N     -1.2263525353    -3.0655357122     0.8067499560
 H     -1.0530592676    -2.8027969602    -0.1705800237
 H     -1.9092210614    -3.8316079522     0.8392858532
 H     -1.5958539282    -2.2557127637     1.3185028620
 H     -0.3472757153    -3.3720249167     1.2397901806
 N     -4.3650063810    -5.1661024431    -1.2103675383
 H     -5.1544195253    -5.2268222740    -0.5566274620
 H     -4.6700411714    -5.4652091996    -2.1440289385
 H     -3.6050382657    -5.7760494616    -0.8868731450
 H     -4.0305273303    -4.1963288964    -1.2539399710
 N      5.2750476805    -6.1099060701    -3.4397042085
 H      5.0718176816    -5.6280358149    -4.3232961518
 H      4.4140484981    -6.1861351882    -2.8855343654
 H      5.9755854123    -5.5760562292    -2.9119857629
 H      5.6387389320    -7.0493965787    -3.6380014144
 N      7.1510994867    -6.6620453384     4.5412441166
 H      7.1809647026    -7.4216930434     3.8511140341
 H      7.9903701737    -6.0785276296     4.4444635249
 H      7.1182036420    -7.0600770000     5.4871427284
 H      6.3148594575    -6.0878844205     4.3822555068
 N     -1.3920312323   -10.7358961953     3.2976429619
 H     -1.0190247011    -9.7911682725     3.4479472441
 H     -0.6145685524   -11.3957877278     3.1779365204
 H     -1.9789943161   -10.7420898188     2.4552229352
 H     -1.9555369962   -11.0145380418     4.1094652944
 N     -0.7081963829     1.8120807926     3.6875750042
 H      0.3129256514     1.8714640383     3.5980232376
 H     -0.9912467231     0.8260331723     3.7303217094
 H     -1.1495697016     2.2599761410     2.8759008857
 H     -1.0048937637     2.2908498767     4.5460540968
 N      5.9446069290    -2.7620183111     6.1879236013
 H      5.1986758412    -3.2127816589     6.7307268016
 H      6.2452853753    -1.9044638361     6.6658644760
 H      5.5929061642    -2.5270534776     5.2523309426
 H      6.7415596087    -3.4037747109     6.1027727138
 N     -4.3428950502    -8.5011073226     1.5877474436
 H     -4.3980128266    -9.0821708275     0.7430206643
 H     -5.1875626624    -7.9218953752     1.6604442825
 H     -3.5159489861    -7.8949857479     1.5328624020
 H     -4.2700557796    -9.1053779059     2.4146616030
 N     -2.0055763397    -3.5257774350    -3.6952927616
 H     -2.3658533459    -4.2317904349    -4.3479658960
 H     -1.3186665032    -3.9592182127    -3.0671855620
 H     -2.7815339843    -3.1433274470    -3.1422491244
 H     -1.5562518762    -2.7687743328    -4.2237710998
 N      2.1748855046    -3.8218429205    -3.6381258362
 H      2.8636443480    -3.6770706426    -2.8905374864
 H      1.3527847743    -4.3048657878    -3.2572400469
 H      2.5926398686    -4.3923697711    -4.3825826369
 H      1.8904736981    -2.9130653396    -4.0221424464
 N      2.2652607266     2.9046414594     0.4229200287
 H      2.8301273954     2.9352635534    -0.4339487077
 H      1.4828514743     3.5644380809     0.3408294348
 H      2.8487670211     3.1640141839     1.2269608972
 H      1.8992975658     1.9548500492     0.5578376561
 N      3.7839124676    -9.8053673450     0.3684293332
 H      4.1253520894   -10.0082864389    -0.5783963760
 H      3.3558844087    -8.8722306232     0.3852378054
 H      4.5695376236    -9.8334915909     1.0289122361
 H      3.0848760812   -10.5074609245     0.6379627451
 N      9.2397804826    -0.4999496328     5.1125868098
 H     10.0044835581    -0.1117564116     5.6771851865
 H      9.2285635580    -0.0446824560     4.1923473498
 H      8.3449254083    -0.3334735759     5.5877243084
 H      9.3811501509    -1.5098857095     4.9930909445
 N      6.6892152259    -7.1170242156     0.5318486816
 H      6.4844266934    -7.6347027951    -0.3308833990
 H      7.2552365320    -6.2899848980     0.3085539581
 H      7.2079142877    -7.7221544911     1.1791539860
 H      5.8092831910    -6.8212551825     0.9705693412
 N     -3.7140620433    -8.9234558002     4.6615838966
 O     -2.6983499035    -9.0286993934     5.3688819569
 O     -3.9787143979    -9.7985510908     3.8206408103
 O     -4.4651224332    -7.9431161272     4.7952290303
 N      1.7298318977   -11.5555444895     1.9851182714
 O      1.4630567350   -11.0945988444     0.8628981344
 O      2.9108903634   -11.6234810745     2.3639367394
 O      0.8155478585   -11.9485538660     2.7285205388
 N     -1.9715643498    -8.0819813774    -0.7466694433
 O     -1.5450382574    -8.4990087774     0.3429091684
 O     -3.0634090284    -7.4921707075    -0.8015919568
 O     -1.3062452280    -8.2547647865    -1.7813263745
 N     -3.0735194492    -5.5286797682     2.3781363147
 O     -3.0313680294    -4.8952138095     1.3104462624
 O     -2.5118992266    -6.6330259539     2.4676915417
 O     -3.6772915778    -5.0577991621     3.3562719276
 N      4.7357310771     1.7438848046    -1.2022376545
 O      5.4287470883     0.9899349114    -1.9053068385
 O      3.7259111131     2.2858034216    -1.6814096110
 O      5.0525352848     1.9559162516    -0.0199955621
 N     -3.1589888897   -10.9134395037    -0.0357835950
 O     -2.8828259907   -10.9796997232     1.1734978228
 O     -4.1489795674   -10.2643607128    -0.4121253175
 O     -2.4451605361   -11.4962585442    -0.8687239610
 N      6.3644933619    -9.2454843628     3.0174699194
 O      5.6736567736    -9.8180041156     2.1584100542
 O      7.2944235007    -8.4987772408     2.6700849431
 O      6.1253996188    -9.4196718724     4.2239157321
 N      2.3561243303    -7.5750870526    -1.6768491604
 O      2.3629813104    -7.6339966661    -0.4360830462
 O      3.0151997280    -6.6988643457    -2.2606910046
 O      1.6901914164    -8.3924008041    -2.3337739593
 N     -1.1636946325     3.0336904976     0.3739912505
 O     -1.6947656803     2.7277635256     1.4544495518
 O     -0.1687949356     3.7773185356     0.3595052200
 O     -1.6275236550     2.5959890791    -0.6919818785
 N     -0.1028081771   -10.5556458785    -4.1689549559
 O      0.1720116514    -9.8126519335    -5.1257474990
 O      0.8028317550   -11.1634188921    -3.5744415514
 O     -1.2832688881   -10.6908669187    -3.8066755258
 N     -1.8829967284    -1.5212690741     3.4316375837
 O     -1.5545760736    -0.6000392716     4.1974661778
 O     -1.6012036224    -2.6968174859     3.7174635585
 O     -2.4932109805    -1.2669502600     2.3799821683
 N      5.1800572490    -4.6887001847     3.0143517897
 O      5.2505078488    -4.8577320495     4.2429619201
 O      6.1844138923    -4.8638802444     2.3047056873
 O      4.1052491406    -4.3444879832     2.4953873439
 N      5.9839930321    -1.5749432480     3.2296810832
 O      5.0140112961    -1.6708832963     3.9997128032
 O      5.8512362785    -1.0112200599     2.1307681101
 O      7.0867324096    -2.0427267644     3.5585626010
 N      2.9355780424    -3.2686970612     6.9921460921
 O      3.2372947714    -2.0638604086     6.9733427145
 O      3.8266223028    -4.1310255513     7.0659540337
 O      1.7428160929    -3.6112054995     6.9371414837
 N      8.9178092292    -4.0881178194     4.9631296936
 O      9.5753401644    -3.0349401820     4.9245571110
 O      8.0633338602    -4.2547447346     5.8492026171
 O      9.1147538216    -4.9746692554     4.1156286704
 N      0.8973065284    -4.3300174526     3.0858274533
 O      1.5877358262    -3.6786218346     3.8870821222
 O      0.1485122376    -5.2303861944     3.5001475590
 O      0.9556715683    -4.0810441285     1.8702517002
 N      0.7272508898    -8.3179651964     4.8110702472
 O      0.6521011694    -7.2581975587     5.4547028943
 O      1.6229196983    -9.1391022398     5.0690028979
 O     -0.0932688590    -8.5565959829     3.9095042235
 N      3.6181836845    -7.5209822932     2.5734425717
 O      2.4976539700    -8.0131358307     2.3608021117
 O      4.3221682885    -7.1449310354     1.6215975004
 O      4.0347291304    -7.4048799202     3.7379290404
 N      6.4470421209     0.6701748703     5.9821816931
 O      6.9842905727    -0.3306933183     6.4848196155
 O      5.3896286730     1.1134321943     6.4601122904
 O      6.9672075357     1.2277861838     5.0016123841
 N     -4.9735842279     0.1795173898     3.4512020951
 O     -5.1988973690    -0.8575426630     4.0967703302
 O     -4.2454015250     1.0640409328     3.9311874740
 O     -5.4764541946     0.3320540225     2.3256475750
 N      0.3939223656    -0.9539391095    -4.5533624952
 O     -0.6782825513    -1.5640506524    -4.6988218787
 O      0.3869292783     0.2586269587    -4.2838211476
 O      1.4731212386    -1.5563941197    -4.6774445591
 N      5.2425760099    -9.0801649355    -2.3921335668
 O      4.4787168968   -10.0280042128    -2.1448728325
 O      5.4570644224    -8.7461041917    -3.5691705463
 O      5.7919471528    -8.4663859079    -1.4623565730
 N     -0.4900440684     0.8231524209     6.5950293779
 O     -0.7704227696    -0.2763051346     7.1005971563
 O     -1.3939659557     1.6313514962     6.3252936052
 O      0.6942574735     1.1144111355     6.3591971825
 N     -3.5277011580    -6.4056723125    -4.1949224612
 O     -2.5555998611    -5.8816480276    -4.7636363859
 O     -3.5855704546    -7.6407219965    -4.0752506865
 O     -4.4419338944    -5.6946463411    -3.7458799497
 N      2.8394803862    -6.3128829713    -5.3825010644
 O      3.3210992673    -7.3817523578    -5.7930852809
 O      1.6426802039    -6.2562815057    -5.0546542880
 O      3.5546622631    -5.3006142356    -5.2997635576
 N      0.3672167697    -0.2084604778     1.0808931561
 O      0.5876208561    -1.1129494687     1.9032918520
 O      1.2574694767     0.6139610283     0.8086967289
 O     -0.7434409177    -0.1263929270     0.5306904444
 N      0.7416664502    -2.0172530540    -1.3739242458
 O      1.4464766222    -2.8881901617    -0.8375203992
 O      1.2429834530    -0.9303935197    -1.7062426570
 O     -0.4644616957    -2.2331756542    -1.5780098453
 N      4.3424573810    -2.6901628361    -1.4671907317
 O      4.0736321775    -3.8591595328    -1.7899873304
 O      4.5559348371    -1.8370345033    -2.3444690994
 O      4.3978051728    -2.3742942180    -0.2671147993
 N     -3.7340429603    -1.7979172562    -1.1036279200
 O     -4.0599480326    -2.0557088052     0.0669904260
 O     -3.4120343785    -0.6401392278    -1.4180773135
 O     -3.7301464667    -2.6979044602    -1.9597975618
 N      7.5717121119    -4.3824388283    -0.9613296681
 O      7.6743566331    -3.1468499047    -1.0375006929
 O      8.0897528429    -4.9912676459    -0.0105514695
 O      6.9510263601    -5.0091994390    -1.8359375459
 N     -3.4950188904    -3.6894228978     6.4805943101
 O     -2.4943014873    -4.4224824124     6.5454505992
 O     -4.6159095726    -4.1850380193     6.2781402640
 O     -3.3748455145    -2.4607472726     6.6181921777
 N      8.9649680943     0.1428249588     1.7015156597
 O      9.4248345744    -0.9609856448     1.3651484753
 O      8.2378083449     0.7771908520     0.9193158620
 O      9.2322615786     0.6122700471     2.8200835422
 N     -6.3777052105    -5.6377689089     1.7892190182
 O     -6.6979204835    -4.8294441693     2.6764006260
 O     -6.1621995184    -5.2379104118     0.6330666105
 O     -6.2729955451    -6.8459531183     2.0581900347
 N     -0.3952453085    -5.1911363774    -1.5435820412
 O      0.0758769597    -5.0375008207    -2.6826421077
 O     -1.5914556664    -4.9361294956    -1.3266254076
 O      0.3298433649    -5.5997791448    -0.6214778660
 N      3.0106695694     1.7056831817     3.1135185014
 O      3.4489518143     0.5546759856     3.2751013566
 O      3.7369309450     2.5828807305     2.6174471500
 O      1.8461250115     1.9794930496     3.4480072670

324
n=36 OPLS/AA
 N     -9.0710493707     1.4254760727     2.3674567026
 H     -9.4403144388     2.0803518027     1.6681590655
 H     -9.8507286474     0.9458417230     2.8325220759
 H     -8.5225955558     1.9425794734     3.0646209659
 H     -8.4705592002     0.7331319295     1.9045240221
 N     -6.0522799922    -1.3628284830    14.1744296833
 H     -7.0189244846    -1.1019522567    14.4019777387
 H     -6.0143582927    -2.3605777393    13.9350700132
 H     -5.4490925579    -1.1822686709    14.9854775224
 H     -5.7267455752    -0.8065150109    13.3751936804
 N     -6.6817470241     9.3119537221     7.4620081431
 H     -7.2558171181    10.0820082095     7.0991091059
 H     -5.7512655076     9.3453055891     7.0291958444
 H     -7.1308587133     8.4158720125     7.2393609236
 H     -6.5890473164     9.4046298274     8.4803663452
 N     -6.9281848483     0.6499744804     6.0495447494
 H     -6.2504063240     1.0659494844     5.4000702191
 H     -7.7089858186     0.2474525653     5.5179804182
 H     -7.2836784928     1.3748553511     6.6839007347
 H     -6.4696680977    -0.0883590743     6.5962269932
 N     -1.5912969660    -2.4834019520     5.9786339375
 H     -1.2746712031    -2.7478711388     5.0383997788
 H     -2.4850008571    -1.9825120226     5.9105360730
 H     -0.8903389168    -1.8746786275     6.4172103293
 H     -1.7151765787    -3.3285462768     6.5483886531
 N     -2.2010179248     2.8057040504    13.7224901304
 H     -2.7186450775     2.1807345511    13.0934342081
 H     -1.9192678098     2.2882475445    14.5633767593
 H     -2.8008916094     3.5945527610    13.9910134968
 H     -1.3652677066     3.1592807363    13.2421354447
 N     -9.8097577105     6.3991398684     8.7627086781
 H     -9.2148643665     6.7046186315     7.9835933258
 H    -10.6682253650     5.9750669328     8.3919929960
 H    -10.0521669979     7.2085905344     9.3460292424
 H     -9.3037735333     5.7082836724     9.3292183893
 N      2.1404463509     1.8160360231    10.2634736587
 H      3.0007686166     2.1008065778     9.7807859462
 H      2.3642056757     1.5377312116    11.2261329349
 H      1.7163232724     1.0231580571     9.7677926429
 H      1.4804886768     2.6024485232    10.2791826410
 N     -6.3470149729    -3.2498191932     8.3952122805
 H     -7.0684084607    -3.7337237355     7.8477965999
 H     -5.4384928374    -3.3485335473     7.9271549219
 H     -6.2951196682    -3.6627888800     9.3338274515
 H     -6.5860396280    -2.2542310814     8.4720696156
 N     -9.8353924269    -2.5487234824    11.3660138114
 H     -9.6562214781    -1.6792849606    11.8819697450
 H     -9.5336296763    -2.4365055414    10.3910363442
 H    -10.8396773174    -2.7608873007    11.3911911223
 H     -9.3120410613    -3.3182152801    11.7998585364
 N     -2.3974891167     8.0154142911     7.0682691881
 H     -3.0844097275     8.5951501447     6.5720005995
 H     -1.5315982627     8.5505150195     7.2029351636
 H     -2.1971428518     7.1735751398     6.5156357277
 H     -2.7768062937     7.7424174249     7.9825047783
 N    -11.8424449207     0.9185381026     6.4527748762
 H    -12.4715984632     1.7285044173     6.5013185330
 H    -12.1095710144     0.2341930633     7.1700964237
 H    -10.8762326194     1.2254463621     6.6154912958
 H    -11.9123781984     0.4860093567     5.5241932994
 N     -0.8979204252    -0.8435623820    15.6080079113
 H     -0.3552402855    -0.3181067088    14.9125722931
 H     -1.7304463277    -0.3035517392    15.8716815976
 H     -0.3193842268    -1.0086520374    16.4400396396
 H     -1.1866103325    -1.7439385308    15.2077374376
 N     -3.5079665530    -0.9249966423     2.8555474553
 H     -2.7895140262    -0.2451698016     2.5800523899
 H     -3.1023164550    -1.8682079686     2.8614700737
 H     -4.2857933199    -0.8911530545     2.1861629199
 H     -3.8542417111    -0.6954550824     3.7945041696
 N     -4.1669061371    -5.8321963295     6.1010136106
 H     -4.1368955247    -6.8263962174     6.3557724057
 H     -3.6239700466    -5.2879406356     6.7816315847
 H     -5.1410688307    -5.5077881275     6.1023879566
 H     -3.7656901171    -5.7066613058     5.1642627434
 N     -0.7890161762    -1.6990143675    10.6918359261
 H     -0.1401457213    -1.0840974408    10.1867810742
 H     -0.3217807948    -2.0814275611    11.5223092449
 H     -1.0792444157    -2.4688163282    10.0775004848
 H     -1.6148931412    -1.1617155411    10.9807524088
 N     -1.6808768399     1.9077972321    10.0386199252
 H     -1.0234143831     1.6076947982    10.7679468373
 H     -2.3772913915     2.5428983617    10.4459134471
 H     -2.1551810997     1.0860346442     9.6462205849
 H     -1.1676198449     2.3945608322     9.2943995420
 N     -4.2884158572     5.4096776990     5.0851275491
 H     -5.2623795641     5.7188108998     5.1854642791
 H     -4.2608715132     4.5328793402     4.5515540935
 H     -3.8801275465     5.2575137702     6.0148491839
 H     -3.7502857535     6.1295070869     4.5886427377
 N      0.8741959927     6.1478312554     8.5151653490
 H      0.5322807816     5.9766097095     9.4680626510
 H      0.7857193464     7.1465988123     8.2940998932
 H      0.3185820078     5.5991940883     7.8484376064
 H      1.8602015020     5.8689222447     8.4500621733
 N      3.0017469815     5.9498715034     5.2107554096
 H      3.8954155291     6.2220156825     4.7846918342
 H      3.1802237923     5.4339240545     6.0803409106
 H      2.4798668957     5.3521680455     4.5591210976
 H      2.4514825791     6.7913784961     5.4188673812
 N     -6.8707843895     6.6477450093    12.0192517687
 H     -6.1915837014     6.5783145959    11.2523737206
 H     -7.5455659394     7.3934609345    11.8123404246
 H     -6.3785272796     6.8646036513    12.8938321202
 H     -7.3674599760     5.7546007879    12.1184600625
 N    -10.6899144627    -3.3794759401     7.0228191035
 H    -11.3121387689    -4.1061427507     6.6499540386
 H    -11.0514753511    -3.0493882043     7.9253436163
 H    -10.6473782717    -2.5938163638     6.3631485595
 H     -9.7486660651    -3.7685571493     7.1528298366
 N      1.0209052714     2.4932979561     5.6559076486
 H      0.6049817762     2.0317327302     6.4733434479
 H      0.4999335251     3.3528836356     5.4462994791
 H      0.9782962959     1.8615597010     4.8476213278
 H      2.0004090833     2.7270153081     5.8563671357
 N     -3.8892229577    -3.3678358073    11.2389588897
 H     -3.8436134280    -3.8889808431    10.3554637171
 H     -4.7464993722    -3.6231613209    11.7430627647
 H     -3.8952402424    -2.3601609500    11.0420053463
 H     -3.0715387440    -3.5990406228    11.8153028703
 N     -6.9726857559    -2.7776657769     3.5331920389
 H     -7.6544650063    -3.5088588649     3.7672215656
 H     -6.1202917065    -3.2114092712     3.1596607135
 H     -6.7420079705    -2.2417401401     4.3780630322
 H     -7.3739790044    -2.1486555434     2.8278230724
 N     -1.5606537803     3.2559183471     2.3155170224
 H     -1.6474353600     3.5302532438     3.3011363300
 H     -1.5270502031     2.2320036018     2.2469307312
 H     -0.6987284104     3.6536236518     1.9241723259
 H     -2.3694012322     3.6077931582     1.7898296625
 N     -2.6228600483     6.2548964884    11.3377238644
 H     -2.8927552381     5.2913405595    11.1076094234
 H     -2.9128345494     6.8821774117    10.5783371925
 H     -1.6040098386     6.3064448460    11.4540103256
 H     -3.0818408301     6.5396221981    12.2109382919
 N    -10.2977387830     4.3881855049     4.8974190198
 H    -10.3652901473     4.2291924093     3.8852954571
 H     -9.8344690042     5.2876264575     5.0724097916
 H     -9.7512294826     3.6324473785     5.3268640022
 H    -11.2399665638     4.4034756194     5.3051058428
 N     -6.5122481562     1.0319044398    10.1678422584
 H     -6.7928984416     0.3665841736     9.4378967411
 H     -5.8472452505     1.7091676588     9.7762808289
 H     -6.0677180841     0.5238173316    10.9414545834
 H     -7.3411311219     1.5280479474    10.5157361692
 N     -6.9324911235     7.0095774399     2.8679538954
 H     -6.9314220184     8.0363215518     2.8735649057
 H     -6.9048126735     6.6620126535     3.8337009162
 H     -6.1088709926     6.6692484144     2.3579915846
 H     -7.7848588085     6.6707281400     2.4065581807
 N     -6.2370139702     2.9710796849    13.7275423839
 H     -5.5651081919     2.4007474331    14.2543249247
 H     -5.8276786977     3.2344439158    12.8234856368
 H     -6.4597553196     3.8187873487    14.2623447138
 H     -7.0955130173     2.4303394864    13.5700147734
 N    -10.4686551507     1.4407856793     9.7148186282
 H    -11.0282165327     0.7873154312    10.2752682623
 H     -9.9955466491     0.9275986546     8.9617966439
 H     -9.7677930227     1.8923591172    10.3140758615
 H    -11.0830649434     2.1558688776     9.3081342910
 N     -1.0712640164     7.6441377667     3.1592577686
 H     -1.8664024975     6.9945640078     3.1525626088
 H     -0.9883578796     8.0740687776     4.0879776316
 H     -1.2215532493     8.3763492339     2.4553294784
 H     -0.2087432134     7.1315684149     2.9411613492
 N     -6.2798364662     4.6235901726     8.0699580920
 H     -7.1397899647     4.6196200882     8.6309396571
 H     -5.9237149812     5.5837873124     7.9962449574
 H     -6.4820035543     4.2605135562     7.1310548152
 H     -5.5738382022     4.0304397300     8.5215934845
 N     -6.0029294935     3.3491882776     1.1164265415
 H     -6.8193262140     3.6803092796     0.5890828448
 H     -5.1473343473     3.7363353517     0.7013256208
 H     -5.9662614268     2.3236576460     1.0821059844
 H     -6.0787967810     3.6564511556     2.0931912023
 N     -2.8720459681     1.6197605642     6.4617419300
 H     -2.2156701136     0.9629294659     6.0235869991
 H     -2.3544398598     2.2693932446     7.0653112986
 H     -3.5533377476     1.0979206631     7.0254441145
 H     -3.3647355122     2.1487982435     5.7326248810
 N     -8.2904558124     8.7529288900    10.0161885947
 O     -8.9995884375     9.0763362267     9.0489468847
 O     -7.1022790277     9.1122019992    10.0628434142
 O     -8.7695003577     8.0702478944    10.9367762263
 N    -11.9915303014    -1.4070204622     9.3023220612
 O    -12.3675566992    -0.8274913233     8.2699616414
 O    -11.8128600829    -0.7602143379    10.3476625327
 O    -11.7941739632    -2.6333567127     9.2893419990
 N     -4.6422988173     7.0832258261     9.1105658866
 O     -3.6104553885     7.7245146018     9.3695364553
 O     -5.0728290512     7.0431513049     7.9460678568
 O     -5.2436124963     6.4820110875    10.0160940767
 N     -6.8906544961    -3.9629450040    11.9910445280
 O     -6.0511281635    -3.6119644897    12.8366367030
 O     -8.0707183121    -4.1530578679    12.3291634421
 O     -6.5501167385    -4.1238127839    10.8073324859
 N     -4.6144106905     5.6857423233    13.9066067180
 O     -4.2875842292     6.7131932078    13.2897217572
 O     -3.7750983311     4.7947096672    14.1178730908
 O     -5.7805504499     5.5493239849    14.3122256327
 N     -8.6073387969    -1.0416731782     8.4616419247
 O     -9.4377718931    -0.2375747534     8.0068623001
 O     -8.9871172959    -2.1250959999     8.9359637481
 O     -7.3971262276    -0.7623485565     8.4420997101
 N     -7.8127374321     6.6575315218     5.8705809014
 O     -6.6716003215     6.4253054152     5.4382673103
 O     -8.8017296398     6.4791883879     5.1404397845
 O     -7.9648824575     7.0681010929     7.0330365453
 N     -8.8010876369     2.8830752790     7.2548754079
 O     -7.9018243292     2.2914589694     7.8748218222
 O     -8.9125382534     4.1166426993     7.3492580887
 O     -9.5889009623     2.2411236514     6.5405457377
 N     -8.2718893333     3.9816179382    10.9881989916
 O     -8.1860904812     4.7844293367    10.0441914036
 O     -8.4693780056     2.7762008202    10.7623988434
 O     -8.1601994231     4.3842239818    12.1580076697
 N     -2.3723748155     4.5875214144     7.9832928371
 O     -1.7549581168     3.5106250612     7.9373714302
 O     -3.4828100246     4.6906254174     7.4361903588
 O     -1.8793559081     5.5613145485     8.5763171996
 N     -0.8368885036     5.0873015625     5.4740027103
 O     -1.1270772921     4.0819277337     4.8046509027
 O      0.2137199320     5.1104691964     6.1363493617
 O     -1.5973087629     6.0695085480     5.4810078721
 N     -3.9989066203    -0.4036460399     8.7385446128
 O     -2.8015335429    -0.1473089510     8.9473673160
 O     -4.5427542371    -1.3526551349     9.3272970381
 O     -4.6524326070     0.2890265239     7.9409688424
 N     -9.9975272356    -0.6001221958     4.6546069917
 O    -10.5559795967    -1.4947797916     5.3109122998
 O     -8.7574258904    -0.5486746960     4.6044101865
 O    -10.6791767685     0.2430885791     4.0484980007
 N     -4.7550001934    -2.0401426470     5.9400798021
 O     -5.9645996683    -1.8292405903     5.7519114098
 O     -4.3906929373    -3.0469563865     6.5698608974
 O     -3.9097072943    -1.2442303236     5.4984667436
 N     -3.8247850920     0.6184379510    15.4911846761
 O     -4.1090489867    -0.5631729663    15.7481040978
 O     -4.6750330873     1.3642156868    14.9774611840
 O     -2.6902722887     1.0542714834    15.7479889532
 N     -3.3793213130    -4.0277046592     3.4916885336
 O     -3.2033518863    -5.2090594203     3.8329415193
 O     -4.5133757613    -3.6367566646     3.1690461854
 O     -2.4212355201    -3.2372972562     3.4730778813
 N     -7.7908396841    -4.6655846646     5.9861594579
 O     -8.4238385230    -4.4828167481     4.9331037758
 O     -6.6297023025    -5.1049575403     5.9445737850
 O     -8.3189786519    -4.4089794990     7.0808016940
 N     -6.9071303543     3.5522051702     4.4538597205
 O     -6.4571052057     3.5904721940     5.6110247526
 O     -7.8939520769     2.8437909778     4.1943406831
 O     -6.3703333483     4.2223528783     3.5562130032
 N     -1.2137123954    -3.0884113185    13.4464618116
 O     -1.6631158307    -3.0846279372    14.6044946908
 O     -0.2208918416    -2.3976673250    13.1632693076
 O     -1.7571299513    -3.7829392525    12.5716207322
 N     -8.3952564933    -0.0398344121    12.6420043531
 O     -8.8541922905    -3.744638E-40    11.4883845035
 O     -7.6830355693     0.8884508399    13.0591922691
 O     -8.6485418241    -1.0075803915    13.3784368796
 N     -9.2033809682     4.4880299258     1.6742227624
 O     -8.5994613212     3.7720700187     0.8583181220
 O     -8.8761899998     5.6776822681     1.8180674205
 O    -10.1344923333     4.0143371094     2.3462832857
 N     -6.6802017499    -0.3526882225     1.4384096215
 O     -6.6790974940     0.8299969381     1.0585774184
 O     -7.7356088138    -0.8786037425     1.8289819018
 O     -5.6258980931    -1.0094583918     1.4276695357
 N     -0.0191867854     4.5043506512    11.0990969365
 O      0.5161062075     3.7979199639    10.2287895157
 O     -0.0200758377     5.7409342806    10.9812918095
 O     -0.5535911564     3.9741972822    12.0872102797
 N      0.5822211447     0.9676780647    12.8676763522
 O      1.8151164655     1.0338988349    12.7312877586
 O     -0.1528250634     0.9405135779    11.8666833085
 O      0.0843716312     0.9286217499    14.0050589051
 N    -12.0419127513     3.9443862253     7.4984317979
 O    -11.7961060070     5.1455025431     7.6982230549
 O    -11.9388939687     3.1264215908     8.4275921167
 O    -12.3907385589     3.5612342335     6.3694793132
 N     -4.4800145441     3.4912079351    10.5864582890
 O     -5.3564515591     3.7235177593    11.4355214288
 O     -3.2999967682     3.8091937270    10.8088565707
 O     -4.7835955494     2.9409118760     9.5149960050
 N      0.1776042719     0.0728374731     8.0561869413
 O      0.6673449939    -0.0854706267     9.1867224257
 O     -0.0662543452     1.2174183781     7.6396711101
 O     -0.0682780309    -0.9134361261     7.3421667132
 N     -2.5742023016    -4.2523100492     8.4932146286
 O     -3.6920484619    -4.6057611779     8.9037145341
 O     -2.1697219942    -4.6373999039     7.3836564302
 O     -1.8608358743    -3.5137684714     9.1922734844
 N      0.5337698243     8.4162388710     6.2362409781
 O     -0.2788800922     8.7823050112     5.3710163800
 O      1.6581319856     8.0093186815     5.8997241131
 O      0.2220573285     8.4570929532     7.4379834087
 N     -4.3035201832     1.9820422289     3.6867332133
 O     -5.0417335393     1.1779194223     4.2795615727
 O     -4.1035303568     1.8586422212     2.4669814277
 O     -3.7652962203     2.9095657899     4.3136571441
 N      3.3700575757     3.9182139228     7.6630314616
 O      3.1977681650     5.1362392611     7.8355091271
 O      3.2837850847     3.4341310371     6.5223129476
 O      3.6286196855     3.1842708793     8.6312730894
 N      1.1440521752     5.1118063228     2.7694776199
 O      0.5480031517     4.6146864516     1.7996243805
 O      1.7375172065     4.3774453158     3.5766523711
 O      1.1466361694     6.3432881925     2.9321562392
 N     -3.8697358832     0.0603320144    11.9903732870
 O     -5.0794143596    -0.2177892639    12.0387928019
 O     -3.4967345407     1.2366715575    12.1321942614
 O     -3.0330580759    -0.8378869735    11.8001326445
 N     -3.7872593793     5.4758987410     1.7955268235
 O     -4.8689787464     6.0757258687     1.6810342976
 O     -2.9446418455     5.8666779895     2.6203329715
 O     -3.5481573534     4.4852915671     1.0852126298
 N     -4.6519984787     8.7762358526     4.9533480285
 O     -3.7832708248     8.0246629886     4.4806235798
 O     -5.7066659898     8.9767402056     4.3284541526
 O     -4.4660584716     9.3273048073     6.0509672368
 N     -0.8209555592     0.5609825523     3.7559902542
 O      0.3896441085     0.8330722737     3.8145866627
 O     -1.4257567078     0.6492938964     2.6745862649
 O     -1.4267545660     0.2005811967     4.7787986584

333
n=37 OPLS/AA
 N     -0.1140688594    -0.3588673736     2.5406379933
 H      0.7901014343     0.0413999435     2.2640548186
 H     -0.8717101061     0.2621202155     2.2330850045
 H     -0.1462977495    -0.4581997137     3.5620732134
 H     -0.2283681356    -1.2807895498     2.1033386672
 N     -3.5547599397    -3.0051354606    -1.3828684997
 H     -4.3394315117    -2.6953296412    -0.7975933714
 H     -2.7507254677    -3.2312073593    -0.7856627145
 H     -3.2967864161    -2.2548362071    -2.0345863953
 H     -3.8320971273    -3.8391683330    -1.9136309477
 N     -0.3855334096    -5.8985135171     0.9431750719
 H     -0.9933112869    -6.5050168776     1.5061988930
 H     -0.1100671839    -6.3912948682     0.0855506879
 H      0.4533616340    -5.6577034394     1.4840088137
 H     -0.8921173936    -5.0400394739     0.6969424411
 N     -7.1318309576     5.7123505158     1.3735135791
 H     -6.9920448641     6.6232193088     0.9207288758
 H     -7.0907526260     5.8270358649     2.3930205809
 H     -6.3952006861     5.0636826996     1.0721144560
 H     -8.0493255182     5.3354650769     1.1081899626
 N      0.8358805878    -3.9500839977    -2.0046374572
 H     -0.0846935020    -3.6019649565    -2.2971995462
 H      0.8903797801    -4.9607155256    -2.1775201871
 H      0.9687688400    -3.7665129895    -1.0031995303
 H      1.5690663366    -3.4711421802    -2.5406308503
 N    -12.3915623396    -3.4516071973    -3.2069215771
 H    -12.1399604707    -3.1227435351    -4.1464859915
 H    -11.6389616506    -3.2167209593    -2.5491561604
 H    -12.5250686617    -4.4694908566    -3.2249338577
 H    -13.2622583304    -2.9974731181    -2.9071112140
 N      0.6887242282     4.9435353899     0.3670099345
 H      1.4128391085     4.3878485680     0.8372289193
 H     -0.1217133568     4.3470910045     0.1628538636
 H      1.0641282061     5.3228642480    -0.5101542433
 H      0.3996436604     5.7163371981     0.9781116566
 N     -7.4358933859    -1.6417196660    -1.9462660167
 H     -8.1472780831    -1.0719265065    -2.4190277596
 H     -6.9067940149    -1.0542944512    -1.2911170580
 H     -6.7956520699    -2.0382055388    -2.6442098067
 H     -7.8938500685    -2.4024516125    -1.4307099029
 N     -3.9954414010    -6.8024871105    -3.8704685484
 H     -4.5626576954    -6.9105043288    -4.7194880143
 H     -3.8182866732    -5.8052920318    -3.7017887839
 H     -3.1016777786    -7.2932383057    -3.9912384776
 H     -4.4991440092    -7.2009138809    -3.0693597448
 N     -2.8763084816     5.5089963837     2.1384023090
 H     -2.4805353716     4.6518319860     2.5419725487
 H     -3.1011651295     5.3494781573     1.1493481605
 H     -2.1924015513     6.2709604918     2.2153278100
 H     -3.7311314884     5.7637140647     2.6469611100
 N     -5.8418360213     7.3551293916    -4.3492716671
 H     -6.3081246520     7.9044596881    -3.6178024362
 H     -6.5466816032     6.8536710163    -4.9024144055
 H     -5.2031792906     6.6787837160    -3.9146343109
 H     -5.3093589937     7.9836036811    -4.9622348035
 N     -8.3627502861    -6.9080495438    -3.8749245705
 H     -8.0719980698    -7.0565763327    -4.8483921043
 H     -9.3830491461    -6.8001520251    -3.8351370459
 H     -7.9143691555    -6.0597493022    -3.5094432633
 H     -8.0815844897    -7.7157206598    -3.3067268167
 N     -8.5542101768    -5.9897017236     0.2021107341
 H     -8.9676380174    -5.9949267046     1.1419438139
 H     -9.2603327097    -6.2809527564    -0.4840368374
 H     -7.7605345904    -6.6404769863     0.1737180383
 H     -8.2283357924    -5.0424504524    -0.0231811629
 N     -9.2017243389     5.4259138820    -2.6773277379
 H     -8.8084308578     4.5713878012    -2.2658164834
 H     -8.9872444024     6.2272430206    -2.0722619119
 H    -10.2198490152     5.3262403566    -2.7652075193
 H     -8.7913726973     5.5787835172    -3.6060246362
 N     -0.0114348453    -3.8502460126     4.5618685971
 H      0.6591802411    -3.9296533367     3.7884308294
 H      0.4108380810    -4.2224727973     5.4205696405
 H     -0.8582171892    -4.3856132033     4.3369749396
 H     -0.2575398608    -2.8632447906     4.7014982256
 N    -11.5156688943     2.7822361731     0.1958308513
 H    -10.8156797273     3.5049545122     0.4005977089
 H    -11.7523952268     2.2804931919     1.0598038311
 H    -11.1339820851     2.1207656777    -0.4904690012
 H    -12.3606178563     3.2227320145    -0.1866089341
 N     -6.5116669991     2.0016357471    -1.9465884432
 H     -6.6537166652     1.5246483674    -2.8446647371
 H     -7.3417794551     2.5625976110    -1.7219336345
 H     -5.6910472326     2.6153641207    -2.0110570889
 H     -6.3601247818     1.3039324247    -1.2086991871
 N     -4.3902384950    -0.1926972728     1.0329291944
 H     -4.5841489476     0.7761063084     0.7535469205
 H     -4.4813928747    -0.2798154150     2.0519169244
 H     -3.4355772866    -0.4453990332     0.7518610148
 H     -5.0598350599    -0.8216800078     0.5743916460
 N      0.3224439945     8.5420240675    -2.3931195512
 H     -0.5070909853     8.7366692086    -2.9660253758
 H      0.0498034476     8.4831406600    -1.4049725166
 H      1.0073061709     9.2972709968    -2.5147805525
 H      0.7397565369     7.6510155942    -2.6867003177
 N    -13.5484863833     0.6028098805    -2.9002759261
 H    -13.2795151419     1.5713944281    -2.6911478717
 H    -14.5168744113     0.5824680980    -3.2409304793
 H    -13.4734900757     0.0351575410    -2.0479955148
 H    -12.9240656425     0.2222203984    -3.6210296348
 N    -11.2708215977    -1.2853735592     0.7931438389
 H    -10.2817758794    -1.1051211517     0.5844964466
 H    -11.6360769157    -0.5363940045     1.3930212136
 H    -11.3597051343    -2.1861371806     1.2778707099
 H    -11.8057274982    -1.3138417247    -0.0828132179
 N     -8.8711332962    -3.1520072749    -5.0887448508
 H     -8.4610639476    -3.9664435078    -5.5607330388
 H     -8.1941780375    -2.3800189825    -5.0881620915
 H     -9.1077165435    -3.4004817114    -4.1210029712
 H     -9.7215742567    -2.8610856912    -5.5850817615
 N     -4.2824193171    -3.1421447281     3.9050894780
 H     -4.3901079652    -4.1632012922     3.9141859360
 H     -3.5833063280    -2.8654844886     4.6043282253
 H     -5.1824493305    -2.7010709213     4.1278795047
 H     -3.9738137497    -2.8388232048     2.9739642547
 N     -4.3676605076    -6.3966241646     0.2885571590
 H     -4.9192861327    -5.5367229726     0.3911008440
 H     -3.6535277039    -6.2607050097    -0.4365462871
 H     -4.9865789861    -7.1701377806     0.0186458275
 H     -3.9112497447    -6.6189300580     1.1810283515
 N     -4.7300961439     2.4585572314    -5.3993147794
 H     -4.5506029305     2.4352113279    -4.3886351800
 H     -3.8437082042     2.5865627343    -5.9014758065
 H     -5.3622684021     3.2378645849    -5.6167401892
 H     -5.1638048638     1.5745902558    -5.6904069577
 N     -3.9861951870     7.8307821043    -1.0307920386
 H     -3.7877370441     6.8701363954    -1.3341240104
 H     -3.8818789758     8.4697682699    -1.8276919656
 H     -3.3284023261     8.0983159276    -0.2891925984
 H     -4.9467622088     7.8849068886    -0.6721598753
 N     -3.6534968430     1.9415914349     4.5047176274
 H     -3.1459002139     1.3318587522     5.1564904523
 H     -4.1271032749     2.6856099090     5.0304249064
 H     -4.3498710738     1.3890136686     3.9909508836
 H     -2.9911123151     2.3598828158     3.8410049020
 N     -8.5016394155    -1.8778036316     3.4308258936
 H     -9.2856307119    -1.2255635168     3.5498913265
 H     -8.8653996727    -2.8232845296     3.2635565534
 H     -7.9248335887    -1.8783227972     4.2802552860
 H     -7.9306944522    -1.5840430475     2.6296005244
 N     -2.4276094728     2.2483850465    -1.5391753257
 H     -2.9624312466     2.1003399921    -2.4030528805
 H     -1.7793280687     1.4645287343    -1.3994069875
 H     -3.0729428807     2.3050199018    -0.7425745411
 H     -1.8957362162     3.1236514137    -1.6116677349
 N      1.3912608431     2.1561954850    -2.8862554564
 H      1.3415224168     2.0392761798    -1.8673874263
 H      1.9710344290     1.4103152182    -3.2884493176
 H      1.8068927375     3.0689620038    -3.1061257242
 H      0.4455937407     2.1062284245    -3.2830583650
 N      2.3955285015    -1.0203540380    -0.1012531687
 H      2.8946804746    -0.7704902387    -0.9630254629
 H      2.4309341171    -0.2319943069     0.5556106393
 H      2.8397153121    -1.8417485425     0.3256480719
 H      1.4167845884    -1.2371828205    -0.3232467624
 N    -12.8690122950    -5.2052603578     0.3169163540
 H    -12.6367071255    -5.5761374418    -0.6119111835
 H    -12.0389680063    -5.2476842042     0.9197939381
 H    -13.6220138358    -5.7670141438     0.7312313159
 H    -13.1783599862    -4.2302060027     0.2285504409
 N     -0.8783066193    -0.6238362782    -4.4867479587
 H      0.1450083704    -0.6149611300    -4.5703168593
 H     -1.2762864965     0.1165446670    -5.0763942584
 H     -1.1432007001    -0.4614764297    -3.5081234497
 H     -1.2387466544    -1.5354522114    -4.7921573487
 N     -1.5460384749     5.8678779388    -4.5678899015
 H     -1.7805492247     5.9314444788    -3.5702927379
 H     -0.5387110251     6.0222381065    -4.6931856833
 H     -2.0690477632     6.5817251031    -5.0885808216
 H     -1.7958461149     4.9361041285    -4.9194993916
 N     -4.6547056850    -2.5336650189    -5.5208327590
 H     -3.6290301906    -2.5808196598    -5.5193104045
 H     -4.9543352293    -1.6093935164    -5.8527649983
 H     -5.0057130786    -2.6854499141    -4.5679473098
 H     -5.0297432427    -3.2589970311    -6.1433083219
 N     -9.6962807648     1.6038693403    -4.6824849010
 H     -9.3841953121     1.0585163890    -3.8704326082
 H     -8.9651116944     2.2750244876    -4.9455005740
 H    -10.5566197774     2.1110009588    -4.4440109425
 H     -9.8791959713     0.9709349947    -5.4699946885
 N     -7.6314232802     2.3757262714     3.3395854296
 H     -8.6529585390     2.2829691982     3.3853886830
 H     -7.3200052367     2.2551448900     2.3686510250
 H     -7.1957443164     1.6578508482     3.9304104809
 H     -7.3569860237     3.3069400590     3.6738915740
 N     -6.3993818761    -8.0565141433    -1.4561011581
 O     -6.6299267542    -7.6974852927    -0.2894970031
 O     -5.2482122942    -7.9737174782    -1.9154171898
 O     -7.3200073210    -8.4983400148    -2.1633898509
 N     -1.6812752686     2.3929130051    -5.0823897796
 O     -2.1639068519     3.4995344434    -5.3747485628
 O     -0.8932293465     2.2916927166    -4.1275306336
 O     -1.9866898532     1.3875110460    -5.7448906759
 N      1.8546839146     1.9542687411     0.8810950532
 O      2.1244295603     3.0568393454     1.3856674069
 O      1.9476601554     0.9199022142     1.5626075018
 O      1.4919617361     1.8860646089    -0.3049907038
 N    -10.4603121758    -4.4389842183     2.2471078316
 O    -10.7283329838    -5.5621880390     1.7892913459
 O     -9.3699739025    -4.2410435654     2.8083563137
 O    -11.2826303030    -3.5137203057     2.1436757520
 N     -6.4798569961    -5.4817511234    -6.0488665340
 O     -7.7052147042    -5.2796073759    -6.0232871786
 O     -6.0137179237    -6.5323586646    -5.5777443943
 O     -5.7206377492    -4.6332866468    -6.5455684290
 N     -8.5941590986     3.5232263440    -0.0824521710
 O     -7.7631861670     2.9322604728     0.6269569049
 O     -9.3605521254     4.3592724558     0.4241902458
 O     -8.6587390553     3.2781459063    -1.2985046426
 N     -1.3060120083    -6.6243103442    -2.0180925216
 O     -2.2718842959    -6.2625644831    -1.3258147110
 O     -0.1466281217    -6.4186036972    -1.6224516619
 O     -1.4995237631    -7.1917633091    -3.1060120678
 N     -1.8379337926     5.4701129727    -1.4192514943
 O     -1.7105333572     6.5398223524    -2.0377245195
 O     -1.1476982573     4.4858483944    -1.7320070803
 O     -2.6555704217     5.3846681025    -0.4880221334
 N     -2.1093006761    -3.4993609590    -4.1047048632
 O     -2.0368647763    -2.8924154624    -5.1860873652
 O     -2.9935818064    -4.3541289482    -3.9302443286
 O     -1.2974547919    -3.2515382669    -3.1977821657
 N     -7.6807894733    -0.1453938547     0.7721923196
 O     -8.7842377872    -0.6457596565     0.4982328450
 O     -6.9038643001     0.1825322215    -0.1398765784
 O     -7.3542660698     0.0270460098     1.9582216471
 N    -12.1560818671     3.4976498374    -2.8445728055
 O    -11.8103798975     2.8436745648    -3.8424828225
 O    -13.0183745708     3.0449665443    -2.0735040406
 O    -11.6394907172     4.6043092939    -2.6177313708
 N     -1.9886900502    -3.0825010016     1.3818740611
 O     -1.7614029958    -3.7898458191     0.3863732752
 O     -3.1386234425    -2.6653885014     1.5979487389
 O     -1.0660429695    -2.7922684505     2.1613007969
 N     -7.3617613179     4.6173164999    -5.2013866826
 O     -7.9991670536     3.5719398993    -4.9918166421
 O     -7.8687029754     5.7186435251    -4.9310038978
 O     -6.2174130033     4.5613660302    -5.6813398942
 N     -7.2373722580     7.7099235696    -1.1019384760
 O     -8.3425100186     7.1598950084    -0.9635295781
 O     -6.4372436698     7.7438938935    -0.1523816476
 O     -6.9323628402     8.2259822225    -2.1899050781
 N     -2.8059782862    -5.9448389401     3.0756131830
 O     -2.4951567659    -6.7727138172     2.2032422289
 O     -1.9215882219    -5.3909865385     3.7494971805
 O     -4.0011908331    -5.6708162442     3.2741002992
 N    -11.2874716855    -1.1573781591    -5.3732511121
 O    -10.2948710463    -0.6506862793    -5.9219087656
 O    -11.4391298280    -2.3902495814    -5.3800168198
 O    -12.1284148593    -0.4311980321    -4.8178273036
 N      1.6497701219    -3.6057569352     1.6966985866
 O      1.3786996497    -4.5791126544     2.4192754711
 O      1.6848070967    -3.7393133526     0.4622136719
 O      1.8858038092    -2.4988439076     2.2086070289
 N     -1.7132892954     2.5338935364     1.8456686043
 O     -1.9182600142     1.3098012562     1.7946489528
 O     -1.9957016892     3.1685318859     2.8754721371
 O     -1.2259057904     3.1233479417     0.8668839351
 N     -2.8776422901     8.6062836816    -4.1304047579
 O     -3.2200843524     7.8992917805    -5.0926489040
 O     -3.7328311545     9.0287098528    -3.3346497409
 O     -1.6800103994     8.8908496406    -3.9639154948
 N      2.3381706618    -0.8811309972    -3.2199909181
 O      1.6792644899    -0.4004161250    -4.1568867389
 O      3.0010789460    -0.1353914778    -2.4800969481
 O      2.3341685464    -2.1075863763    -3.0229889087
 N     -6.0108700897    -3.2262275531     0.8876636742
 O     -6.3712400840    -2.8485917006     2.0148471291
 O     -5.6229714052    -2.3959824584     0.0490662713
 O     -6.0383988021    -4.4341094728     0.5990773898
 N    -11.2049829392    -6.2856279280    -2.4423643365
 O    -10.3871611593    -6.6267582749    -1.5718383268
 O    -10.8672385447    -6.2642987959    -3.6375595937
 O    -12.3605500441    -5.9658264556    -2.1176948275
 N     -4.0497150101    -0.1735070726    -2.8544671862
 O     -3.8836893571     0.9651492790    -3.3223508326
 O     -4.9159555157    -0.3677414012    -1.9856068276
 O     -3.3494995937    -1.1179298558    -3.2554442214
 N     -1.6848324541    -1.1942115528     5.2496425861
 O     -0.4807967811    -1.2802661488     4.9565374590
 O     -2.3639621400    -2.2241769343     5.3944600350
 O     -2.2097388638    -0.0781906768     5.3979303837
 N     -1.0475314653     7.7697913750     0.8558031406
 O     -2.2500166833     8.0793367693     0.8908582430
 O     -0.6160826324     6.8697015815     1.5952003135
 O     -0.2764944594     8.3603362496     0.0813502420
 N    -10.4628800288    -0.0448316982    -2.0943054914
 O     -9.3898607282    -0.1003376535    -2.7176565806
 O    -10.7917066953     1.0042324834    -1.5160708700
 O    -11.2070732619    -1.0383907242    -2.0491889872
 N      1.5078697078     5.6715089808    -3.0400058642
 O      1.5317525136     6.0482198008    -1.8565632249
 O      2.0208177227     4.5853647233    -3.3565384800
 O      0.9710384551     6.3809429895    -3.9069165857
 N     -4.8621372005     2.9867531216     1.0270218645
 O     -5.0770139285     4.1995023177     0.8655124526
 O     -5.0423833308     2.4669708862     2.1407344266
 O     -4.4670140240     2.2937856032     0.0748179476
 N    -13.9148449708    -1.8953246004    -0.9706370114
 O    -13.6386001174    -0.7349059545    -0.6240316765
 O    -14.3380407346    -2.1169418273    -2.1172882492
 O    -13.7678939423    -2.8341267751    -0.1705904643
 N     -5.7609638385    -0.4129163682     4.3739663952
 O     -6.2929922574     0.6418448993     4.7579486096
 O     -6.2109495389    -1.5080981171     4.7496094669
 O     -4.7789489286    -0.3724958543     3.6143404977
 N     -6.5876506533    -0.1429157923    -4.9305128115
 O     -7.1716094467    -1.2312010008    -4.7976770352
 O     -5.6665150627    -0.0290301268    -5.7560775816
 O     -6.9248277221     0.8314845352    -4.2377832599
 N     -5.0267546360     4.7407038734    -2.7284647489
 O     -4.3274553044     5.7309905114    -2.9992612229
 O     -6.1908372680     4.8944877925    -2.3231500031
 O     -4.5619709616     3.5966323954    -2.8629831289
 N     -0.9998189479    -0.6511196112    -0.9508833928
 O     -0.0952960770    -1.4279357139    -0.6024396677
 O     -0.8169872509     0.1292626166    -1.8998797363
 O     -2.0871743911    -0.6546857391    -0.3503302908
 N     -5.6185049713     4.9815688092     4.0272674121
 O     -5.0726387474     5.9146840591     3.4154309088
 O     -6.8387343510     4.7860673713     3.9014208401
 O     -4.9441412727     4.2439544033     4.7649510812
 N     -9.7872490345    -3.5451673079    -1.4161983123
 O     -8.7752424881    -3.5038951615    -0.6970618366
 O    -10.9127109956    -3.6426503153    -0.8996227143
 O     -9.6737935287    -3.4889564017    -2.6519113808
 N    -10.7347346354     1.0463934079     2.8538767458
 O    -11.7130311056     0.9868361637     2.0907208888
 O    -10.2960142528     0.0117936504     3.3831646434
 O    -10.1951581134     2.1405512904     3.0877448933
 N     -6.0238458466    -4.3543545351    -2.8072129149
 O     -5.7680647394    -3.2245380256    -3.2556642399
 O     -5.1575604269    -4.9832093413    -2.1770469722
 O     -7.1459132767    -4.8553166418    -2.9889276788

342
n=38 OPLS/AA
 N     -3.8764179612    -4.9058514699     2.7808874840
 H     -3.7241501414    -5.8989187013     2.5690666103
 H     -4.7789217309    -4.6075539849     2.3926346778
 H     -3.1228021742    -4.3473607829     2.3632908818
 H     -3.8797976500    -4.7695733776     3.7985575599
 N      1.0247477995    -5.2619661987     1.1302153504
 H      1.9231012506    -5.7467994723     1.2403692038
 H      0.5440464556    -5.2219210742     2.0366133266
 H      0.4415436696    -5.7710308077     0.4557068694
 H      1.1903006973    -4.3081139129     0.7881721089
 N     -2.3567579086    -8.5329362088     0.8172674878
 H     -1.6684928183    -8.9509652679     0.1802596631
 H     -1.9080630884    -7.7904645489     1.3664882796
 H     -2.7199658648    -9.2550698445     1.4503855786
 H     -3.1305091926    -8.1352455810     0.2719358097
 N    -12.6187823083    -6.1545214514    -1.5554058818
 H    -12.1541017097    -6.8254180789    -2.1784674792
 H    -11.9144355040    -5.6745956373    -0.9828663830
 H    -13.2750666183    -6.6535873747    -0.9434748132
 H    -13.1315249484    -5.4644853682    -2.1168154585
 N     -8.0254366421     0.2651550273    -3.9894284996
 H     -7.5619283576    -0.5214559998    -3.5197059646
 H     -8.6063408872    -0.0894745802    -4.7582085624
 H     -7.3161744669     0.9061799383    -4.3639545393
 H     -8.6173024053     0.7653699847    -3.3158444746
 N     -8.2434873443    -5.3679219330    -4.4451901319
 H     -7.3599989711    -5.5866023309    -4.9204408822
 H     -8.7638527832    -6.2362544339    -4.2735708932
 H     -8.8047764355    -4.7437134189    -5.0364208916
 H     -8.0453203268    -4.9051177611    -3.5503283237
 N    -13.0865581991    -0.8815878859     0.3410265959
 H    -12.5801567411     0.0064828090     0.2455064316
 H    -13.7039902833    -1.0123251202    -0.4688623363
 H    -13.6482212031    -0.8645842263     1.2003758088
 H    -12.4138640758    -1.6559241412     0.3870863864
 N     -5.5034816213    -2.7713960208    -4.7606068621
 H     -6.3720296399    -2.6022311131    -5.2814174524
 H     -5.5927879475    -2.3878755339    -3.8123605325
 H     -4.7207832371    -2.3138406668    -5.2425423987
 H     -5.3283265067    -3.7816366047    -4.7061075721
 N     -4.4945954667     2.4499949241    -0.6522375652
 H     -3.4984171354     2.4676834373    -0.4041409178
 H     -4.6162558270     2.8105632593    -1.6058747697
 H     -5.0215336681     3.0366842281     0.0053088716
 H     -4.8421742659     1.4850487890    -0.6042432032
 N    -12.2476083460    -2.6405045982     6.4141925743
 H    -12.1182195640    -2.2497595836     7.3548375521
 H    -12.5683427766    -3.6130325759     6.4887140011
 H    -11.3557793026    -2.6122137769     5.9061806542
 H    -12.9480916147    -2.0870120758     5.9070390059
 N     -8.7721379669     2.4917414410     4.0222832653
 H     -8.3155321292     3.2647182135     3.5240322083
 H     -9.4988878860     2.8666438863     4.6431837380
 H     -8.0747028511     1.9840953599     4.5791631803
 H     -9.1994285566     1.8515090571     3.3427534494
 N     -5.0148237188    -2.0814560217     0.4511325071
 H     -4.3230515953    -2.7875016279     0.1733069708
 H     -5.0054140899    -1.9764060927     1.4724603961
 H     -5.9490164334    -2.3790865858     0.1462791925
 H     -4.7818120830    -1.1828304680     0.0124831985
 N     -0.8662907203     0.4930475645     1.7002271353
 H     -1.2213527860     1.1235876957     0.9718136744
 H     -0.5206861602     1.0463147106     2.4931253876
 H     -0.0999547720    -0.0737333926     1.3184888939
 H     -1.6231695090    -0.1239781416     2.0174798759
 N    -11.6035173420    -2.4104898818    -3.4811455592
 H    -11.2614839766    -2.8983471299    -2.6449371043
 H    -12.6082365211    -2.5890851572    -3.5946258848
 H    -11.0995147337    -2.7531586563    -4.3074596676
 H    -11.4448338036    -1.4013690591    -3.3775587656
 N     -7.8202212868    -5.7106678430    -0.0241841329
 H     -7.1463243933    -5.6940135397    -0.7986657070
 H     -8.2527723272    -4.7845624786     0.0730945242
 H     -7.3345579536    -5.9547812105     0.8468929674
 H     -8.5472298169    -6.4093141267    -0.2180590704
 N    -12.8995588606     1.0996254144     4.5102923078
 H    -12.2160810216     1.3182668767     3.7759286021
 H    -12.4439457744     1.1533599426     5.4288585828
 H    -13.2664239646     0.1516918125     4.3651461542
 H    -13.6717840159     1.7751832387     4.4712351766
 N     -8.3126741227     3.1924870802    -0.5062285252
 H     -7.9888437888     2.7741654202    -1.3862154576
 H     -7.5025776043     3.4942887681     0.0477516707
 H     -8.8510951870     2.4981572624     0.0250382494
 H     -8.9081795953     4.0033364627    -0.7114894203
 N     -4.0321356373     2.1036943912     3.9665095874
 H     -4.4330692920     1.9263477040     4.8949687706
 H     -4.3131809754     1.3541776948     3.3234909834
 H     -3.0080043488     2.1295862772     4.0352135773
 H     -4.3742883236     3.0046657160     3.6123659229
 N     -6.0044541959    -9.9934224542     1.0510878912
 H     -5.7145357573   -10.4907730804     0.2008962944
 H     -5.5301038300   -10.4017355610     1.8650331121
 H     -7.0208333795   -10.0797833306     1.1683511771
 H     -5.7523435344    -9.0013983292     0.9700701530
 N    -10.1004141847    -6.6890150786     7.5922414106
 H     -9.1057439964    -6.9409644913     7.5549747024
 H    -10.4782533601    -6.6448508251     6.6385529071
 H    -10.2047745570    -5.7731399493     8.0444771726
 H    -10.6128838567    -7.3971052939     8.1309608240
 N     -3.2076623112    -4.8660223450    -2.3286969505
 H     -2.4441027650    -5.5489707223    -2.3979387805
 H     -4.1093710804    -5.3544009700    -2.3801002542
 H     -3.1374996309    -4.1945920700    -3.1023209601
 H     -3.1396750248    -4.3661262828    -1.4344278747
 N     -3.8653820731    -7.4835059042     5.4633694921
 H     -3.0215576333    -6.9517485726     5.2195856685
 H     -3.6758723883    -8.4882266021     5.3692574094
 H     -4.6308506294    -7.2190088722     4.8322318420
 H     -4.1332468196    -7.2750390520     6.4324028111
 N     -0.7345234716    -2.6910156461     4.0178256411
 H     -1.4360990722    -2.8886836179     4.7409820192
 H      0.0506704288    -3.3454692319     4.1147572056
 H     -0.3933098816    -1.7286670057     4.1259639988
 H     -1.1593560448    -2.8012429213     3.0896000453
 N     -3.4016841121     1.2017643853    -4.5234022724
 H     -4.3940262200     1.4469622063    -4.4265969678
 H     -3.3162860916     0.2043850381    -4.7518235969
 H     -2.9140161838     1.3936403658    -3.6404531664
 H     -2.9824089194     1.7620701696    -5.2747352645
 N     -3.4796205327    -0.5168931238     7.2587091309
 H     -2.6634580853    -0.2131262723     6.7147967695
 H     -3.7509946825    -1.4637465842     6.9687793450
 H     -4.2606820931     0.1287340687     7.0933492470
 H     -3.2433464750    -0.5194334116     8.2579106325
 N      0.0055312986    -1.7768228393    -1.9430648457
 H     -0.1554745756    -0.8358537428    -1.5650564258
 H      1.0152203121    -1.9530029864    -2.0040840001
 H     -0.4110670605    -1.8455810374    -2.8789887964
 H     -0.4265536384    -2.4728526742    -1.3241297923
 N    -10.7913467465    -9.5060489275    -0.2500876203
 H    -10.1087547416   -10.0458901433     0.2947754031
 H    -10.5497162321    -8.5089387178    -0.2098308229
 H    -11.7300272960    -9.6468154365     0.1414467203
 H    -10.7768880513    -9.8225519382    -1.2267412510
 N     -6.5019885961    -4.3480461735     7.7071410524
 H     -5.7120666026    -3.7478679305     7.4424801026
 H     -7.0439040036    -3.8924084063     8.4507515699
 H     -6.1478466318    -5.2504230152     8.0455712946
 H     -7.1041363772    -4.5014847576     6.8897609849
 N    -12.0213339100    -8.5653392842     3.8623937604
 H    -11.6524692544    -7.6606233973     4.1780900184
 H    -12.2016950950    -9.1643343497     4.6765862684
 H    -11.3347878136    -9.0195372314     3.2487210412
 H    -12.8963831179    -8.4168612774     3.3461780213
 N     -7.1212940800   -10.5248876638     5.3358524142
 H     -7.4236383716   -10.1636962308     4.4235121401
 H     -6.7193996845    -9.7600749281     5.8906289995
 H     -6.4135201053   -11.2556788548     5.1971593718
 H     -7.9286184530   -10.9201002897     5.8321082566
 N     -8.9235951919    -0.2548631380     7.4639301697
 H     -9.1326422696    -0.3671551985     6.4649677529
 H     -9.2905363934     0.6465261162     7.7911705283
 H     -7.9071026955    -0.2825348914     7.6061019073
 H     -9.3640996125    -1.0162886879     7.9934795172
 N     -6.7925686914    -1.1907531627     4.2897587644
 H     -7.2305456601    -1.7141902326     5.0568480072
 H     -7.1635531492    -0.2335043642     4.2730269011
 H     -7.0000461980    -1.6538691772     3.3971714210
 H     -5.7761301848    -1.1614493867     4.4319894754
 N     -8.4272112377    -6.8688505375     4.2249083304
 H     -8.4428124270    -6.0081612538     4.7845570216
 H     -7.4644531773    -7.0665145661     3.9278215848
 H     -9.0231555801    -6.7498131893     3.3973118257
 H     -8.7784237816    -7.6509123024     4.7899434346
 N     -7.0176358093    -9.2915552032    -3.0744774968
 H     -6.5095870737   -10.1740763290    -3.2059272681
 H     -6.7400188470    -8.8664752633    -2.1820255080
 H     -8.0276506891    -9.4760451858    -3.0661761149
 H     -6.7932861326    -8.6496248943    -3.8437812243
 N    -10.7197928979    -3.6071448351     2.8592297785
 H     -9.7473643220    -3.9364906188     2.8714820113
 H    -11.0082313338    -3.4278379486     1.8902679657
 H    -10.7944741676    -2.7403640391     3.4045272053
 H    -11.3291008211    -4.3238870546     3.2706419435
 N    -14.0868287143    -4.9746134025     1.7228865879
 H    -14.3886633660    -4.5683080683     0.8295513116
 H    -14.1323142851    -4.2585263494     2.4573149919
 H    -13.1219168046    -5.3145628640     1.6356232261
 H    -14.7044206953    -5.7570559328     1.9690559521
 N     -8.6834814296    -0.8086310504     0.4697542120
 H     -8.2475776565    -1.6859239389     0.1622136682
 H     -8.0070270940    -0.0412015160     0.3820266394
 H     -8.9756769951    -0.8969153954     1.4500924954
 H     -9.5036435484    -0.6104842059    -0.1153162547
 N     -2.6007455192    -8.9077907126    -3.4635349194
 H     -3.2570928820    -9.6563235552    -3.2122525672
 H     -3.1253142574    -8.0559311847    -3.6946142760
 H     -2.0449426395    -9.1985597540    -4.2764137834
 H     -1.9756329372    -8.7203490856    -2.6708588062
 N     -6.3982726299    -7.4616691175     7.2979187828
 O     -7.5338916456    -7.0786678035     7.6245643943
 O     -5.4027923422    -6.7837711341     7.6020424941
 O     -6.2581337891    -8.5225692690     6.6671489521
 N     -3.7668099318    -3.5130339807     5.9697018245
 O     -4.2077478066    -4.4996301280     5.3571499951
 O     -2.6334170650    -3.0761722431     5.7097203972
 O     -4.4592654812    -2.9632991286     6.8422357837
 N    -10.6848688835    -3.5346937281    -0.2548467060
 O     -9.5513030634    -3.7177804569     0.2189947149
 O    -11.5663925214    -2.9951959845     0.4342658910
 O    -10.9369112686    -3.8911050300    -1.4178016602
 N      1.3125639000    -2.2073571148     0.9634635734
 O      0.9470191799    -1.0425326737     0.7341624834
 O      1.7184224629    -2.9252036546     0.0344893632
 O      1.2722500248    -2.6543353759     2.1217398060
 N     -3.7772359401    -1.2706801213     3.4328965133
 O     -4.1459970099    -0.6603542042     4.4500176759
 O     -4.4600125142    -2.2090881120     2.9899241622
 O     -2.7256974497    -0.9425977836     2.8587472397
 N     -7.4924755557    -2.9461917671    -1.9777201761
 O     -7.2249842240    -2.6456124700    -0.8025102440
 O     -7.6879622622    -4.1335189109    -2.2860335104
 O     -7.5644802388    -2.0594432065    -2.8446174719
 N     -9.0472771656    -2.5054157949    -5.5366601921
 O     -9.8643582671    -3.3944367342    -5.2450471712
 O     -9.4026871101    -1.3152348296    -5.5497350530
 O     -7.8747851755    -2.8065760634    -5.8151985763
 N    -10.6480583554    -6.4931531193     1.1358938243
 O    -10.0388022437    -6.6461086410     2.2075418587
 O    -11.7087392310    -5.8471160057     1.1111948563
 O    -10.1966332282    -6.9862351082     0.0889439152
 N     -5.2757112669    -6.5657456378    -4.4714903931
 O     -5.4761470480    -5.3539896659    -4.6572075795
 O     -6.1986622888    -7.3804694335    -4.6370333142
 O     -4.1523235595    -6.9627781335    -4.1202300029
 N     -1.1183630988    -6.0691716601     3.4294142586
 O     -0.0935429983    -5.3713415160     3.5055375971
 O     -1.4052560922    -6.6370490161     2.3625376819
 O     -1.8562907998    -6.1991245528     4.4201682942
 N     -6.0904833081     0.9513931458     6.3693152798
 O     -6.9834522002     1.2793870893     5.5705384388
 O     -4.9888140122     1.5244714129     6.3389183551
 O     -6.2991838800     0.0503202098     7.1984897131
 N     -2.0263013320    -3.6257451429     0.5050619307
 O     -1.1089072653    -3.4551993400    -0.3148893889
 O     -3.1777448081    -3.8684701359     0.1072172248
 O     -1.7922517341    -3.5535658946     1.7228589365
 N    -10.0233224803    -0.7987999062     4.0167236019
 O    -11.1542121169    -1.2739699541     4.2124784649
 O     -9.4423299612    -0.1833286836     4.9259324766
 O     -9.4734249202    -0.9391011937     2.9117589746
 N    -10.7893310144     2.0528271784     6.6793741684
 O     -9.9140607378     2.1410463614     7.5563788603
 O    -11.6816060293     1.1940961414     6.7765555177
 O    -10.7723262624     2.8233396528     5.7051873431
 N     -4.1413764369   -10.3329530521     3.5859572738
 O     -5.2090486779   -10.9424452895     3.4081565169
 O     -3.3998769820   -10.0844979659     2.6208321320
 O     -3.8152033882    -9.9719156101     4.7288840927
 N    -10.0741655496    -9.7186470645     6.0995604685
 O     -9.5258248083   -10.8073167443     6.3385974334
 O     -9.3914389300    -8.7448375299     5.7409558615
 O    -11.3052339016    -9.6037868268     6.2191282067
 N     -0.8218382068    -7.2335272944    -1.4991111760
 O     -0.9238318545    -8.4715137499    -1.5012889390
 O     -1.2638475439    -6.5722358627    -2.4532282019
 O     -0.2778347840    -6.6568318063    -0.5428156174
 N     -4.6076799638   -10.6849420174    -1.8124023533
 O     -5.6550497342   -11.0773611250    -1.2719935091
 O     -4.5499182818   -10.5751580370    -3.0483752400
 O     -3.6180710787   -10.4023066625    -1.1168377508
 N    -10.8719314286     1.6119684941     1.5402585438
 O    -11.1524623213     1.7249399748     2.7450646584
 O     -9.7041390089     1.7882411158     1.1552822610
 O    -11.7591936699     1.3227241590     0.7204280520
 N     -2.4426975077    -2.0621997888    -4.5503189218
 O     -2.7505898845    -3.2424161105    -4.3151389286
 O     -1.3616450408    -1.6086829222    -4.1396293476
 O     -3.2158582203    -1.3354997487    -5.1961890091
 N    -14.0364981126    -1.6965682437     3.5965952922
 O    -14.0698276420    -2.8872849391     3.2443158513
 O    -13.9397396851    -1.4076157165     4.8008220792
 O    -14.0999270618    -0.7948033493     2.7446472602
 N    -10.3455807752     0.1167782157    -2.0490871753
 O     -9.4313219466     0.9279829622    -1.8275119860
 O    -10.8907750103     0.0849097540    -3.1647777946
 O    -10.7146456659    -0.6625586963    -1.1549710254
 N     -9.6458810720    -3.2168532592     8.6830443753
 O     -8.4442237212    -3.0585610880     8.9550390644
 O    -10.1349190363    -4.3586626485     8.6715945254
 O    -10.3585010320    -2.2333352495     8.4224993264
 N     -6.2930934644     4.0021364263     1.9872317067
 O     -7.4382508533     4.1094310443     2.4564015380
 O     -6.1316270732     3.9030947087     0.7595765216
 O     -5.3094016749     3.9938835193     2.7457176711
 N     -8.9458403294    -9.8483314782     2.2405112138
 O    -10.1432879971    -9.6684219628     2.5175844180
 O     -8.0736942121    -9.6641654740     3.1056481648
 O     -8.6205385172   -10.2124072908     1.0983001392
 N     -5.7310424377    -7.2862882199     2.5587219706
 O     -6.7511477855    -7.3338356692     1.8515146243
 O     -5.8322744742    -7.1056388672     3.7835222796
 O     -4.6097041508    -7.4193902306     2.0411285910
 N    -14.0558462729    -3.3412106332    -1.6904754312
 O    -14.4001799106    -3.8850246742    -0.6280637664
 O    -14.0605878660    -2.1025765744    -1.7841829373
 O    -13.7067707610    -4.0360312102    -2.6591803699
 N     -8.7464596602    -3.6438893645     5.7545444917
 O     -9.9360336600    -3.4364102785     5.4631958364
 O     -7.9866461414    -2.6876925901     5.9812360356
 O     -8.3166988334    -4.8075661618     5.8192016551
 N     -4.7804209699    -0.8726992826    -2.2935366952
 O     -5.3182266182    -0.3702320021    -3.2941912948
 O     -4.4961750568    -2.0818724582    -2.2824731018
 O     -4.5268610304    -0.1659928184    -1.3039448924
 N    -13.6933963824    -8.1271742353     1.1535439491
 O    -13.0333599039    -9.1676992501     0.9964533650
 O    -14.0384904354    -7.4556923241     0.1671160256
 O    -14.0083390614    -7.7581308347     2.2970633774
 N    -10.0687068660    -8.3262352373    -3.0796791875
 O    -11.2081477795    -7.9703883976    -2.7360728107
 O     -9.3702271464    -7.5780995523    -3.7835520376
 O     -9.6277453170    -9.4302186506    -2.7194124240
 N     -5.2259463298    -7.1599700825    -1.1438649584
 O     -5.5395182144    -6.0124279245    -1.5014087734
 O     -6.1028583909    -8.0288438229    -1.0056565243
 O     -4.0354614258    -7.4386387244    -0.9245294009
 N     -6.1545966768     0.8680887718     1.6032848225
 O     -4.9209773510     0.8227599773     1.7416559548
 O     -6.8907653059     0.9057133120     2.6031138351
 O     -6.6520477741     0.8757930322     0.4650837613
 N     -7.2293082334    -3.7455799088     2.2776178704
 O     -6.2536450659    -4.4060434514     1.8840607545
 O     -7.2404795133    -2.5112289507     2.1387984706
 O     -8.1938008973    -4.3194677862     2.8099948147
 N     -1.0764870889     0.6508775670     4.8285378868
 O     -1.4538882191     1.6221667465     4.1523843336
 O     -1.5274025538     0.4780738749     5.9730168243
 O     -0.2481698269    -0.1476085633     4.3602121255
 N     -1.6122331002     1.4244673744    -1.2376731132
 O     -1.9640287480     1.9829931775    -0.1853867166
 O     -2.1706240106     1.7110389463    -2.3096312450
 O     -0.7020458093     0.5793693190    -1.2180013621
 N    -12.0063178813    -5.6351328146     5.1449311558
 O    -12.5132944807    -5.2148696523     6.1981982222
 O    -12.3980103862    -5.1988567601     4.0498247241
 O    -11.1076480535    -6.4916727207     5.1867705549
 N     -6.0531458375     2.5969457534    -3.4864096528
 O     -7.0753274187     2.6723883200    -2.7846467689
 O     -6.0901977366     2.0010636954    -4.5757074269
 O     -4.9939115045     3.1173856638    -3.0988744507

351
n=39 OPLS/AA
 N     -6.0777871669     2.8210701909     1.1124240831
 H     -6.0500397733     1.7968273187     1.0461464973
 H     -6.6887613436     3.0972957163     1.8900131134
 H     -6.4424935257     3.2110347004     0.2354106982
 H     -5.1298539982     3.1791220307     1.2781259591
 N    -14.7660346130    -2.1991922962     5.4556036822
 H    -15.0713778435    -2.5498819368     6.3710371233
 H    -15.0918267117    -1.2332268916     5.3331086580
 H    -15.1600821189    -2.7899309872     4.7139906523
 H    -13.7408520753    -2.2237297107     5.4042791867
 N     -7.9856587266    -6.8385671410     9.3509688507
 H     -8.8858785204    -7.2127631920     9.0287612531
 H     -7.9594260163    -5.8247063338     9.1908664025
 H     -7.2225999321    -7.2870938821     8.8305838368
 H     -7.8747313146    -7.0297055206    10.3536635965
 N     -4.0848130181    -1.1563132141     5.6674679629
 H     -4.3242587615    -0.2075821520     5.9786129538
 H     -3.3958600781    -1.1037537264     4.9079839063
 H     -4.9311085470    -1.6295381196     5.3297142202
 H     -3.6880249189    -1.6843779343     6.4535610742
 N    -13.1463273339    -2.0894427571     1.6155066333
 H    -13.4777900896    -1.5021881420     0.8412324208
 H    -13.8951054420    -2.7299749573     1.9040972270
 H    -12.8815710244    -1.4931201164     2.4083111040
 H    -12.3308431024    -2.6324872409     1.3083850273
 N     -5.1395537320    -4.4366741746    11.2633035997
 H     -5.6103545977    -3.5506105836    11.0454184118
 H     -5.6996098751    -4.9635323171    11.9437389749
 H     -4.2124228725    -4.2431509238    11.6598040976
 H     -5.0358280412    -4.9894020109    10.4042527025
 N    -11.2161347657     3.8627960666     1.8228645496
 H    -10.7615273370     4.4769990381     1.1370636359
 H    -11.7737735138     4.4291650903     2.4728644274
 H    -10.5002729801     3.3458356194     2.3468200095
 H    -11.8289647893     3.1991851170     1.3347094576
 N     -2.2333316425    -5.0089449517     8.2056177966
 H     -1.7680986205    -4.9055652998     9.1150720178
 H     -1.5412795490    -4.9086322637     7.4537960425
 H     -2.9544781262    -4.2849119211     8.1058207833
 H     -2.6694698212    -5.9366702213     8.1477832286
 N     -4.7464088690    -6.1828955051     2.6109981955
 H     -4.2670727108    -6.1187670892     1.7052606555
 H     -4.0512005432    -6.2848122518     3.3596857444
 H     -5.3710439774    -6.9977982140     2.6107145342
 H     -5.2963177777    -5.3302044030     2.7683309657
 N     -5.9835045045     4.2526576705    10.2961070570
 H     -6.3669787174     3.3356925971    10.0385052716
 H     -5.0984807838     4.4055600205     9.7985243294
 H     -5.8162176531     4.2814548050    11.3087379663
 H     -6.6523412370     4.9879223664    10.0386604096
 N     -6.5026802871     5.5798847905     5.1849744842
 H     -6.1035753441     5.4286977555     6.1188341217
 H     -7.1202328688     6.3999140874     5.2053569859
 H     -7.0419667998     4.7521754819     4.9051479630
 H     -5.7449457470     5.7387516898     4.5105597756
 N     -3.7129675245    -0.9101504404     1.4534065607
 H     -4.0341384903    -1.4674126004     2.2537466092
 H     -3.0170526443    -0.2250765724     1.7705988690
 H     -4.5118878478    -0.4183533593     1.0361566691
 H     -3.2887914282    -1.5297597722     0.7531248750
 N     -5.9751965977    -0.0746849880    10.0275175961
 H     -5.2757017783     0.6275553930    10.2954756947
 H     -5.7891808401    -0.9514954286    10.5283531725
 H     -5.9231340575    -0.2408472877     9.0156306923
 H     -6.9127690335     0.2660480553    10.2706110858
 N    -14.5351783110     2.0935704499     3.4439721127
 H    -14.8334380348     3.0576953286     3.6330235685
 H    -14.7651168908     1.8481776626     2.4738456700
 H    -15.0208528048     1.4534862708     4.0832279721
 H    -13.5213058039     2.0149234765     3.5857914243
 N     -6.9121781756     2.4919845709     6.9893520673
 H     -7.3948744392     3.3785723595     7.1769753809
 H     -6.6652204628     2.4407035388     5.9940547101
 H     -7.5304741549     1.7081951272     7.2293931342
 H     -6.0581441155     2.4404681218     7.5569852268
 N    -14.6230294164     4.2979245654     7.6009431163
 H    -14.7279198250     3.3232196872     7.2956817524
 H    -15.5486971226     4.7371352126     7.6677861442
 H    -14.0496179555     4.8099204239     6.9202853010
 H    -14.1658828645     4.3214219886     8.5200189702
 N     -7.5818218479     6.5032528419     0.7055351296
 H     -8.0381921045     6.9942347670     1.4832876839
 H     -8.1868552582     5.7400230243     0.3804974342
 H     -6.6850469854     6.1173594696     1.0235236123
 H     -7.4171934882     7.1613945850    -0.0651674546
 N     -7.4238728786    -7.4600346100     5.7220693732
 H     -6.5676152205    -7.6189599609     6.2659458788
 H     -7.2385517284    -7.6468325629     4.7295990807
 H     -7.7259339718    -6.4853828745     5.8362999061
 H     -8.1633897598    -8.0889631963     6.0564331568
 N     -9.4815758395     0.9286401618     5.0247022896
 H     -9.8169502539     1.3304465886     4.1413497580
 H     -9.9434565621     0.0261781800     5.1873775950
 H     -9.7002125445     1.5691172494     5.7968568178
 H     -8.4656843239     0.7888190203     4.9732241272
 N     -3.2188309721     3.1513493216     4.6171214940
 H     -3.1888329369     3.7439090934     3.7791422983
 H     -4.1461269929     2.7177232020     4.6966523911
 H     -3.0369186031     3.7252812767     5.4488338992
 H     -2.5034453261     2.4184842912     4.5438565711
 N    -10.6951798162    -5.3305730862     2.9117733273
 H    -10.5549781577    -5.0942301548     3.9010769265
 H    -10.2727898440    -4.6031896699     2.3229314448
 H    -11.7008108579    -5.3903471691     2.7133576250
 H    -10.2521402685    -6.2345251207     2.7097282765
 N    -10.1975844761     0.2737164609     0.2263400981
 H     -9.6841806593    -0.5561250232    -0.0930589153
 H    -11.1535262531     0.2496930173    -0.1476022484
 H     -9.7210521680     1.1201074014    -0.1064884754
 H    -10.2315783239     0.2811896400     1.2525097206
 N     -6.2775798354     2.2550388120    14.2262290330
 H     -7.2198660836     2.6313372692    14.0689643034
 H     -5.6125700020     2.7250693580    13.6008748192
 H     -6.2750762394     1.2466471898    14.0329013518
 H     -6.0028079343     2.4171017975    15.2021755045
 N    -10.7763551599     4.7453796696    10.1777352376
 H    -10.5728398518     3.7945221655     9.8480571768
 H    -10.3760489366     5.4276070738     9.5230938228
 H    -10.3635337222     4.8807547915    11.1080510770
 H    -11.7929979309     4.8786337216    10.2317385527
 N    -10.8721805890    -4.4268680003     9.9899747379
 H    -10.9324502160    -3.5162266749    10.4604383880
 H    -10.3951066285    -5.0980450055    10.6032907652
 H    -10.3431708538    -4.3261118886     9.1157708543
 H    -11.8179947166    -4.7670875454     9.7803994022
 N     -1.6235093175    -3.5636962486     3.9773144759
 H     -0.6852671587    -3.8337209817     4.2951578219
 H     -1.6841121321    -2.5403308056     3.9199982090
 H     -2.3236250804    -3.9112554431     4.6431042693
 H     -1.8010319850    -3.9694780269     3.0509979128
 N    -10.5717455482    -1.4291203168     8.0399860473
 H    -10.3312549468    -1.7850409180     7.1073977706
 H    -10.6361497259    -0.4048431164     8.0092776770
 H     -9.8448772372    -1.7064097232     8.7100670631
 H    -11.4747000486    -1.8201878563     8.3332007703
 N    -12.6480903493    -5.4706502968     6.4638334168
 H    -13.0289368887    -5.1921997252     7.3757858773
 H    -11.8848074719    -4.8352546939     6.2032449246
 H    -13.3892511872    -5.4241710343     5.7547806582
 H    -12.2893662202    -6.4309754627     6.5215230954
 N     -8.4463430585    -1.7852949503    12.4431521510
 H     -7.7298372214    -1.2062748584    12.8965738269
 H     -8.2631285608    -2.7755723330    12.6431967423
 H     -8.4197831315    -1.6304923658    11.4284767082
 H     -9.3726226226    -1.5288396800    12.8043617683
 N    -13.5250557602     0.6002666348     9.2071652839
 H    -14.0015440770     1.4243812624     9.5919120345
 H    -14.1770595156     0.0738833850     8.6138302498
 H    -13.2024192073     0.0013560451     9.9762213836
 H    -12.7192007049     0.9014466493     8.6466978426
 N    -10.9919582566     1.9014474673    12.5004834088
 H    -10.4674295325     1.9280731594    11.6182154293
 H    -11.1534947683     0.9248599411    12.7732790182
 H    -11.8940587019     2.3759470872    12.3767885371
 H    -10.4528495127     2.3769097075    13.2336497914
 N     -1.7838749393     3.0359191130     9.6648549981
 H     -2.2296651099     3.9126882990     9.3702654262
 H     -0.7721671811     3.0939899177     9.4995979889
 H     -2.1746150241     2.2549801234     9.1247698152
 H     -1.9590528763     2.8820189657    10.6647864754
 N     -8.3974857137    -1.9036122490     3.5683480041
 H     -8.5776756190    -2.6671764836     2.9059754841
 H     -7.5716646842    -2.1298176373     4.1349920149
 H     -9.2116150624    -1.7839789643     4.1824463714
 H     -8.2289876646    -1.0334766544     3.0499775009
 N     -0.6909681963    -0.0582152025     6.9318284985
 H     -0.9764266744     0.4976607759     6.1171190709
 H     -1.5256204626    -0.3854580809     7.4323306247
 H     -0.1211210815     0.5215237736     7.5590545418
 H     -0.1407048447    -0.8665867374     6.6188089631
 N     -6.2217437548    -3.7294730035     7.1868311336
 H     -6.9403761256    -4.1996042635     7.7496634457
 H     -5.8576093904    -4.3818194106     6.4824981049
 H     -5.4555183504    -3.4222914378     7.7973830474
 H     -6.6334718526    -2.9141773601     6.7177804846
 N    -10.5425889071     5.1240570347     5.8319123162
 H    -10.2974848252     4.1363855262     5.9685325125
 H    -10.1508510448     5.4539736321     4.9420071688
 H    -10.1576857398     5.6820490357     6.6030997141
 H    -11.5643337798     5.2238189828     5.8140100025
 N     -2.4399424861    -0.5430611595    11.9881163428
 H     -3.1126199487    -0.2698406954    12.7141271601
 H     -2.9457449800    -0.8025525158    11.1330942620
 H     -1.8888404979    -1.3447741547    12.3164125442
 H     -1.8125651729     0.2449229942    11.7888321120
 N      1.1231098201    -2.6214503166    10.3261236929
 H      1.3223272537    -1.6157537327    10.2702408442
 H      0.8504876987    -2.9683846027     9.3990053264
 H      0.3570223172    -2.7821964391    10.9905829814
 H      1.9626022050    -3.1194655127    10.6446655652
 N     -6.7200839313    -4.1099889217     0.2654004215
 H     -5.7310776792    -4.3478397486     0.1256516648
 H     -7.1903996641    -4.0529484927    -0.6455244856
 H     -6.7899586993    -3.2042694162     0.7439662146
 H     -7.1688987193    -4.8348982610     0.8375081561
 N    -13.6117432916    -3.2879934443     8.4633278671
 O    -12.9236480255    -2.2875439470     8.7253271402
 O    -13.2180482079    -4.4175901011     8.7980419016
 O    -14.6935345122    -3.1588461808     7.8666140791
 N     -8.0966906420    -5.3603756608    12.0460378106
 O     -7.8849410283    -4.2919103415    12.6431658317
 O     -9.2388494567    -5.6276854717    11.6373366753
 O     -7.1662806920    -6.1615318141    11.8576107732
 N     -8.5733702264     1.6987888355    10.2852393519
 O     -9.6836453917     2.2557814970    10.2771064983
 O     -8.4355261016     0.5965416890    10.8411783199
 O     -7.6009384030     2.2440437595     9.7374327964
 N     -9.5526193726    -4.7852870634     6.5210289740
 O    -10.1402592305    -4.9378075716     5.4373155419
 O     -8.4059497102    -5.2375231633     6.6748116325
 O    -10.1116496272    -4.1805299684     7.4509604962
 N    -15.1282819967     0.7464203294     6.3629188232
 O    -15.4214644794     0.3896163744     5.2097697086
 O    -14.8554562915     1.9359298922     6.5945457767
 O    -15.1079252028    -0.0862859487     7.2844417262
 N     -1.8816088054     0.2683179203     3.8031870524
 O     -1.5892671613     1.0509291255     4.7224661044
 O     -2.0124922793    -0.9444266651     4.0380018682
 O     -2.0430671055     0.6984516467     2.6490922555
 N     -4.5866974930     5.1116115789     2.4248531114
 O     -5.2948629014     5.6440809987     1.5542234643
 O     -3.9669166260     4.0662911643     2.1675695743
 O     -4.4983128807     5.6244629867     3.5527672036
 N     -1.6263758792    -3.6518695608    11.4711364425
 O     -1.2178721875    -4.3164279968    10.5044385941
 O     -0.9199271213    -2.7470431747    11.9457281348
 O     -2.7413292262    -3.8921377042    11.9632429946
 N     -3.8904756683     4.5799356198     7.6957753640
 O     -5.0127685926     4.7445767044     7.1894456135
 O     -2.9206135148     4.2904470414     6.9756492104
 O     -3.7380447748     4.7047832142     8.9222322553
 N    -11.8938041736     0.5042492033     3.3137493110
 O    -11.9557333630     1.6701195953     3.7379295976
 O    -12.8627369955    -0.2601886559     3.4545394274
 O    -10.8629413323     0.1028163474     2.7487784532
 N     -5.4558204663    -0.6426132898    13.1841673440
 O     -6.5855615887    -0.2747524551    13.5466329471
 O     -4.4437167009    -0.1242896579    13.6841718357
 O     -5.3381830144    -1.5287984698    12.3216965548
 N     -3.9785058636    -5.1185412168     5.3876293426
 O     -3.2198361281    -5.8057158748     4.6839041599
 O     -3.5685142329    -4.0602526424     5.8925551459
 O     -5.1471681706    -5.4896554320     5.5864288820
 N     -3.4024570094    -2.0592590679     8.7367060228
 O     -4.0937195485    -3.0801744659     8.5853595226
 O     -2.6320660978    -1.6914197293     7.8343701789
 O     -3.4815854457    -1.4061824827     9.7903892152
 N     -7.4332472898    -0.7905547925     7.1594763901
 O     -8.1248309815     0.2096171171     7.4132204727
 O     -6.2435605105    -0.8294149307     7.5146568624
 O     -7.9313507782    -1.7518673378     6.5505513450
 N    -14.1184831293    -4.5094989008     3.4359461170
 O    -14.7880107033    -3.5253653021     3.0806549709
 O    -14.2981239679    -5.0104507840     4.5583516991
 O    -13.2693140331    -4.9926810053     2.6688310634
 N     -3.8805934072     2.4750126544    11.9805097871
 O     -2.6421240943     2.5290751628    12.0598124794
 O     -4.5782424860     3.3127463637    12.5759137727
 O     -4.4214140768     1.5832157186    11.3058025660
 N    -13.3392741554     1.0066957814     0.5927377766
 O    -12.8504107288     0.0410757761    -0.0168591939
 O    -14.4808816905     0.9231363343     1.0751981018
 O    -12.6865295213     2.0558760784     0.7198745242
 N     -5.4766232929    -3.0672967977     3.6342247812
 O     -4.3525844450    -2.6689910713     3.2865077585
 O     -6.0316332984    -3.9850646399     3.0075797520
 O     -6.0456525932    -2.5478342638     4.6085876174
 N     -6.7843888051    -0.4794877790     1.2289998893
 O     -7.8079484092    -0.0152153625     1.7579561928
 O     -6.5885235279    -1.7061280216     1.2260982600
 O     -5.9566938119     0.2828806607     0.7029447916
 N     -3.2053887921    -4.1153388270     0.7588394459
 O     -2.5013020501    -4.5248452338     1.6967009886
 O     -4.1771484070    -4.7859848007     0.3729182885
 O     -2.9377157038    -3.0351855769     0.2068986161
 N     -7.7720994076    -3.0743990909     9.7133135711
 O     -7.8512560148    -4.2323121954     9.2706066876
 O     -8.7697351782    -2.3344419660     9.6990225383
 O     -6.6953061631    -2.6564427747    10.1703118552
 N    -11.3959956427    -1.1007806586    11.7712102016
 O    -10.8430370231    -0.7256552858    12.8183661740
 O    -12.2472097105    -0.3792499617    11.2254575331
 O    -11.0977399543    -2.1974376113    11.2698064939
 N     -7.7693361438    -7.0456488790     2.4890986600
 O     -6.8889194846    -7.6146566211     3.1555179024
 O     -8.9683267555    -7.2424026556     2.7474150850
 O     -7.4507619347    -6.2798867439     1.5643622483
 N     -8.7331421277     3.7570651574    -0.3348238081
 O     -7.5574979951     3.9553011853    -0.6835088547
 O     -9.2002838080     2.6061884395    -0.3515373276
 O     -9.4416451504     4.7097066142     0.0305750521
 N     -8.6254714205     3.8883005548    12.9428817457
 O     -9.6025795723     4.4891877332    12.4662139688
 O     -7.4729807845     4.2304490328    12.6302834990
 O     -8.8008540459     2.9452641391    13.7321484047
 N    -10.4181343278    -7.6662475183     7.5106995925
 O    -11.3614864248    -7.6915288116     6.7029461721
 O    -10.5207214104    -7.0180141652     8.5653499237
 O     -9.3721943061    -8.2892000797     7.2638024828
 N    -11.1450316939     2.2746246783     7.5703872746
 O    -11.8757952417     3.1144163464     8.1215247368
 O    -10.2404103430     2.6458633609     6.8043194166
 O    -11.3188896370     1.0635933526     7.7853178432
 N     -3.9495877050     1.4719474871     7.7437306535
 O     -2.8215809725     1.2066787624     8.1912250401
 O     -4.8169632390     1.9532726592     8.4913961352
 O     -4.2102191134     1.2558908656     6.5485698230
 N     -9.0981699630     6.8682954826     3.6211079803
 O     -9.9530032687     5.9965600587     3.3922952160
 O     -8.6924481297     7.5970755214     2.7006258459
 O     -8.6490581290     7.0112509827     4.7704038043
 N     -8.4816691339     5.5068997436     8.3230594708
 O     -7.9441618586     4.8185732131     7.4397076567
 O     -9.6247504012     5.9603215675     8.1475836122
 O     -7.8760946544     5.7418046393     9.3818879957
 N     -5.9182726393     1.1627004634     4.2140046095
 O     -5.0533626382     0.5567186430     3.5599903634
 O     -6.9472580367     0.5713575991     4.5807750826
 O     -5.7541971111     2.3600261118     4.5012486139
 N     -8.3566192833     3.4889813617     3.5300445650
 O     -9.2118613825     2.7403885892     3.0288582487
 O     -7.5657056732     4.1063251870     2.7976784177
 O     -8.2922907425     3.6202304146     4.7635980217
 N     -4.9415521595    -6.8044216687     8.3101324718
 O     -5.8788873904    -7.4990187915     7.8835701517
 O     -5.1751375184    -5.8262382293     9.0392503977
 O     -3.7706306272    -7.0880082137     8.0075766224
 N    -11.2857206923    -2.2970185322     4.8819843277
 O    -10.4484774961    -1.4825908126     5.3047717812
 O    -12.2115995759    -2.6750015223     5.6187984583
 O    -11.1970849337    -2.7334636130     3.7223818099
 N      0.0375242732    -3.2985345157     6.7692871081
 O      0.1747170709    -2.3361126090     5.9960212284
 O     -0.4722892061    -4.3552669140     6.3613351925
 O      0.4101452548    -3.2042239480     7.9505058543
 N    -13.6513892287     3.5957717919    10.5231331183
 O    -13.4471555945     4.7089592180    10.0111562750
 O    -14.5179067784     2.8431645708    10.0480040645
 O    -12.9891047800     3.2351912967    11.5102398101
 N    -13.5791416701     4.8376188079     4.6636178373
 O    -14.7635885955     4.4709711782     4.5882991325
 O    -13.1431992310     5.3157156807     5.7239929978
 O    -12.8306365810     4.7261694750     3.6785605885
 N     -9.7995192684    -3.0041507681     0.7825172692
 O     -9.2701858234    -2.2163003514    -0.0188039747
 O    -11.0181603275    -3.2347575188     0.7135795681
 O     -9.1102110995    -3.5613948825     1.6527769147
 N      0.4010677679     0.6878556583     9.8978121071
 O      0.3006823445     1.4029588977     8.8870856185
 O      1.3422926684    -0.1164834228     9.9985704318
 O     -0.4397723862     0.7770915719    10.8077810035

360
n=40 OPLS/AA
 N      1.8954295727    -0.9614029704    -3.4195231142
 H      2.1168596953    -1.7110316034    -2.7537440885
 H      2.2859787485    -1.1947624210    -4.3399846254
 H      2.3024717492    -0.0786833282    -3.0888295645
 H      0.8764083134    -0.8611352592    -3.4955335301
 N     -3.5016035788     2.1880800672   -10.7405540801
 H     -3.6769866471     2.5063423307   -11.7008592443
 H     -4.3877891335     2.1575498796   -10.2228884006
 H     -2.8565858862     2.8385787792   -10.2768309665
 H     -3.0850528191     1.2498495892   -10.7616386441
 N     -6.0734559363    -1.9911071409     0.1856189953
 H     -6.1839146457    -1.1831534471     0.8095146596
 H     -6.9488707507    -2.5271131036     0.1615109845
 H     -5.3148868553    -2.5899944321     0.5322347564
 H     -5.8461516012    -1.6641667938    -0.7607838115
 N     -6.2113714271    -2.4721456247    -8.1351192036
 H     -6.7006294268    -1.6249947149    -7.8233531963
 H     -6.6111903102    -2.7900888495    -9.0257884193
 H     -6.3196398688    -3.2094355903    -7.4287786517
 H     -5.2140265789    -2.2640625191    -8.2625562433
 N    -10.5961745050    -2.2132634009    -3.9797100223
 H     -9.9558283477    -2.8197321861    -4.5054366707
 H    -11.5519840907    -2.3357280900    -4.3342027885
 H    -10.3114132151    -1.2335026894    -4.0946686242
 H    -10.5654717429    -2.4640912286    -2.9845325179
 N      2.3466397467     1.7383833420     0.4051083286
 H      2.7322810341     2.6283835527     0.7418820212
 H      2.5877627505     1.6137610507    -0.5851258190
 H      1.3253129832     1.7462811899     0.5102976356
 H      2.7412025945     0.9651084414     0.9533798046
 N     -7.7303628630     6.5105472586     1.5430874367
 H     -7.9374614856     7.4556855990     1.1994891604
 H     -7.2480171669     6.5731603802     2.4473312710
 H     -7.1289939564     6.0248353733     0.8673101607
 H     -8.6069790446     5.9885086023     1.6582188200
 N    -11.0149592187    -4.3776788383    -8.0944845797
 H    -11.5237405212    -3.7437030512    -7.4672267499
 H    -11.6557708482    -5.0991576565    -8.4452885932
 H    -10.2460401416    -4.8234992327    -7.5804387130
 H    -10.6342858592    -3.8443547956    -8.8849836517
 N     -4.6822596170     0.0189254095    -5.7294557032
 H     -5.2309553946     0.2827423732    -6.5562384140
 H     -4.5409874895    -0.9980460565    -5.7226801066
 H     -5.1862295527     0.3001218447    -4.8802334750
 H     -3.7708665654     0.4908837337    -5.7586716224
 N     -6.7091578734    -0.7626926969   -12.0931507751
 H     -7.6107839800    -0.9956549613   -11.6606752905
 H     -6.6330194571    -1.2352376120   -13.0015223567
 H     -5.9455536997    -1.0729653572   -11.4808803558
 H     -6.6472752348     0.2530869162   -12.2295246762
 N      0.5704416632    -2.1491273479     0.5218363546
 H      1.1961930814    -1.9105062116     1.3001237138
 H      0.9688608350    -2.9318135117    -0.0100463561
 H      0.4651013138    -1.3348282089    -0.0946503420
 H     -0.3483879681    -2.4193612269     0.8919191608
 N    -11.2210405832     1.7084170846    -5.8316950562
 H    -11.5522075680     0.7379318307    -5.8838764481
 H    -11.6759159485     2.2651521850    -6.5647497032
 H    -10.2034664515     1.7305518625    -5.9669298969
 H    -11.4525726874     2.1000315152    -4.9112242275
 N     -5.6373960509     6.2525558566   -12.5564452023
 H     -6.1370152950     6.7649627237   -11.8202007382
 H     -5.7014834957     6.7728066978   -13.4393192290
 H     -6.0601843005     5.3243808974   -12.6746689951
 H     -4.6509015989     6.1480736064   -12.2915911299
 N     -4.4196779365     8.1791018542     0.2365723128
 H     -4.7109241369     8.1947502697     1.2210350472
 H     -3.4250551373     8.4251149377     0.1699559831
 H     -4.9765226121     8.8577917243    -0.2959120454
 H     -4.5662101435     7.2387505005    -0.1487887749
 N     -1.1027810048     6.2526545402     1.6956101600
 H     -1.2288165445     7.0911061538     1.1165160122
 H     -1.9096616326     6.1443715696     2.3212723181
 H     -0.2467467674     6.3481945251     2.2544598891
 H     -1.0258991974     5.4269467289     1.0901918565
 N     -9.0003786643     0.4534400541     0.0459314102
 H     -9.8766061849     0.6784780244    -0.4396809267
 H     -8.8814933501     1.0841735766     0.8473527670
 H     -8.2112471475     0.5691572186    -0.6006878836
 H     -9.0321688281    -0.5180483839     0.3767412110
 N     -8.5469853547     7.4407384714    -3.2901890873
 H     -7.8466395556     7.4857903781    -4.0396703645
 H     -9.4602385349     7.1942743597    -3.6895119592
 H     -8.6115085157     8.3546451414    -2.8266733009
 H     -8.2695541307     6.7282440502    -2.6049014544
 N     -4.5118239073     8.6940980503    -3.3728691188
 H     -5.2453716609     9.1461591190    -2.8144923814
 H     -4.4720693013     9.1290311959    -4.3021093544
 H     -4.7240792585     7.6943897487    -3.4716947313
 H     -3.6057761228     8.8068125777    -2.9031794642
 N     -7.9670446747     3.2988597221   -10.4405082618
 H     -8.9044119815     2.9569679070   -10.1982509264
 H     -7.9161450792     4.3096740241   -10.2675968295
 H     -7.7802167083     3.1115072699   -11.4325918741
 H     -7.2674058429     2.8172893543    -9.8635931815
 N     -6.2581638975     3.1467321457     3.9013426501
 H     -6.2811920254     2.8708619896     4.8900799559
 H     -5.8130213735     2.4043233984     3.3491542123
 H     -5.7215998001     4.0163752516     3.8010662230
 H     -7.2168424133     3.2953676743     3.5650711719
 N      1.0789631840     2.4616862369    -6.5507118997
 H      0.0876369442     2.4617502049    -6.2833013917
 H      1.3942965150     1.4953532964    -6.6956264393
 H      1.6349065207     2.8947750429    -5.8039879771
 H      1.1990117906     2.9948664036    -7.4199315301
 N     -5.0004888855     7.9658404325    -7.9502893740
 H     -4.2196691289     7.5286609144    -8.4537083588
 H     -5.5084847179     7.2495946428    -7.4181550974
 H     -5.6372463905     8.4077972547    -8.6236760173
 H     -4.6365545444     8.6773084925    -7.3056185130
 N     -4.2176938280     3.9686829669     0.9985682840
 H     -5.1695943298     3.6494890739     0.7835408651
 H     -4.1726732967     4.2761009833     1.9771907855
 H     -3.9719694740     4.7521271762     0.3820699166
 H     -3.5565391385     3.1970143234     0.8514713593
 N     -4.6796044852     3.9433999054    -7.7562154265
 H     -4.1676218168     3.0662259973    -7.6056306333
 H     -4.3295192980     4.6594658095    -7.1089715249
 H     -5.6804545575     3.7889161622    -7.5868949320
 H     -4.5408217697     4.2589907982    -8.7233644689
 N      1.2074879079     5.5647656471    -1.5319794437
 H      1.6058097166     6.1357714934    -2.2866503375
 H      0.1834453078     5.6365210055    -1.5525368567
 H      1.5561221911     5.9021267721    -0.6270611424
 H      1.4845748040     4.5846438737    -1.6616701732
 N     -9.9827524591    -0.1914898811    -8.9774235659
 H    -10.8389034191    -0.6478682228    -8.6413276860
 H     -9.6825893961    -0.6311576926    -9.8553922650
 H     -9.2421605672    -0.2923792955    -8.2734487795
 H    -10.1673572878     0.8054452420    -9.1395252057
 N     -0.0327734480    -3.9115105554    -5.7817853564
 H     -1.0396097299    -3.7589771691    -5.6504447110
 H      0.1190822983    -4.8166997947    -6.2420102566
 H      0.4357828714    -3.9091927088    -4.8681743192
 H      0.3536497876    -3.1611724005    -6.3665120107
 N     -6.6129332186    -3.0893096324    -3.8997074245
 H     -7.0955585940    -3.1894996003    -2.9990016930
 H     -5.6050468355    -3.2322912205    -3.7657074634
 H     -6.7782639226    -2.1474800288    -4.2736837342
 H     -6.9728639924    -3.7879677775    -4.5604359304
 N     -2.1654793023     0.3189745829     2.4430306827
 H     -2.4064152758     0.9168865169     3.2422098075
 H     -1.2290904508    -0.0783365174     2.5828680661
 H     -2.1748680490     0.8782852291     1.5820318578
 H     -2.8515436683    -0.4409363148     2.3650137780
 N     -9.0094997980     5.5500430778    -7.4337586665
 H     -9.7289163378     5.1983077105    -8.0763768823
 H     -8.2732117866     4.8428689238    -7.3241257990
 H     -9.4337632367     5.7469398759    -6.5197194389
 H     -8.6021085317     6.4120554584    -7.8148131715
 N     -1.0645776184     6.0351039205    -7.6228348161
 H     -1.8562505424     5.7290018604    -7.0450878059
 H     -1.3420739575     6.8530772322    -8.1779475332
 H     -0.7852738942     5.2732719061    -8.2519905485
 H     -0.2747128506     6.2850643852    -7.0163128143
 N     -0.6653681316     3.3974175845    -3.5026025221
 H     -1.1190828313     4.1830974839    -3.0218882986
 H     -1.1904984155     3.1681955735    -4.3546178624
 H     -0.6476236832     2.5802132411    -2.8812349017
 H      0.2957319615     3.6581648049    -3.7526685575
 N     -2.4819980575    -2.7592631444    -1.9493600081
 H     -2.9698216128    -2.9090421140    -1.0583883269
 H     -3.0509239930    -3.1329188545    -2.7180858212
 H     -1.5757087715    -3.2413884390    -1.9286126130
 H     -2.3315383279    -1.7537033159    -2.0923524036
 N      0.6917076514     3.0531851079     4.1453745286
 H      0.9823347559     3.2344018603     5.1133272508
 H     -0.3245733249     2.9102246054     4.1142303889
 H      1.1664908781     2.2119746480     3.7972633768
 H      0.9425785796     3.8561394942     3.5566780407
 N     -8.2796273685     1.8289513436    -3.8146762264
 H     -7.8530049193     1.9070943742    -2.8840189048
 H     -7.5420095097     1.8075670507    -4.5286070997
 H     -8.8920166171     2.6364768022    -3.9793503467
 H     -8.8314780124     0.9646672234    -3.8667276480
 N     -3.4936366954     1.4131984577    -1.7265146127
 H     -3.9611159314     1.1626775300    -0.8473453876
 H     -2.5699455727     0.9662755961    -1.7624221479
 H     -3.3827444314     2.4327156403    -1.7767455213
 H     -4.0607413015     1.0911248204    -2.5195445377
 N    -10.1467038264     3.9053250070    -0.9513763695
 H    -10.2241083963     4.3545859545    -0.0313713525
 H     -9.1866550813     3.5677618045    -1.0877295019
 H    -10.3777511687     4.5855556280    -1.6849559166
 H    -10.7983007348     3.1133970786    -1.0014478108
 N     -0.5236096669     7.9933471082    -3.9510857062
 H     -0.5163667238     8.1273459794    -2.9331328881
 H      0.4419866073     7.9503063354    -4.2975045460
 H     -1.0122275332     8.7790429374    -4.3962487874
 H     -1.0078310110     7.1166933112    -4.1774556119
 N     -1.3559675351    -0.3940898572    -8.0064064096
 H     -1.1428971485     0.5057463326    -8.4526484286
 H     -0.5322322949    -1.0049121682    -8.0573087084
 H     -2.1429080438    -0.8394900994    -8.4928000610
 H     -1.6058324456    -0.2377026175    -7.0228688751
 N     -5.1630416710     4.1189879782    -3.7119721259
 H     -6.0316335483     4.3377056724    -4.2139151691
 H     -4.6110176607     4.9765740357    -3.5934380318
 H     -4.6198180403     3.4339680269    -4.2503876508
 H     -5.3896982807     3.7277043909    -2.7901481407
 N      1.9035188980     5.1087582512     1.7080978966
 O      1.8174265107     6.0498321053     0.9018807962
 O      2.6074064759     4.1216342311     1.4376420634
 O      1.2857232100     5.1548084541     2.7847716969
 N     -1.0010823322     2.7969248788     0.7981720330
 O     -2.1676672684     2.3839743776     0.6906109750
 O     -0.7238704585     3.9650932819     0.4794965398
 O     -0.1117085538     2.0417063690     1.2244089274
 N     -2.6366989175     2.4233388066    -5.9009668797
 O     -1.4282729681     2.7108449904    -5.8929151728
 O     -3.3238229115     2.5993973450    -4.8812208727
 O     -3.1580012926     1.9597737112    -6.9287654210
 N     -1.7322153768    -0.6868827285    -4.3208741780
 O     -0.6800752619    -1.2228332356    -3.9351590714
 O     -2.6772929128    -0.5331615155    -3.5295359756
 O     -1.8392780419    -0.3046531267    -5.4979284345
 N     -3.6544365092    -3.2256864440    -5.0624742470
 O     -2.5392684226    -3.5780978699    -5.4810721884
 O     -4.0136155116    -3.5364141219    -3.9146690957
 O     -4.4104262019    -2.5625468064    -5.7916820438
 N     -6.7662699488     3.0227516227    -0.7667864571
 O     -7.8526372100     2.7468395692    -1.3022270453
 O     -5.7275204685     3.0499064236    -1.4474332413
 O     -6.7186521296     3.2715090755     0.4493018943
 N     -4.8759622338     6.5284424070     2.7418325198
 O     -3.6796605775     6.3430322577     2.4634383128
 O     -5.5781654211     5.5792556142     3.1278027609
 O     -5.3700611006     7.6630402625     2.6342563992
 N     -2.4764644450     5.0676880152    -1.4907247168
 O     -1.3881715833     5.4481261707    -1.9532216010
 O     -3.0478445596     5.7385636660    -0.6152428285
 O     -2.9933776083     4.0163733626    -1.9037100535
 N     -7.2170187606     9.2355938048    -1.0153217262
 O     -6.0520096152     9.4961132758    -1.3586891785
 O     -8.1615338960     9.4878859759    -1.7816491565
 O     -7.4375129482     8.7227817500     0.0943740497
 N     -6.6389793189     6.2649554632    -5.5548930859
 O     -7.1279031609     5.3330671794    -4.8949267124
 O     -6.6851692014     7.4267306964    -5.1176715023
 O     -6.1038651636     6.0350683287    -6.6520819264
 N     -1.5167729518     8.3930904610    -0.9790734736
 O     -0.3767583647     8.0938446271    -1.3712935430
 O     -1.7887903436     8.3475047578     0.2321021508
 O     -2.3847708459     8.7379222758    -1.7980296878
 N     -6.0648012915    -0.1194254351    -2.4634731567
 O     -5.4107231520    -1.1395190259    -2.1903271073
 O     -7.1490868308     0.0935861289    -1.8960501629
 O     -5.6345935454     0.6876572415    -3.3040428765
 N     -7.2611580945     6.9578898585    -9.7814253522
[truncated: 6,106 more chars]
