# Supplementary material for: Decomposition and Growth Pathways for Ammonium Nitrate Clusters and Nanoparticles
Source: J Phys Chem A. 2024 Oct 14;128(42):9184–94. doi: 10.1021/acs.jpca.4c04630 (PMC11514028; doi:10.1021/acs.jpca.4c04630)
Supplement: Supplementary file 2 — jp4c04630_si_002.zip [file jp4c04630_si_002.zip › SI_ammoniumnitrate particle structures_PDF_XYZ/HassanAmatTopper_SuppMats_S16.xyz]

9
n=1 (NH4NO3)n wB97X-D3/6-31G(d)
N        0.011765     -0.000957     -1.512181
H       -0.639319     -0.005613      0.005184
H        1.006305     -0.000687     -1.298011
H       -0.188589      0.821963     -2.073137
H       -0.184160     -0.819112     -2.082134
N        0.052697      0.000987      1.780790
O       -0.200773      0.002736      2.957037
O        1.157855     -0.002075      1.262731
O       -1.015780      0.002758      0.959721

18
n=2 (NH4NO3)n wB97X-D3/6-31G(d)
N       -0.004455      2.373250     -0.295840
H       -0.000574      1.821165     -1.157321
H       -0.010445      3.372962     -0.485754
H        0.860406      2.073959      0.230289
H       -0.865752      2.063438      0.229640
N        0.004365     -2.373162     -0.295882
H        0.004731     -3.372783     -0.485777
H        0.000597     -1.821188     -1.157236
H        0.868683     -2.068499      0.228348
H       -0.857631     -2.068929      0.231418
N        1.856814      0.004559      0.365905
O        2.042255      1.086423      0.967603
O        2.044678     -1.077674      0.966014
O        1.462012      0.004925     -0.818539
N       -1.857123     -0.004615      0.365116
O       -2.041872     -1.086591      0.966519
O       -1.462388     -0.005048     -0.819294
O       -2.044301      1.077807      0.964791

27
n=3 (NH4NO3)n wB97X-D3/6-31G(d)
N       -2.354137     -0.060410      0.481550
H       -2.355833     -0.362463     -0.543418
H       -3.296360     -0.015553      0.861065
H       -1.907512      0.871268      0.482787
H       -1.744402     -0.701553      1.021599
N        0.937381     -0.216923     -2.177452
H        1.717533     -0.508349     -2.761557
H        0.512343     -1.038851     -1.710078
H        0.184231      0.258880     -2.747725
H        1.268641      0.426522     -1.430582
N        2.225622     -0.075996      2.691586
H        1.513186      0.673314      2.467593
H        3.160589      0.320278      2.626090
H        2.100961     -0.834507      1.961531
H        2.058866     -0.461194      3.618906
N        0.541724      1.527553      0.600696
O       -0.372554      1.714193     -0.215129
O        1.676747      1.166828      0.205598
O        0.335962      1.671059      1.830721
N       -2.021078      0.695027     -2.527930
O       -1.893151     -0.491891     -2.082051
O       -1.159361      1.108784     -3.338722
O       -2.948147      1.399654     -2.144432
N        0.450326     -1.774290      0.703478
O       -0.192823     -2.055371     -0.317515
O        1.704700     -1.850464      0.705105
O       -0.143453     -1.385547      1.738285

36
n=4 (NH4NO3)n wB97X-D3/6-31G(d)
N        1.163914      1.073066     -2.518718
H        1.561536      1.439100     -3.380831
H        0.841555      1.859191     -1.910888
H        1.881229      0.517277     -2.001157
H        0.348760      0.456291     -2.734028
N        1.073863     -2.727540      0.507130
H        0.165316     -2.602723      1.007443
H        1.749166     -2.006978      0.847772
H        0.918143     -2.588028     -0.516435
H        1.442495     -3.660021      0.679699
N       -2.960788     -0.131836     -0.251141
H       -2.598387      0.721983     -0.731523
H       -2.689243     -0.093836      0.757010
H       -2.525108     -0.975387     -0.686932
H       -3.973509     -0.177877     -0.338614
N        0.723410      1.786912      2.263611
H       -0.110772      2.165285      1.761388
H        1.520579      1.719036      1.591868
H        0.498910      0.830799      2.619414
H        0.971133      2.398316      3.038378
N       -0.650886     -1.608322     -2.038942
O       -1.419593     -2.236830     -1.280005
O       -1.071032     -0.615345     -2.671003
O        0.547521     -1.949349     -2.135728
N        2.665103      0.117789      0.226196
O        2.772120     -0.508003     -0.850300
O        2.596619      1.365724      0.219078
O        2.587414     -0.505930      1.306466
N       -1.047411     -0.965857      2.268823
O        0.078797     -0.888850      2.805108
O       -1.379045     -2.004897      1.658551
O       -1.826563      0.010515      2.309403
N       -0.967342      2.455550     -0.456972
O       -1.594889      2.009702     -1.441553
O        0.200613      2.876966     -0.599176
O       -1.493628      2.444109      0.676608

45
n=5 (NH4NO3)n wB97X-D3/6-31G(d)
N        0.892788      3.737580      0.498744
H        1.264102      2.978788      1.102081
H        1.635439      4.068442     -0.174517
H        0.541265      4.498440      1.074459
H        0.121892      3.352571     -0.072067
N        0.768818      0.722529     -2.526698
H        0.351889     -0.001113     -3.128089
H        1.315560      0.252420     -1.800721
H        0.026567      1.258917     -2.049072
H        1.394742      1.394116     -3.026764
N       -2.744829     -1.930699     -0.952948
H       -2.121522     -2.555814     -1.510012
H       -2.971428     -2.394649     -0.037221
H       -3.591862     -1.710044     -1.472337
H       -2.215463     -1.063873     -0.738437
N       -0.451891     -0.120835      3.380358
H        0.452147     -0.461856      3.003540
H       -0.292385      0.365766      4.260004
H       -1.122773     -0.916167      3.498454
H       -0.832792      0.553576      2.680260
N        1.193556     -2.751295      0.293439
H        1.522281     -1.876521      0.767307
H        0.189670     -2.861490      0.507489
H        1.701255     -3.553934      0.660213
H        1.323089     -2.682195     -0.739432
N        1.823039      0.574300      1.353476
O        1.857210     -0.594696      1.846778
O        1.880347      0.740477      0.132526
O        1.712275      1.534432      2.136827
N       -0.063053     -2.350473     -2.545495
O        1.169019     -2.163185     -2.405113
O       -0.745836     -1.573448     -3.234184
O       -0.609600     -3.307295     -1.944154
N       -2.271691     -2.484700      2.231519
O       -3.248749     -2.875486      1.561993
O       -1.114486     -2.517811      1.754677
O       -2.443999     -2.040501      3.382234
N        2.068365      3.444784     -2.289481
O        0.822410      3.532161     -2.281018
O        2.745051      4.104218     -1.463363
O        2.637562      2.673886     -3.090036
N       -1.147753      1.248774      0.334852
O       -1.172875      1.799582      1.455053
O       -1.109078      1.952836     -0.693828
O       -1.138272     -0.000515      0.258703

54
n=6 (NH4NO3)n wB97X-D3/6-31G(d)
N       -0.202716     -1.469378      3.740950
H       -0.905397     -2.117394      3.311565
H        0.644425     -1.422631      3.128152
H        0.062926     -1.813747      4.660407
H       -0.617416     -0.517519      3.815007
N       -3.454560     -1.270255      0.473477
H       -3.367469     -0.947042      1.462482
H       -2.999781     -0.558371     -0.127778
H       -4.433214     -1.391652      0.226527
H       -2.928112     -2.168194      0.376729
N       -0.839738      1.388179     -3.548660
H       -0.343147      0.488266     -3.698310
H       -1.479076      1.588994     -4.313518
H       -0.127519      2.146757     -3.444639
H       -1.345268      1.295373     -2.648501
N       -0.122136      2.684383      1.209269
H        0.587143      1.932808      1.183711
H        0.149458      3.345748      1.933252
H       -1.050974      2.277085      1.454988
H       -0.174796      3.160123      0.286098
N        1.134122     -2.631517     -0.418478
H        0.638490     -3.523400     -0.344574
H        1.564636     -2.428802     -1.343985
H        1.833544     -2.562464      0.332314
H        0.443402     -1.892910     -0.205969
N        3.232024      1.443329     -1.581186
H        2.832236      2.388948     -1.414011
H        2.990209      0.826072     -0.774620
H        4.244067      1.489429     -1.674805
H        2.816572      1.044347     -2.452851
N        1.549284     -0.793496     -3.182662
O        0.370570     -1.197677     -3.256558
O        2.414322     -1.450831     -2.572981
O        1.858518      0.302448     -3.709508
N       -0.719860      0.213871     -0.557996
O        0.318103      0.740752     -0.977848
O       -1.829311      0.490796     -1.087139
O       -0.689747     -0.593774      0.396592
N       -2.251500      0.760318      2.726769
O       -1.264239      1.100934      3.416862
O       -2.891913     -0.267246      3.022389
O       -2.574053      1.439929      1.728192
N        0.820238      3.515695     -1.759288
O        1.708408      3.659181     -0.886715
O        1.144178      3.219919     -2.928238
O       -0.380293      3.635814     -1.445275
N        2.199436     -0.398435      1.459934
O        1.768931      0.658770      1.938448
O        2.853648     -0.433165      0.399155
O        1.988801     -1.492941      2.045950
N       -1.288107     -3.484581      1.410684
O       -0.156882     -3.917990      1.664354
O       -1.716570     -3.475371      0.228918
O       -2.013900     -3.017482      2.322917

63
n=7 (NH4NO3)n wB97X-D3/6-31G(d)
N       -2.692452     -2.424958      0.986870
H       -2.381867     -2.455929      1.984081
H       -3.380967     -3.154713      0.815503
H       -1.881852     -2.583013      0.373745
H       -3.080229     -1.487161      0.731188
N       -1.203121      3.927730      0.105547
H       -0.364688      3.967143      0.725985
H       -1.649588      4.840569      0.056054
H       -1.884682      3.233015      0.461356
H       -0.905964      3.614782     -0.846806
N       -0.815931      0.249510      3.375499
H        0.070281      0.710309      3.622019
H       -0.975150     -0.656822      3.846100
H       -0.761010      0.020141      2.363930
H       -1.587499      0.905920      3.495266
N       -2.377194      0.613501     -2.544611
H       -1.813326      1.487842     -2.497230
H       -2.822625      0.417028     -1.620285
H       -1.758262     -0.179895     -2.821494
H       -3.103833      0.726545     -3.248475
N        2.874821      1.658482      0.409763
H        2.205608      1.681142     -0.375023
H        2.388830      1.886339      1.297489
H        3.592603      2.356000      0.226431
H        3.304101      0.709815      0.475506
N        2.216628     -0.822064     -3.285970
H        2.432201     -0.964612     -4.269878
H        1.611894      0.020440     -3.184892
H        3.086483     -0.685876     -2.725913
H        1.701606     -1.648635     -2.929211
N        1.443024     -3.041504      0.436502
H        1.000462     -3.241923     -0.476879
H        1.129306     -2.093431      0.694137
H        2.462627     -3.031329      0.299863
H        1.096407     -3.669039      1.176825
N       -0.524021     -2.228538     -2.336288
O       -1.418141     -2.307650     -1.481595
O        0.531968     -2.902796     -2.230879
O       -0.653400     -1.469259     -3.318289
N        0.645524      2.881708      2.466001
O        1.092394      3.662221      1.589813
O       -0.485613      3.033199      2.932794
O        1.376222      1.921084      2.832606
N       -3.308757      0.967782      0.678867
O       -3.284761      2.097489      0.164357
O       -3.515433     -0.029363     -0.086916
O       -3.154269      0.777107      1.883483
N       -0.401966     -2.934759      3.039304
O       -0.477539     -3.893783      2.240026
O       -1.487483     -2.432174      3.478517
O        0.676847     -2.450030      3.374198
N        0.396707      2.297883     -2.520030
O       -0.720945      2.890952     -2.401518
O        1.368166      2.680592     -1.867442
O        0.453921      1.345956     -3.317532
N        3.862479     -1.228574     -0.616447
O        4.126376     -0.277941     -1.395316
O        3.722218     -0.995986      0.604630
O        3.708710     -2.377704     -1.060805
N        0.071646      0.031725      0.042035
O        0.976598     -0.246197     -0.761945
O       -0.488921      1.134042      0.032371
O       -0.265169     -0.832336      0.903007

72
n=8 (NH4NO3)n wB97X-D3/6-31G(d)
N       -1.695423      0.233549     -3.196833
H       -1.750983      1.168203     -3.644108
H       -2.604700     -0.267931     -3.193843
H       -1.404312      0.394769     -2.224963
H       -0.966475     -0.362886     -3.625757
N       -2.106318     -3.680630     -1.394497
H       -3.009397     -3.216044     -1.144556
H       -1.594003     -3.118129     -2.088162
H       -2.279185     -4.608466     -1.775043
H       -1.495585     -3.735055     -0.545892
N       -2.960170     -0.341046      1.226992
H       -2.116653     -0.326452      0.625187
H       -3.038113     -1.302250      1.581068
H       -3.757919     -0.111831      0.617278
H       -2.805740      0.332134      1.993537
N       -0.035743      4.273473      0.153500
H        0.906308      3.890153     -0.074931
H        0.041856      5.132808      0.692880
H       -0.561561      3.557784      0.697379
H       -0.543196      4.436497     -0.749642
N        0.033108     -0.783509      4.324943
H       -0.545399      0.038594      4.061860
H        1.051328     -0.580375      4.183363
H       -0.222201     -1.590510      3.721781
H       -0.130316     -1.031015      5.299169
N        2.444281      1.709075      1.843828
H        1.568495      2.144602      2.164016
H        3.103426      2.420943      1.481611
H        2.211180      1.053370      1.080236
H        2.826269      1.136702      2.618479
N        2.301530     -2.881041      0.144373
H        2.789451     -2.169668      0.733165
H        1.364777     -3.092028      0.543915
H        2.848955     -3.740038      0.157495
H        2.206061     -2.540367     -0.835793
N        1.831655      1.146669     -2.741584
H        1.808521      0.462951     -3.506187
H        1.022496      1.789779     -2.771819
H        2.702578      1.702870     -2.671876
H        1.719927      0.624245     -1.855651
N        3.420336      3.046451     -0.763792
O        4.026925      3.445336      0.244220
O        4.014277      2.757847     -1.812025
O        2.161011      2.894484     -0.712908
N       -1.099330      1.978533      2.620402
O       -1.751121      1.157506      3.316248
O       -1.544738      2.303228      1.503598
O       -0.033797      2.444856      3.054806
N       -1.208869      3.351124     -2.723187
O       -1.708242      2.990565     -3.799414
O       -0.487267      2.550162     -2.060319
O       -1.408993      4.493824     -2.274058
N        0.251074     -0.291589      0.252985
O        0.082414     -0.377172      1.476870
O       -0.710680     -0.444236     -0.533367
O        1.398343     -0.066340     -0.200477
N        2.874733     -1.247517      2.890682
O        2.399111     -2.355890      3.115641
O        3.520962     -1.006439      1.846565
O        2.692081     -0.295900      3.717883
N       -4.047351     -1.211279     -1.565281
O       -4.164302     -0.002822     -1.302840
O       -4.231216     -2.072212     -0.670501
O       -3.699610     -1.585534     -2.710174
N        1.023287     -1.909257     -2.932586
O        0.232196     -2.722867     -2.431798
O        0.663904     -1.154322     -3.872463
O        2.191558     -1.824286     -2.505292
N       -1.010428     -3.241957      1.747341
O       -0.426638     -3.092547      2.823831
O       -2.229278     -3.051180      1.618959
O       -0.349167     -3.630472      0.735538

81
n=9 (NH4NO3)n wB97X-D3/6-31G(d)
N       -2.545450      3.622676     -2.637039
H       -2.420820      4.528311     -3.081994
H       -2.973803      3.742437     -1.695784
H       -1.616190      3.197828     -2.454530
H       -3.094610      2.965106     -3.222662
N       -2.001972      1.646876      2.929848
H       -2.509730      1.823656      3.794129
H       -2.378146      0.784077      2.500408
H       -1.004157      1.481200      3.162197
H       -2.046198      2.480129      2.301418
N       -0.299498     -4.155722      0.606479
H       -0.952822     -3.490076      1.046990
H       -0.667790     -5.101100      0.685853
H        0.602383     -4.072907      1.131246
H       -0.127809     -3.918729     -0.398477
N        1.078580      3.010508      0.458467
H        1.213413      3.062034      1.475446
H        0.544713      3.819438      0.110385
H        0.524231      2.160269      0.276601
H        2.002466      2.898759      0.005502
N       -1.640304     -0.863088     -4.893611
H       -1.049329     -1.650292     -4.544558
H       -2.572759     -0.887446     -4.425730
H       -1.746127     -0.898109     -5.904278
H       -1.183446      0.030055     -4.602192
N       -2.370354     -0.868003     -0.569731
H       -3.067071     -0.254809     -1.034115
H       -1.559686     -0.293307     -0.290055
H       -2.058761     -1.598503     -1.224284
H       -2.748388     -1.255970      0.306307
N        2.186493     -1.424619     -1.752606
H        2.128060     -2.185364     -2.432131
H        2.093159     -1.838765     -0.814561
H        1.409211     -0.766906     -1.925388
H        3.078623     -0.893692     -1.787051
N        1.099809     -1.866051      4.215906
H        1.403749     -2.570655      3.507020
H        1.681592     -1.005090      4.124955
H        1.224167     -2.252443      5.149371
H        0.096318     -1.619133      4.078476
N        4.368446      0.415811      1.782140
H        3.859151      0.644428      2.659779
H        4.176123      1.134533      1.048888
H        4.008314     -0.505700      1.483905
H        5.370429      0.348606      1.947494
N        1.743954      1.330886      3.620490
O        2.640050      0.495861      3.947584
O        2.070039      2.377570      3.056762
O        0.563972      1.050992      3.897127
N        0.577527     -0.296269      0.815202
O        1.752666      0.091639      0.883377
O       -0.363286      0.535484      0.907969
O        0.310916     -1.500025      0.635086
N        2.721666     -2.987918      1.582725
O        2.850910     -3.188533      0.374093
O        3.396448     -2.151732      2.199495
O        1.866625     -3.668217      2.238916
N       -2.059033     -1.613325      2.843169
O       -1.737745     -2.774927      2.553983
O       -1.559641     -1.046052      3.836814
O       -2.902212     -0.988148      2.152690
N       -1.850202      4.133262      0.396307
O       -1.111492      4.687819     -0.443026
O       -1.400224      3.887687      1.540870
O       -3.018141      3.809491      0.104379
N       -0.287503     -3.095382     -2.760470
O        0.502348     -3.655084     -1.963965
O        0.160874     -2.703143     -3.857819
O       -1.484292     -2.934262     -2.463068
N        3.490033      1.346510     -1.142914
O        3.695650      2.211877     -0.239779
O        4.228024      0.333769     -1.169589
O        2.571075      1.498943     -1.945385
N       -3.773597      0.671357     -3.081071
O       -3.800593     -0.572479     -3.230703
O       -3.710093      1.425996     -4.070539
O       -3.778364      1.148948     -1.924874
N       -0.442856      1.145426     -2.595014
O       -0.237048     -0.059855     -2.323559
O       -0.455488      2.005133     -1.700240
O       -0.685178      1.486442     -3.773455

90
n=10 (NH4NO3)n wB97X-D3/6-31G(d)
N        2.866448      0.151974      1.427072
H        3.042034      1.080598      1.836260
H        1.951916      0.202005      0.949045
H        2.832905     -0.554552      2.183229
H        3.553995     -0.130121      0.712683
N       -3.253698      0.274137     -1.103056
H       -4.177343      0.078348     -0.720569
H       -2.545869     -0.074657     -0.422268
H       -3.154130      1.284583     -1.294834
H       -3.102132     -0.194220     -2.017656
N        0.704089      3.846177     -1.411476
H       -0.085884      4.503245     -1.410004
H        1.274940      3.973596     -2.266076
H        0.302647      2.898209     -1.507774
H        1.243866      3.882827     -0.527717
N        2.198491     -4.169781      2.370748
H        2.373258     -3.312916      2.952797
H        1.246552     -4.543592      2.578824
H        2.903402     -4.880349      2.552376
H        2.265152     -3.874921      1.386576
N       -0.560404      1.765066      4.305664
H       -0.066243      2.467103      3.714729
H       -1.546439      1.678682      3.981372
H       -0.536090      2.067453      5.277388
H       -0.057403      0.859574      4.217494
N        0.279014     -3.162952     -1.081257
H        0.260382     -2.535257     -0.260730
H       -0.344664     -2.749958     -1.796626
H       -0.045829     -4.086415     -0.758418
H        1.252537     -3.213099     -1.421989
N       -1.950736     -2.555311      3.445592
H       -2.209607     -3.265850      4.127866
H       -1.977272     -3.014818      2.510639
H       -0.977704     -2.268371      3.658893
H       -2.584562     -1.730716      3.509993
N        2.343396     -0.825298     -3.773173
H        2.702329     -0.915710     -4.721024
H        2.543569      0.138291     -3.432985
H        2.749436     -1.530901     -3.125687
H        1.314635     -0.925852     -3.789761
N       -1.566537      2.576339      0.868150
H       -0.885919      3.162054      1.387793
H       -1.988633      3.147763      0.111998
H       -2.273790      2.212468      1.542906
H       -0.995719      1.808996      0.482904
N       -1.269159      1.957158     -5.022085
H       -1.691778      2.103212     -5.936348
H       -1.445901      2.788948     -4.421281
H       -0.241037      1.816892     -5.127902
H       -1.689372      1.112176     -4.572262
N       -3.392833      0.536494      2.910285
O       -3.260491     -0.177720      3.923552
O       -3.819811      0.093723      1.846741
O       -3.055936      1.757845      3.005495
N       -0.736503     -4.746174      1.487999
O        0.019422     -5.299917      0.665779
O       -0.471045     -4.813249      2.715099
O       -1.728419     -4.097178      1.101937
N        1.621059      3.195216      2.112024
O        2.217638      2.472722      2.920250
O        0.471748      3.640419      2.426456
O        2.125401      3.482715      1.016886
N        0.428180      0.590267     -1.214040
O        0.949576     -0.474707     -1.524688
O        0.664037      1.109785     -0.088450
O       -0.351166      1.198421     -1.987955
N       -2.257298      3.723349     -2.309662
O       -1.628202      4.139817     -3.298446
O       -3.021201      2.747338     -2.405461
O       -2.089460      4.300585     -1.203098
N        1.555610     -1.376465      4.077325
O        2.642465     -1.764307      3.554946
O        0.707852     -2.220850      4.404886
O        1.393777     -0.164016      4.253090
N        1.774032      2.312217     -4.047839
O        1.323597      3.471286     -4.054273
O        1.481696      1.524897     -4.982398
O        2.497031      1.917570     -3.107388
N       -0.586996     -0.924166      1.314599
O       -1.297869     -1.039854      0.292796
O        0.366889     -1.719786      1.469174
O       -0.819485     -0.048116      2.160831
N        3.349387     -2.106382     -0.826781
O        3.953886     -1.036197     -0.972660
O        2.978963     -2.758729     -1.846082
O        3.090079     -2.543861      0.308451
N       -1.500447     -1.065238     -3.566697
O       -2.431584     -0.229907     -3.754898
O       -0.501151     -1.039817     -4.296809
O       -1.643563     -1.890289     -2.651003

99
n=11 (NH4NO3)n wB97X-D3/6-31G(d)
N        0.966058     -0.634812     -2.727708
H        0.698010      0.277696     -3.122408
H        0.504008     -0.734732     -1.805074
H        1.996196     -0.667597     -2.591347
H        0.616300     -1.393402     -3.328114
N       -4.600651     -3.206135     -0.688012
H       -3.808819     -3.115175     -1.349236
H       -4.273673     -3.724637      0.154163
H       -5.360733     -3.707642     -1.142701
H       -4.928900     -2.254619     -0.412239
N        0.055952     -1.216732      2.360373
H        0.098550     -1.199199      1.329019
H       -0.631249     -1.930131      2.631426
H       -0.226715     -0.291364      2.719572
H        1.004909     -1.429872      2.729717
N       -2.881625     -0.161723     -3.999279
H       -3.498620     -0.169475     -3.163606
H       -3.449596     -0.162329     -4.844049
H       -2.268727     -1.006329     -3.976983
H       -2.293000      0.694341     -3.965094
N       -1.999771      2.682177     -0.808930
H       -1.940087      3.131265      0.113947
H       -1.214812      2.013264     -0.829231
H       -1.881089      3.353885     -1.577130
H       -2.873847      2.139284     -0.898880
N        4.234919     -1.759261      0.810681
H        4.256954     -2.792979      0.961061
H        3.252841     -1.586430      0.567255
H        4.834446     -1.415645      0.051000
H        4.435742     -1.251047      1.685192
N       -4.034967     -0.140269      2.376571
H       -3.930341     -1.146819      2.629539
H       -4.473322      0.380704      3.132155
H       -4.633786     -0.127616      1.518934
H       -3.115124      0.274108      2.131313
N        2.026244      3.724373     -1.779389
H        1.668527      3.354736     -0.882448
H        1.220852      4.038360     -2.348287
H        2.496904      2.949084     -2.254845
H        2.706889      4.458208     -1.521061
N        4.507055      2.176643      1.041734
H        3.493996      2.213013      0.826427
H        4.582501      1.615514      1.907763
H        4.814222      3.146269      1.175631
H        4.976514      1.687689      0.257816
N        1.568521      3.485465      3.220385
H        2.307138      4.103277      2.806851
H        1.905508      2.504732      3.233732
H        0.707954      3.524018      2.648222
H        1.345771      3.766641      4.172793
N       -0.745453     -4.323849      0.090684
H       -1.571987     -4.549860      0.667570
H        0.124300     -4.778107      0.462541
H       -0.591189     -3.303650      0.109192
H       -0.901881     -4.558964     -0.898219
N       -3.149586     -3.485520      2.218930
O       -2.078583     -3.219417      2.768960
O       -4.188785     -2.834655      2.445412
O       -3.219796     -4.441839      1.395415
N       -4.891590      0.077283     -0.856919
O       -4.831824     -0.407660     -1.996433
O       -4.469479      1.204202     -0.577883
O       -5.429441     -0.618722      0.057728
N        3.220978      4.994204      0.826415
O        3.698276      4.691306      1.961772
O        2.043994      5.348514      0.723108
O        3.961051      4.874885     -0.175108
N        1.385515      1.228923      0.166386
O        1.730837      2.344501      0.661625
O        0.504159      1.218974     -0.708189
O        1.938019      0.192375      0.544058
N        3.047596     -0.123269      3.243549
O        2.722315     -1.323702      3.233002
O        4.235382      0.178600      2.950475
O        2.215960      0.751878      3.531862
N       -1.672729     -1.038358     -0.556322
O       -0.506311     -1.536819     -0.462221
O       -1.892648     -0.193409     -1.427739
O       -2.551141     -1.423985      0.229725
N       -0.597946      2.741452     -3.469645
O        0.405776      2.082821     -3.779276
O       -0.480554      3.879500     -2.948620
O       -1.753855      2.299543     -3.637991
N        4.123501      0.277558     -1.593789
O        5.173675      0.279113     -0.899906
O        3.703983     -0.804858     -2.044542
O        3.514343      1.340704     -1.793568
N       -1.135392      1.962490      2.207907
O       -1.808516      1.204242      1.465570
O       -0.986826      3.160744      1.878002
O       -0.616046      1.521846      3.244075
N       -1.500633     -3.067073     -3.114387
O       -2.681779     -2.900716     -2.736438
O       -1.027951     -2.245108     -3.948417
O       -0.804344     -3.999551     -2.711065
N        2.345736     -4.284345      1.021354
O        3.580247     -4.387277      1.156258
O        1.640429     -5.314110      1.027658
O        1.806167     -3.159608      0.870221

108
n=12 (NH4NO3)n wB97X-D3/6-31G(d)
N       -0.992168      1.826385      2.016685
H       -0.653574      1.470030      2.929897
H       -0.621397      2.767633      1.795000
H       -2.023855      1.820518      2.019915
H       -0.666777      1.160269      1.304025
N        0.710023      5.574915     -3.082647
H       -0.046409      4.907744     -3.343944
H        1.629645      5.189971     -3.407172
H        0.741920      5.690340     -2.048724
H        0.543708      6.479769     -3.517725
N       -4.963548     -0.667059      4.048272
H       -3.923041     -0.682893      4.072485
H       -5.310452     -1.651675      4.029832
H       -5.210504     -0.201213      3.150197
H       -5.329119     -0.145974      4.841805
N       -1.612007     -3.903214      1.933111
H       -1.513411     -3.067971      2.529005
H       -2.517327     -4.365661      2.159582
H       -0.804626     -4.527455      2.065650
H       -1.609556     -3.632907      0.942155
N       -0.228242     -1.146428     -3.006336
H        0.560054     -1.494242     -3.574333
H       -1.067826     -1.733891     -3.127599
H       -0.426302     -0.162413     -3.258798
H        0.055996     -1.194256     -2.018568
N       -3.537696     -1.680681     -0.157193
H       -4.060633     -0.814943     -0.359756
H       -3.366210     -2.230165     -1.020440
H       -4.016751     -2.227294      0.574972
H       -2.611293     -1.415218      0.235009
N        2.116990     -1.319127      3.879985
H        2.447182     -1.548957      4.814678
H        1.220995     -0.782734      3.947360
H        1.932575     -2.191310      3.351847
H        2.830512     -0.753695      3.369328
N        3.335462     -1.611993     -0.035360
H        2.429319     -1.133570     -0.127809
H        3.783152     -1.663274     -0.964856
H        3.146498     -2.542578      0.360752
H        3.890136     -1.063827      0.642652
N        3.021403      1.401863     -3.573834
H        2.211056      1.859888     -4.014844
H        3.785498      2.087927     -3.458920
H        3.275376      0.548748     -4.083549
H        2.719545      1.103867     -2.627781
N        1.355533     -5.052029     -1.428188
H        1.753536     -5.871593     -1.881861
H        1.984134     -4.248492     -1.561211
H        1.213232     -5.232733     -0.410083
H        0.442442     -4.796282     -1.879784
N       -2.268492      2.813726     -1.068231
H       -2.066557      3.664419     -0.517640
H       -2.294957      3.071132     -2.067162
H       -3.120874      2.319350     -0.744093
H       -1.468364      2.160057     -0.960173
N        3.139742      3.934598      0.578834
H        3.325207      4.488058     -0.283842
H        2.141311      4.024456      0.836429
H        3.707131      4.278925      1.350512
H        3.368547      2.928561      0.434350
N        0.846188      1.271502     -1.098263
O        1.101660      2.464183     -1.276178
O       -0.274076      0.909368     -0.651497
O        1.677508      0.378993     -1.387054
N        0.021895      5.006597      0.264691
O        0.326881      4.203741      1.186102
O        0.930308      5.665765     -0.271892
O       -1.156857      5.141503     -0.098161
N       -4.585383     -3.623257      3.006805
O       -5.453665     -3.415395      3.872646
O       -4.130744     -2.647578      2.345454
O       -4.143493     -4.765409      2.804066
N        1.601083     -4.345578      1.710810
O        1.242232     -3.690164      2.702737
O        0.831361     -5.245685      1.280829
O        2.684724     -4.144791      1.137828
N       -0.029447     -1.346048      0.804081
O        0.086856     -2.199482     -0.102253
O        0.966006     -0.813525      1.311604
O       -1.173385     -1.020394      1.212067
N       -1.754059     -3.729927     -2.041041
O       -1.979848     -4.282070     -0.959140
O       -2.491298     -2.792930     -2.451409
O       -0.789562     -4.066513     -2.759951
N        3.667849      4.356766     -2.657217
O        3.096699      4.338682     -3.775356
O        3.408800      5.279179     -1.853434
O        4.459978      3.449925     -2.348892
N       -1.212610     -0.600552      4.022644
O       -1.082007     -1.825835      4.089509
O       -2.316702     -0.050261      3.861382
O       -0.199040      0.151123      4.120883
N       -0.589535      2.593023     -3.801138
O       -1.077700      1.497978     -3.460902
O        0.511876      2.687749     -4.351871
O       -1.258906      3.638567     -3.562070
N        2.880697     -1.813367     -3.179416
O        3.995200     -1.426551     -2.781731
O        2.249708     -2.698467     -2.564114
O        2.358943     -1.284324     -4.187847
N       -4.506052      1.055152      1.051417
O       -5.351952      0.239242      1.457585
O       -3.936323      1.841257      1.823701
O       -4.228541      1.053444     -0.180987
N        3.563070      0.964921      1.788745
O        2.900035      1.716375      2.503677
O        3.848967      1.255538      0.606355
O        3.976767     -0.147873      2.234325

117
n=13 (NH4NO3)n wB97X-D3/6-31G(d)
N        1.348749     -4.696425     -2.667398
H        1.674211     -5.635762     -2.887080
H        2.149210     -4.029602     -2.715551
H        0.924422     -4.696184     -1.714315
H        0.643049     -4.404760     -3.374961
N        4.050701      2.770019      1.258029
H        3.554294      1.963165      0.836632
H        3.924671      3.588397      0.616740
H        5.026112      2.529500      1.416866
H        3.582364      3.022325      2.138266
N       -2.282898     -3.584366     -0.348243
H       -1.597648     -4.329214     -0.121079
H       -1.760825     -2.692652     -0.457366
H       -3.008190     -3.452476      0.366980
H       -2.726094     -3.778783     -1.248573
N       -3.353359     -0.935341     -3.227861
H       -3.082406     -1.685229     -3.896130
H       -2.595088     -0.898935     -2.519517
H       -4.222755     -1.180086     -2.735899
H       -3.357717     -0.047560     -3.753982
N        2.928347     -1.694169     -0.227219
H        2.618527     -0.717855     -0.316940
H        3.338804     -2.012869     -1.121936
H        2.110542     -2.282186     -0.032884
H        3.580272     -1.787462      0.572081
N        1.243777     -2.759488      3.389442
H        2.223421     -2.779353      3.689115
H        1.191015     -2.127897      2.569518
H        0.643612     -2.345462      4.119057
H        0.891673     -3.677887      3.062026
N       -1.371378      3.203344      4.919678
H       -0.371441      3.512123      4.944727
H       -1.868615      3.570249      5.728678
H       -1.430504      2.166172      4.916522
H       -1.804596      3.580764      4.039517
N        1.596905      1.691877     -3.161545
H        0.983286      1.950497     -3.950104
H        2.280697      2.429415     -2.913169
H        2.076923      0.800359     -3.357175
H        0.987203      1.548691     -2.342295
N        0.079903      4.800226      0.684991
H        0.586708      5.032838     -0.187402
H        0.387375      5.358093      1.493324
H        0.326302      3.816569      0.895894
H       -0.942617      4.847995      0.571426
N        0.080780     -1.056090     -5.882849
H        0.836312     -1.349346     -5.228302
H        0.381956     -1.234358     -6.838986
H       -0.134172     -0.044590     -5.750034
H       -0.768695     -1.620181     -5.679192
N       -3.618488     -0.316511      2.589296
H       -4.137330      0.544017      2.757073
H       -3.392564     -0.796297      3.473953
H       -2.708915     -0.050770      2.154844
H       -4.119438     -0.959273      1.944369
N        1.587346      1.089967      3.742921
H        0.815298      0.583712      4.212718
H        2.443727      0.516252      3.888222
H        1.691375      2.044183      4.134326
H        1.389460      1.151211      2.734078
N       -2.515523      1.425990     -0.767832
H       -3.314795      0.785701     -0.673943
H       -1.707924      1.027128     -0.270218
H       -2.732084      2.346551     -0.333990
H       -2.248361      1.562114     -1.756288
N        2.868364     -1.894457     -3.493399
O        2.183730     -2.240595     -4.468481
O        3.084649     -0.709170     -3.213571
O        3.375812     -2.792892     -2.760585
N       -4.675507     -1.669996     -0.298826
O       -4.758766     -2.352187     -1.333135
O       -4.534439     -2.246467      0.810193
O       -4.717969     -0.423484     -0.346398
N        1.451078      4.448591      3.685112
O        0.567886      5.288539      3.475583
O        1.338992      3.680479      4.697366
O        2.423450      4.324417      2.932064
N       -0.317568     -1.321041     -2.017047
O        0.558787     -2.099867     -1.638023
O       -0.257021     -0.737087     -3.107583
O       -1.335395     -1.119914     -1.275585
N       -1.427106      1.532690     -4.492475
O       -2.388046      0.911916     -4.975510
O       -0.358756      1.610233     -5.164822
O       -1.482131      2.071868     -3.378033
N       -2.703539      3.562033      1.738665
O       -3.252903      2.513902      2.088871
O       -2.172894      4.332198      2.570094
O       -2.643765      3.880813      0.520943
N       -0.454400     -0.751989      1.584382
O        0.801515     -0.713419      1.524542
O       -1.046904     -1.830288      1.667820
O       -1.086647      0.334264      1.599298
N       -1.404798     -3.411300     -4.281102
O       -1.775365     -3.682046     -3.131613
O       -2.093610     -2.633558     -5.003990
O       -0.349373     -3.871556     -4.747819
N        0.600177     -4.638855      0.823315
O        1.714840     -4.101508      0.755676
O        0.032369     -5.046750     -0.233604
O        0.014866     -4.792724      1.905836
N        3.844803     -0.982595      2.825978
O        3.415156     -0.935476      4.008384
O        4.047696      0.066579      2.193156
O        4.020476     -2.100109      2.297938
N       -1.400547     -0.649720      4.762630
O       -1.943140      0.478840      4.782394
O       -0.153320     -0.748104      4.903606
O       -2.086733     -1.660923      4.590747
N        1.252155      1.646340      0.078370
O        2.333471      1.120630     -0.264049
O        0.262551      1.582150     -0.660928
O        1.198283      2.277747      1.159061
N        2.609793      4.227093     -1.282760
O        3.411926      3.472403     -1.865432
O        2.937255      4.776759     -0.202421
O        1.465657      4.417567     -1.745882

126
n=14 (NH4NO3)n wB97X-D3/6-31G(d)
N        0.424303     -2.683816     -0.167731
H        1.352212     -3.115801     -0.293511
H       -0.116513     -3.200307      0.539210
H       -0.096465     -2.630928     -1.057722
H        0.538769     -1.728717      0.196389
N        1.806481      4.020006     -0.444824
H        1.725540      3.048078     -0.108421
H        2.812917      4.260129     -0.510061
H        1.328624      4.610797      0.260578
H        1.360296      4.088226     -1.375662
N        2.549729     -2.761105     -3.180803
H        2.946214     -3.494090     -2.587118
H        1.609693     -2.992254     -3.555654
H        3.176900     -2.500447     -3.965878
H        2.459654     -1.923452     -2.583500
N       -3.691907     -3.620588      2.252784
H       -3.715021     -3.489151      1.220074
H       -2.795372     -4.022681      2.576940
H       -4.479443     -4.212042      2.510628
H       -3.829144     -2.694448      2.692751
N       -3.542750     -0.779328     -2.412519
H       -3.025137     -1.123853     -3.238627
H       -2.880131     -0.831164     -1.618983
H       -4.371307     -1.356574     -2.181010
H       -3.833332      0.204318     -2.509960
N       -2.966649      2.272142      2.186080
H       -3.698314      2.054130      2.880510
H       -3.403029      2.750104      1.388381
H       -2.649971      1.358158      1.840417
H       -2.165946      2.805735      2.571914
N        2.693558      3.350560      3.263964
H        3.300081      3.146893      2.458372
H        1.921007      3.978310      2.945361
H        3.241071      3.800933      3.994646
H        2.295233      2.452871      3.624312
N        4.182868      0.016625      0.703077
H        4.851433      0.726756      0.358800
H        3.817664      0.286189      1.626049
H        4.615340     -0.919124      0.756276
H        3.394175     -0.033298      0.036806
N        2.815745     -3.350396      2.880731
H        1.856056     -3.644392      2.600857
H        2.741136     -2.444176      3.386929
H        3.441240     -3.258054      2.050117
H        3.178083     -4.047538      3.528744
N        3.832423      2.489281     -3.189075
H        3.081610      2.987384     -3.693860
H        4.422848      3.124076     -2.634938
H        4.361171      1.885253     -3.853642
H        3.339056      1.857356     -2.544876
N       -1.208681      2.061053     -1.166770
H       -0.864090      1.225684     -1.657068
H       -2.246455      2.090026     -1.220345
H       -0.823751      2.890020     -1.648812
H       -0.899548      2.030905     -0.186286
N        0.379413      0.180114     -5.365912
H        0.059728      1.077098     -4.936331
H        0.506873      0.301369     -6.368556
H       -0.338547     -0.545698     -5.178016
H        1.286966     -0.088049     -4.934759
N       -0.569117     -0.866815      3.924200
H        0.000309     -0.097224      4.305946
H       -0.372799     -0.923138      2.915488
H       -1.585087     -0.708991      4.045047
H       -0.261870     -1.752623      4.353988
N       -6.633739     -0.150108      1.210622
H       -6.074867      0.182933      2.025429
H       -6.329075      0.344126      0.340875
H       -7.620866      0.034948      1.374975
H       -6.483372     -1.174367      1.082885
N       -0.288391      4.193432      1.977593
O        0.795354      4.856120      1.963177
O       -0.925146      4.058833      0.924847
O       -0.668578      3.696422      3.048590
N        2.495206      0.093594      4.049245
O        1.627621      0.983148      4.279570
O        3.571797      0.405554      3.520986
O        2.238399     -1.077696      4.374000
N        1.433519      0.212345     -1.791767
O        2.226757     -0.627232     -1.292689
O        0.419229     -0.176827     -2.385130
O        1.674696      1.430308     -1.674378
N        4.096075     -3.003828     -0.365797
O        4.501449     -2.759541      0.808919
O        4.648461     -2.470901     -1.320311
O        3.121687     -3.786801     -0.520610
N       -0.311072     -4.043009      3.414188
O       -1.467854     -4.410892      3.646212
O        0.187781     -4.177241      2.260987
O        0.384625     -3.536614      4.317448
N       -4.824576      1.778512     -0.891861
O       -5.717595      0.956712     -1.170899
O       -4.846679      2.398310      0.179712
O       -3.900930      1.962012     -1.728495
N       -2.200917     -0.958073      0.709424
O       -1.587908     -0.811151     -0.372167
O       -3.230224     -0.289663      0.930808
O       -1.775328     -1.771985      1.551277
N       -5.261992     -2.624356     -0.313203
O       -4.103132     -3.081144     -0.447265
O       -5.872649     -2.789832      0.773068
O       -5.800003     -1.995503     -1.236236
N        0.856881      0.775461      1.403583
O        1.749161      1.623734      1.207995
O       -0.339164      1.113427      1.450069
O        1.175526     -0.427174      1.568633
N        3.960945     -0.330327     -4.744407
O        4.089296     -1.486221     -5.173813
O        2.886469      0.009322     -4.158268
O        4.869346      0.504750     -4.870963
N       -0.873998     -2.357209     -3.813709
O        0.148936     -2.694538     -4.444200
O       -1.132890     -2.805240     -2.692507
O       -1.650299     -1.529276     -4.365859
N       -4.300371     -0.163208      3.653144
O       -3.175396      0.097651      4.116115
O       -5.046266      0.801090      3.326790
O       -4.709843     -1.321496      3.511750
N        0.357774      3.124692     -3.742710
O        1.383291      3.076447     -4.437986
O       -0.614143      2.388653     -4.003903
O        0.268104      3.915669     -2.769246
N        4.837581      3.054399     -0.185488
O        4.490159      3.021470      1.006256
O        5.453830      2.100940     -0.694441
O        4.541265      4.046120     -0.906002

135
n=15 (NH4NO3)n wB97X-D3/6-31G(d)
N        0.527280     -2.562258     -1.186479
H        0.670585     -2.854154     -0.212987
H       -0.358518     -2.946634     -1.562566
H        1.357100     -2.889745     -1.716955
H        0.513611     -1.535752     -1.224158
N        2.843845     -1.245292     -4.054251
H        3.435268     -0.579447     -4.586434
H        2.442612     -0.731786     -3.242888
H        3.345211     -2.055045     -3.674498
H        2.046595     -1.545037     -4.630960
N        4.699161     -3.770692      1.880095
H        5.398532     -4.353775      2.334235
H        4.759871     -2.792236      2.230706
H        3.746492     -4.115237      2.128351
H        4.816301     -3.774104      0.840886
N       -5.284021     -2.095897     -0.560340
H       -5.498595     -2.526992      0.354439
H       -4.351377     -1.661974     -0.455757
H       -5.931871     -1.332869     -0.796408
H       -5.196315     -2.789620     -1.316839
N        1.099204     -2.994419      5.458376
H        0.415473     -2.282807      5.801413
H        1.973312     -2.525350      5.143878
H        0.706978     -3.535875      4.662584
H        1.334562     -3.632361      6.215904
N       -1.813111      1.954942     -3.082767
H       -2.834187      1.817897     -2.991246
H       -1.383416      1.257136     -3.704446
H       -1.432139      1.844162     -2.134423
H       -1.569386      2.892034     -3.448370
N       -4.379399      1.676691      1.062690
H       -3.433904      1.583628      0.653834
H       -4.614563      0.807210      1.578355
H       -5.053742      1.763700      0.290009
H       -4.378975      2.476378      1.710813
N       -2.812647     -1.496972     -4.185509
H       -2.147562     -0.861490     -4.668059
H       -3.445175     -0.961614     -3.564683
H       -2.284009     -2.190189     -3.620038
H       -3.382579     -2.012240     -4.853625
N        0.070343      3.586046      0.597731
H        0.878156      4.040851      1.050396
H       -0.823102      3.839861      1.064116
H        0.186588      2.567590      0.657999
H        0.057950      3.865362     -0.397043
N       -2.570984      0.671917      4.625336
H       -2.967526      1.596535      4.365185
H       -3.267494     -0.073272      4.512831
H       -2.127155      0.700686      5.557249
H       -1.815909      0.449333      3.958002
N        1.418765      2.903562     -5.892735
H        1.190730      1.887501     -5.902424
H        2.384444      3.028109     -5.517840
H        0.748681      3.414413     -5.274797
H        1.367505      3.270068     -6.840772
N        1.256376      1.888998      4.403107
H        0.693870      1.687628      3.555149
H        1.774269      2.748102      4.210549
H        1.908450      1.101025      4.506339
H        0.652190      1.935949      5.242133
N        3.034572      0.420532      0.727726
H        3.627688      1.259724      0.636511
H        3.495472     -0.257183      1.358567
H        2.808307      0.016853     -0.192558
H        2.146359      0.717677      1.154376
N       -1.810850     -2.944991      1.665141
H       -2.239472     -3.352949      0.822307
H       -1.183100     -3.617750      2.142537
H       -2.535301     -2.607875      2.320324
H       -1.233393     -2.135236      1.397584
N        3.716539      3.834351     -1.867124
H        2.727603      4.053438     -2.075147
H        3.881117      3.749093     -0.844453
H        4.297398      4.561902     -2.278672
H        3.948441      2.934122     -2.331897
N        4.007438      1.795162     -4.386231
O        3.860648      3.025292     -4.587529
O        4.240437      1.384682     -3.226832
O        3.901873      0.996736     -5.332218
N        3.428012     -1.320408      3.585345
O        3.605322     -2.202577      4.439963
O        4.301939     -1.158892      2.686765
O        2.405113     -0.616799      3.581714
N        0.017238     -0.061905      6.417973
O       -0.505173      1.088735      6.425033
O        1.241923     -0.192622      6.480527
O       -0.737435     -1.058883      6.314031
N       -2.145399     -0.033056     -0.623507
O       -1.694523     -0.549162     -1.654109
O       -2.924485     -0.664148      0.128120
O       -1.837670      1.145341     -0.313639
N        1.461897      1.183717     -2.071179
O        1.586695      2.054070     -1.197679
O        1.052403      1.455642     -3.206431
O        1.776130     -0.014992     -1.792212
N       -2.959136     -3.652557     -1.914807
O       -3.983588     -3.504139     -2.609531
O       -3.052962     -3.945981     -0.714091
O       -1.832697     -3.491649     -2.456578
N        3.678445     -3.166433     -1.099969
O        3.068303     -3.305803     -2.195262
O        4.721632     -3.815184     -0.898484
O        3.228282     -2.399859     -0.230507
N       -0.045808     -0.109574      1.938253
O       -0.627756     -0.503843      2.959252
O        0.435735      1.052528      1.895337
O        0.086740     -0.859618      0.958434
N       -5.073128      0.679587     -1.958610
O       -4.892636     -0.286534     -2.729598
O       -4.375813      1.709575     -2.033642
O       -5.958795      0.605118     -1.079143
N        0.206891      4.375767     -3.135909
O       -0.415337      4.352987     -2.063526
O       -0.428711      4.101723     -4.197615
O        1.407539      4.658808     -3.209292
N        0.068317     -0.342440     -5.359909
O       -0.996119      0.338808     -5.317667
O        1.074122      0.120320     -5.919343
O        0.095936     -1.475512     -4.852960
N        1.187295     -4.309108      2.428126
O        1.124122     -4.193175      1.201669
O        0.135497     -4.263089      3.130158
O        2.271363     -4.476482      3.019315
N       -4.682073     -1.669207      2.462207
O       -4.884567     -2.831280      2.064717
O       -3.706226     -1.448631      3.219621
O       -5.416925     -0.736112      2.084255
N       -2.392492      3.348644      2.840601
O       -2.454952      3.918427      1.730878
O       -3.474154      2.968559      3.373906
O       -1.310029      3.130690      3.397365
N        3.218223      3.509354      1.418074
O        2.672248      4.561445      1.038020
O        2.813226      2.890274      2.411894
O        4.183575      3.043778      0.748835

144
n=16 (NH4NO3)n wB97X-D3/6-31G(d)
N        4.305975      0.122946     -1.364544
H        4.292673      1.048553     -1.835170
H        4.771129     -0.586160     -1.944338
H        3.335445     -0.211341     -1.210053
H        4.779379      0.132135     -0.449241
N        5.097679     -3.825667      0.896461
H        4.225150     -4.387592      1.010360
H        5.116871     -3.057022      1.603188
H        5.133204     -3.418059     -0.064604
H        5.905780     -4.429253      1.034874
N       -0.813572     -3.098160      3.211445
H       -1.728643     -3.502400      3.447642
H       -0.135540     -3.827554      2.917284
H       -0.502562     -2.552221      4.027863
H       -0.974206     -2.430896      2.432873
N       -2.500433      2.042285     -3.185278
H       -2.237346      1.408523     -2.406551
H       -1.940089      1.771605     -4.005798
H       -2.365618      3.031161     -2.898792
H       -3.482815      1.841308     -3.410551
N        0.996272      2.496140     -3.654262
H        0.281224      3.227499     -3.534362
H        1.886738      2.972871     -3.844899
H        0.763793      1.805665     -4.394200
H        1.105169      2.014127     -2.741442
N       -3.455990     -2.832824     -0.620234
H       -3.445847     -3.680692     -1.199901
H       -4.125169     -2.177784     -1.049477
H       -2.512388     -2.408092     -0.698304
H       -3.667438     -3.051048      0.372674
N       -1.718805      4.076630      0.959511
H       -1.918334      4.834967      0.294924
H       -1.343866      3.283794      0.404567
H       -2.571669      3.779393      1.472262
H       -0.962680      4.405616      1.576017
N        1.097606     -2.188170     -3.800048
H        0.935813     -1.866092     -4.762888
H        0.508987     -3.020581     -3.656470
H        0.739723     -1.443416     -3.172054
H        2.105270     -2.357140     -3.613723
N        0.955241     -4.329618     -0.954782
H        0.078636     -4.585499     -1.449498
H        0.810552     -3.462516     -0.403323
H        1.750482     -4.163536     -1.587459
H        1.244818     -5.058104     -0.289653
N        1.931073      6.063391     -0.951548
H        2.210798      5.753207      0.005863
H        0.892597      6.015837     -1.048469
H        2.380634      5.447409     -1.664812
H        2.237784      7.023343     -1.096131
N        2.307889     -1.434024      3.619194
H        2.099526     -0.981041      2.708794
H        1.730853     -1.004885      4.368393
H        3.313244     -1.305579      3.790961
H        2.147817     -2.445089      3.505791
N       -4.458107      0.312312      0.696967
H       -4.769946      0.362751     -0.292341
H       -3.440641      0.508405      0.759148
H       -4.623442     -0.605052      1.135490
H       -4.929378      1.017371      1.277119
N       -3.757792     -0.222413      5.215906
H       -3.719899     -1.172830      4.785039
H       -4.154152      0.458329      4.529963
H       -2.797219      0.076567      5.495550
H       -4.353238     -0.251741      6.041163
N       -0.321461      2.433654      3.794235
H       -0.191965      1.615232      3.169288
H       -0.250540      2.084397      4.758360
H       -1.285797      2.770612      3.664313
H        0.399331      3.153355      3.591247
N       -3.266589     -2.012990     -5.143852
H       -3.785013     -2.337797     -5.957627
H       -3.184164     -2.793657     -4.454660
H       -3.777090     -1.212893     -4.707969
H       -2.315162     -1.704016     -5.443262
N        3.605771      2.400609      1.282117
H        2.617521      2.110501      1.156849
H        4.141174      1.644934      1.751557
H        3.591089      3.259290      1.845602
H        3.974161      2.650845      0.352978
N       -1.907260     -4.290618     -2.993496
O       -1.602027     -4.832776     -1.913247
O       -1.055826     -4.029733     -3.858234
O       -3.113538     -4.001210     -3.192983
N       -1.156141      5.086622     -2.010383
O       -0.854129      5.863460     -1.068815
O       -2.274007      4.538090     -1.987442
O       -0.342894      4.880710     -2.925224
N       -4.826261     -0.103153     -2.796883
O       -4.507916      0.200205     -3.975036
O       -4.945435     -1.296524     -2.477623
O       -5.006350      0.818493     -1.978774
N        3.703331      3.490536     -2.299535
O        3.929922      2.415860     -2.887001
O        3.000066      4.352726     -2.885402
O        4.144204      3.722821     -1.162802
N        0.695866      2.172702     -0.343745
O       -0.386565      2.442199     -0.904779
O        0.817639      2.331625      0.888366
O        1.665214      1.768997     -1.019560
N        1.740971      4.807079      2.215928
O        1.880346      4.004966      3.160186
O        2.754217      5.106336      1.535985
O        0.637657      5.301978      1.935024
N        5.072706     -0.689916      2.213513
O        5.546403     -0.638162      1.067559
O        4.652696      0.325392      2.799759
O        5.001660     -1.794241      2.811075
N       -0.503623     -0.063474     -5.560591
O       -1.494041      0.677219     -5.455076
O        0.655767      0.360480     -5.396329
O       -0.659649     -1.280940     -5.834059
N        4.177337     -2.929559     -2.268591
O        3.567876     -3.971756     -1.979930
O        5.183170     -2.584482     -1.600725
O        3.814940     -2.196515     -3.210410
N        2.029366     -4.808322      2.007465
O        2.584568     -4.163377      2.911029
O        2.713718     -5.274413      1.060822
O        0.800148     -5.007425      2.000683
N       -3.957181     -2.692586      2.882688
O       -4.751916     -1.791219      2.572027
O       -3.579822     -3.550083      2.061633
O       -3.504614     -2.751079      4.054369
N       -1.181321     -0.717938     -1.850902
O       -0.390971     -0.117776     -2.608882
O       -0.960260     -1.904206     -1.530959
O       -2.206198     -0.139439     -1.433375
N       -0.368791     -0.214148      5.568330
O       -1.195151      0.689411      5.854869
O        0.818995      0.110400      5.381995
O       -0.750221     -1.391272      5.471998
N       -1.353087     -0.092234      1.866324
O       -1.856616     -1.159274      1.457637
O       -1.867958      1.000889      1.553097
O       -0.350119     -0.120182      2.609595
N        1.830132     -1.367525      0.317839
O        2.004817     -1.435239     -0.916426
O        1.122324     -2.218144      0.896431
O        2.384982     -0.464284      0.977621
N       -4.001508      2.406877      3.051996
O       -4.081750      3.016754      1.967406
O       -4.817717      1.477560      3.272669
O       -3.140440      2.690714      3.900037
