# Supplementary material for: Decomposition and Growth Pathways for Ammonium Nitrate Clusters and Nanoparticles
Source: J Phys Chem A. 2024 Oct 14;128(42):9184–94. doi: 10.1021/acs.jpca.4c04630 (PMC11514028; doi:10.1021/acs.jpca.4c04630)
Supplement: Supplementary file 2 — jp4c04630_si_002.zip [file jp4c04630_si_002.zip › SI_ammoniumnitrate particle structures_PDF_XYZ/HassanAmatTopper_SuppMats_S06.xyz]

13
p=1 [(NH4NO3)p (NO3)]- ωB97X-D3/def2-SVPD  
  N   -0.12819597948685      1.16262186011079     -1.98414096465207
  H   0.03028240222809      1.32846888569586     -2.97904011955150
  H   -0.29879920128960      0.14533837497470     -1.76401938658920
  H   -1.00673540704177      1.59664077567647     -1.69651744741854
  H   0.71160034137547      1.62283265017191     -1.54134939926875
  N   -2.31605485146375     -0.96929935282788     -1.09218984817770
  O   -1.12055943625954     -1.26771338833442     -1.37393119771708
  O   -3.10326258698380     -1.84761872250284     -0.76826169781034
  O   -2.66865428682002      0.22565284302084     -1.15247148838689
  N   2.39456539206106      3.03159113125595     -2.50744164197275
  O   2.08067423245830      2.57753919848937     -1.37025890007156
  O   3.38076294692474      3.74525621609364     -2.62711335994947
  O   1.68371043429771      2.73879952817555     -3.48971654843404

22
 p=2 [(NH4NO3)p (NO3)]- ωB97X-D3/def2-SVPD  
  N   2.07740144294619      0.22016890340747     -2.06475855920044
  H   1.59502752557630      0.07972653926409     -1.13910807999229
  H   2.14285009118775     -0.68615596321516     -2.59583819249614
  H   3.02343679667361      0.54174511488976     -1.87752838485471
  H   1.58949416305959      0.95903485905273     -2.63164207841029
  N   -0.83841483504240     -0.75611253776366     -2.69697721042294
  H   -0.82214558739910      0.28177260768654     -2.87529988947467
  H   -0.18015925569030     -1.25909818274907     -3.34586354055913
  H   -1.78004811874089     -1.08882591681534     -2.88702442745908
  H   -0.61833596894189     -0.97302577733189     -1.69171078414323
  N   1.81621273360941     -2.56143449222786     -4.31694909959439
  O   2.27223213916556     -3.41327675532704     -5.05658700708118
  O   2.47476519358789     -2.15107584679372     -3.32945140582012
  O   0.67765720570894     -2.07479253944450     -4.52592722080743
  N   0.16375227208989     -0.86294785715620      0.77294418082110
  O   -0.46568936215460     -1.49553943304501     -0.11026903744551
  O   1.00333552543502     -0.00065254365075      0.41440616266408
  O   -0.03487233282575     -1.08150125175240      1.95328663472821
  N   -0.13919451449581      2.64693964018615     -3.58541473658163
  O   -1.04982159459816      1.91450124946234     -3.12628228189893
  O   -0.39324270088152      3.75662979216387     -4.01535657699146
  O   1.03829018173025      2.21140539115963     -3.59353446497974

31
 p=3 [(NH4NO3)p (NO3)]- ωB97X-D3/def2-SVPD  
  N   -1.47285302318091      1.84737605638097     -1.19336089753563
  H   -2.19384981571147      1.15859784718871     -0.90552743943398
  H   -1.70971301308878      2.77225981495338     -0.79621545552314
  H   -1.50750800083076      1.94256393298074     -2.21264157864632
  H   -0.50529048032630      1.56842560863662     -0.94957132091455
  N   0.30257632034561      4.00384873158460     -4.25572044902925
  H   0.57379306251501      3.05311502502722     -3.88731111684828
  H   1.10662861208333      4.45473466434171     -4.68000838368508
  H   -0.03701329064455      4.55577251851152     -3.43849683932985
  H   -0.48906001424147      3.88722312099717     -4.92584781829482
  N   -4.78944915553285      4.13708142813220     -2.39487183563417
  H   -4.65041046968810      3.38836705809827     -1.66032519186274
  H   -4.65024811252232      3.73704708366708     -3.34573834838476
  H   -4.06509506196586      4.87234221597044     -2.27260819206119
  H   -5.72078212723308      4.53234189176397     -2.31242381293638
  N   1.59340001075736      1.93306060053538     -2.10209051990665
  O   0.77232991822570      1.66641296671522     -3.02723993626391
  O   1.34839763835493      1.51773716366112     -0.95888915696531
  O   2.59013878736121      2.60189095223838     -2.34996969555891
  N   -4.57922899058579      1.07055266599680     -1.05424980727063
  O   -5.63679633100366      0.89251748529183     -1.64451717504400
  O   -4.29757492839329      2.21099931753904     -0.58889189175174
  O   -3.74709382969403      0.15889369609764     -0.90584276264935
  N   -2.81639301255916      3.39560058932597     -4.82322829391170
  O   -4.03460248755323      3.52454678209643     -5.01072065370277
  O   -2.01293881776984      3.64954651701886     -5.73734307754351
  O   -2.39719644257160      3.02479373416513     -3.71254773214970
  N   -1.79136274627847      5.15235372196061     -1.66479830701283
  O   -2.50746966138688      5.83887256780782     -2.41362494441376
  O   -2.30336525173044      4.54808251829900     -0.71018385970932
  O   -0.56957828514994      5.05627472301563     -1.87526050602541

40
 p=4 [(NH4NO3)p (NO3)]- ωB97X-D3/def2-SVPD  
  N   3.54567928252762     -2.09977808638305     -2.90423341981186
  H   3.10558242585040     -1.82870672047575     -3.79212588051771
  H   4.53163943834023     -1.77386392901343     -2.88491234576372
  H   3.45138143228495     -3.12254099496975     -2.77714734630228
  H   3.01034136220942     -1.61274461849188     -2.17413470299151
  N   3.10351962003562      2.26663670656730     -3.23190443333646
  H   2.67697947207703      2.16043379816258     -2.27979639214604
  H   4.13578074445164      2.09441986010328     -3.16760036615644
  H   2.91631527852531      3.19274956842658     -3.60497985162452
  H   2.67789744336751      1.55726388382900     -3.85434968326668
  N   -0.62888439719172     -1.59212903646718     -1.71716779784000
  H   -0.26093462001316     -1.01818154053306     -0.93893004202841
  H   0.00399022966854     -2.39494646000146     -1.84523267866423
  H   -0.59203768950082     -1.01275204409492     -2.57334505449785
  H   -1.60325652855329     -1.94072709575816     -1.55011919864860
  N   -0.88427472170376     -3.39758275839759     -4.39842633816559
  H   -1.13836474666759     -3.66633046680944     -5.34557980235367
  H   -1.76286714657477     -3.07972250809672     -3.90452898434826
  H   -0.17026837791267     -2.63405750914536     -4.45012644573961
  H   -0.43621587481087     -4.21348876523626     -3.92596197393323
  N   -3.83122260816893     -2.71010465973168     -2.37281347245619
  O   -3.25944629814573     -2.58416188777393     -3.49133220894704
  O   -5.03229452119207     -2.88642500754244     -2.31508361358177
  O   -3.13487710518095     -2.64285095632685     -1.33533474395758
  N   1.61711319061305     -4.64286409908397     -2.78536735387191
  O   0.78397152419798     -5.34343712675368     -3.38526657822627
  O   1.23264365897379     -3.69822698484362     -2.06764717984696
  O   2.82805360827024     -4.85795449672344     -2.90861177532542
  N   5.50723852204424      0.29529838027011     -3.24780076555544
  O   5.69378465250727      1.45048450768944     -2.80789211534017
  O   4.82873370721508      0.13255833638583     -4.27038251040131
  O   5.96545242206760     -0.68652043171811     -2.63897974303431
  N   0.88390396912499     -0.34830689505376     -4.52481537958987
  O   -0.22684512446940     -0.02282386839224     -4.08880439628443
  O   1.68316812355936      0.48888367062529     -4.93896070400416
  O   1.19735995260605     -1.56776131474585     -4.54915179600998
  N   1.51761157006911      0.67615210460963     -0.84345515545786
  O   0.70971975879984      0.23659591675291     -0.02124062399599
  O   1.96196075130775     -0.06334491401448     -1.74779529675557
  O   1.88531461939106      1.86200644315621     -0.79423384922088

49
 p=5 [(NH4NO3)p (NO3)]- ωB97X-D3/def2-SVPD  
  N   -2.20673012280578      3.49354786011974     -4.49566438713811
  H   -2.65538363377430      4.28280281196465     -4.95215756634387
  H   -2.81663166747261      3.16246399107821     -3.71472152699794
  H   -1.27928813139605      3.79860019402304     -4.12207132351978
  H   -2.07471285787538      2.72745719009373     -5.19391017992540
  N   1.68253151916970      0.29618078835451     -3.31427106685710
  H   2.26262037842369     -0.40602083357508     -3.80915465791073
  H   0.76849084408013      0.34112614441672     -3.78882509925402
  H   2.06867707240643      1.25883328885234     -3.30857604488828
  H   1.59902439268551     -0.01861115211531     -2.33646237930065
  N   -0.61556662311120      0.61986758657055     -0.50534119413813
  H   -0.28577553350675      1.16995642470244     -1.31150364215550
  H   -0.69026400785017     -0.38460910628199     -0.72403884581100
  H   -1.56443724143502      0.96646352719178     -0.27099376363765
  H   0.08731288167073      0.71465446388017      0.25083710898489
  N   -1.48492163161458     -1.50333141790462     -3.33526162658850
  H   -1.76675699482755     -0.59528879757949     -2.93750257012670
  H   -1.99220049706893     -2.24702305695908     -2.82091105037850
  H   -0.47860647988049     -1.68811325518068     -3.21316993397218
  H   -1.67849984008895     -1.46157958892378     -4.35271971417581
  N   1.95007624076708     -3.86384676274814     -0.25004377181572
  H   0.91291965172515     -3.97115468055784     -0.18816115273839
  H   2.24843635508951     -2.98417667218661      0.22822321563168
  H   2.24673949127052     -3.84252040941219     -1.25243717789989
  H   2.39130147173972     -4.65602620737333      0.20872833672717
  N   -1.27423354653765     -3.32586334808252     -0.76211165795725
  O   -0.72765199801750     -2.22201008083824     -0.57529772305249
  O   -2.27583890765078     -3.41791761007973     -1.48375954027930
  O   -0.78763408549025     -4.33666742839142     -0.23031846969445
  N   2.06941814097693     -0.66285134409276      0.55518034059004
  O   2.61401247281856     -1.58285920100118      1.18708522824406
  O   1.59392481616314      0.31160032333947      1.15218313986639
  O   1.99043532518339     -0.74577459594215     -0.68530794295774
  N   2.31393632532465     -2.79472888468712     -3.36294649501630
  O   1.12826399895879     -2.59008697696049     -3.04105088050347
  O   2.92833488810675     -3.73772439746023     -2.83752824009578
  O   2.87997349741396     -2.05783419808718     -4.18073682832390
  N   -3.21888329256112      1.79818425691302     -1.83906664323817
  O   -3.78471802133593      2.79306706881520     -2.32019828672910
  O   -2.65267299145320      0.99445089602616     -2.60457574215087
  O   -3.20123593486774      1.61946733690299     -0.61421196645166
  N   -1.48561015745834      0.51664848618732     -5.75718356519627
  O   -2.08287245748557      1.42945309903635     -6.35031360828505
  O   -1.78164914272632     -0.66649497730709     -5.96830215049555
  O   -0.59869805060878      0.80992561626886     -4.93259561036800
  N   0.80082755163656      3.32287827566609     -3.12928732462064
  O   0.32552699714095      4.30705301667269     -3.71934369361422
  O   2.00420020506183      3.05175449763093     -3.23492584707519
  O   0.04741633108726      2.60383583902128     -2.44647547836473

58
 p=6 [(NH4NO3)p (NO3)]- ωB97X-D3/def2-SVPD  
  N   0.60528871966268     -1.07718424959105     -0.08706433871795
  H   1.28999911099528     -1.84702154805458     -0.09959300520301
  H   0.77102424719600     -0.50846754936813      0.76769797463606
  H   -0.35517865298656     -1.47871138801913     -0.03537028613685
  H   0.73789064599835     -0.55618429910736     -0.95083030955349
  N   0.50866524409319     -4.85588051329380     -2.32978407418328
  H   -0.28308639179318     -4.23483141059249     -2.07182626734793
  H   0.75325449798083     -5.48636004028868     -1.54870309316348
  H   1.38415009038793     -4.30230289174180     -2.51295423517891
  H   0.29411853403935     -5.42036599905661     -3.14627451979110
  N   2.98231276360699     -3.57177711701413      4.22923576838248
  H   2.57521070413382     -4.28966509824478      4.84323849096852
  H   2.61114069763898     -2.62429554915466      4.42076056851701
  H   2.68911400746152     -3.84395623156718      3.27384078092840
  H   4.01710204887755     -3.62310083931210      4.26653275883731
  N   2.88572602506398     -7.14586148155158      1.95125403839779
  H   2.62276368421008     -6.86959992639214      0.97526527765328
  H   3.35291053748665     -8.04739620681850      1.94009013421148
  H   2.02461297870055     -7.18049489802319      2.53939752549404
  H   3.52895677356705     -6.43346216706003      2.32538146935054
  N   -1.10769940673007     -4.09960202578059      2.50548473633599
  H   -0.55081598053689     -4.42963780717903      1.69825986091222
  H   -2.07784991922513     -4.06786384173915      2.19088970849665
  H   -0.76280821329696     -3.14960918060163      2.69785968568947
  H   -0.92421000603776     -4.69966269405056      3.33299312177785
  N   4.93024100462680     -4.33918794920515     -0.38925054351948
  H   4.10451572571347     -4.02004267206310      0.14188832041591
  H   5.74113453312350     -4.31182988094391      0.25238330062392
  H   5.00410824022335     -3.68810306536455     -1.18700534666489
  H   4.74591875661838     -5.30361438479898     -0.70721057722060
  N   -1.97146434120299     -3.21201416122145     -0.45112847168835
  O   -1.51534869013414     -3.04691774860186     -1.59882924888717
  O   -2.47273025348916     -4.28468705472782     -0.11382588098190
  O   -1.89278225125878     -2.27210082242645      0.37109810918288
  N   1.28267597351342     -0.94454382938553      3.13091952642059
  O   1.94970214661712     -0.91112173520023      4.17134318727513
  O   1.14684512636723      0.06998079727572      2.43261971218183
  O   0.75489945370363     -2.01893060066905      2.76876240160651
  N   5.76477955137654     -4.38762890129911      2.70331860174908
  O   5.77351661138073     -3.86306654556833      3.82500109396359
  O   4.83967577935976     -5.16757175483978      2.38937642180909
  O   6.64922075505670     -4.13332485109293      1.87563146368753
  N   0.83504849261550     -6.16683868921130      4.32516101613035
  O   0.51368491125080     -6.98948359392373      3.44852689130622
  O   0.00807683769201     -5.32987770091339      4.72477193945375
  O   1.98800945274268     -6.16988820267374      4.78202981996501
  N   1.65086058497813     -3.97982293739726      0.94214514922883
  O   1.82339096015483     -4.67386471048774      1.94984374592963
  O   0.58514979204478     -4.05506010435915      0.32012719231127
  O   2.53059166836549     -3.18893884137284      0.56131070357427
  N   3.11159236923740     -2.56684525088069     -2.33543145368195
  O   2.12080172895320     -1.83741444568601     -2.42678234913837
  O   4.21974741225423     -2.11863710755628     -2.01866225773138
  O   2.99774260745629     -3.79858856264938     -2.55767997095727
  N   2.89447360945781     -6.86798089425671     -1.47939925696188
  O   2.50343910528095     -7.10163945217036     -2.61039721762233
  O   4.08545444372601     -6.99729183910822     -1.14879525837958
  O   2.06844916169901     -6.47760455361525     -0.59912053469392

67
 p=7 [(NH4NO3)p (NO3)]- ωB97X-D3/def2-SVPD  
  N   -1.28237141001520      0.32836496905996     -3.66505428862370
  H   -0.65968199825753     -0.06098699611770     -4.41032375846678
  H   -0.92673917432723      1.27225752045724     -3.37779507130740
  H   -1.21087375764824     -0.31812401064307     -2.85803184610670
  H   -2.24574497537664      0.39844525307236     -3.97803201376554
  N   -0.64795966163907      2.40621958880276      1.15795096437810
  H   0.23151051869711      2.82563485922910      1.49412991763826
  H   -1.24435112896573      2.19893875415102      1.97756849225214
  H   -0.40709133236265      1.53110213105935      0.66493788801784
  H   -1.10158218866573      3.01370900174145      0.46251117367709
  N   2.45833351866625      1.57520917793120     -1.61261753184631
  H   2.24865385863930      1.00247525177937     -0.78888627254537
  H   3.48246546786968      1.74812315736576     -1.60912415060099
  H   1.89975998018776      2.44582048215094     -1.55851786037599
  H   2.19889623373209      1.04192844400607     -2.45009426855957
  N   2.12836712310420      1.52551890667217      5.69483072777933
  H   1.10996051290934      1.29961367183104      5.65527419487677
  H   2.69245510843582      0.80464756653180      6.19335298698654
  H   2.24797686006202      2.43166095173763      6.14019431955469
  H   2.50864132441180      1.57677142694392      4.72438495715892
  N   4.88801384144398     -0.72936463635601      2.25605868669372
  H   5.61171319660660     -0.37440861780074      1.60367945284859
  H   5.26019042820062     -1.02462517371491      3.17484029746929
  H   4.39525405299805     -1.51352461175151      1.80118942821251
  H   4.22648059800374      0.04513741655320      2.43823728724236
  N   1.58081874280179     -1.30138550447718      2.56288656622054
  H   2.31432650267708     -1.15452649837379      3.27156048411123
  H   1.57461584381406     -2.31134325863323      2.29387699092720
  H   1.76115517101687     -0.73101491129431      1.72642571667903
  H   0.70080073225725     -0.97042061798332      2.96890974256768
  N   3.11696528151656     -2.27309692071266     -1.87088756520975
  H   3.88392168835343     -1.65207865198529     -1.58183559825666
  H   2.27182887093689     -1.90327120657235     -1.39778806883835
  H   3.27020400135151     -3.22292648585958     -1.50112560100299
  H   2.96860858421965     -2.24281982198859     -2.89472950328073
  N   0.07032730620823     -0.73961713560917     -0.92155944410068
  O   1.13420041392572     -1.00827045436357     -0.32890592613850
  O   -0.46810350529652      0.36772989528517     -0.74730135697486
  O   -0.43543156821159     -1.55240295134811     -1.69776045796207
  N   2.73068782582755     -3.76372800780164      0.81537342843141
  O   2.79307014205111     -4.53600821571195     -0.14361511578418
  O   3.53892316092035     -2.81069733530238      0.88814925679411
  O   1.86235714801116     -3.90240473603007      1.69239753006725
  N   4.26891596432556     -0.79464051996836      5.46034734461265
  O   3.23490925921382     -1.09587378700846      4.82834887187811
  O   5.38113192996152     -1.10652815576585      5.02386681457551
  O   4.15813098985502     -0.16358719044084      6.52530552016561
  N   -0.83510389160910      1.34804156614822      4.23016854184209
  O   -1.80772279202439      1.90239425893583      3.70893270054436
  O   -0.03457767809104      0.70325250965405      3.52111137973411
  O   -0.63052724961912      1.44182482565156      5.45103836801075
  N   5.38590153233782      0.71748380107936     -0.54810327597061
  O   5.25331204345001      1.70308660644069     -1.28669094143542
  O   6.32663893010031      0.64620263383290      0.25249805469371
  O   4.54311992731982     -0.20604013170700     -0.59079588190105
  N   1.47526955951398     -1.09110479493241     -4.47331304386652
  O   2.31680536267816     -1.98596642678240     -4.59250862573881
  O   1.54867821147338     -0.28650531403936     -3.52220423237381
  O   0.53857359847939     -0.98806360449374     -5.28283245467483
  N   -0.37697056096446      3.19836373102469     -1.89072014770368
  O   0.56209177430080      3.61475208109685     -1.18863791994944
  O   -1.53656418188378      3.24407149412413     -1.46913684964646
  O   -0.12664674863188      2.71615622334334     -3.01452426712689
  N   2.40267065583147      1.92415232939723      2.32865396043909
  O   1.80003435183714      2.96168265131145      2.59886985300306
  O   2.20403241706780      1.31776789277253      1.27153210020411
  O   3.22432825598585      1.44776965439517      3.15339033984678

76
 p=8 [(NH4NO3)p (NO3)]- ωB97X-D3/def2-SVPD  
  N   2.13895329385683      5.47333465894713     -1.84084935732320
  H   2.21986184365983      5.71949646906690     -2.84627294489874
  H   1.14822408195920      5.22334736716084     -1.65775372946360
  H   2.36500154688580      6.27170540812524     -1.21757110408277
  H   2.75330418058255      4.67570430764813     -1.63487295276072
  N   -0.09533499191853     -1.61905347598729     -3.62136522955308
  H   0.25257656311309     -0.65896776008409     -3.44836102573972
  H   0.00091160993571     -2.17337162811843     -2.74993338877582
  H   0.52887761111506     -2.03582880849104     -4.33485837272480
  H   -1.07897760045051     -1.53356277152989     -3.88897271546950
  N   3.47985134244584      1.70382249212898     -4.35668222321783
  H   3.79734420277305      0.86357306505189     -4.87321411671500
  H   2.45595987176314      1.64827483105127     -4.28305461634609
  H   3.72882250018189      2.60755872180169     -4.79145421716973
  H   3.86867780805380      1.66416100722613     -3.39716336990054
  N   -0.50330084941443      3.77306213440274     -4.23885718214897
  H   -0.93942136950921      4.63456466405746     -3.87127211105401
  H   0.08977215225663      3.41229009790598     -3.48020888718539
  H   0.11878674762274      3.96261908173623     -5.03893082711104
  H   -1.20580336041520      3.04070828421454     -4.45513660356341
  N   1.35409575464869      3.26678760156662      0.71897010361917
  H   1.05908195666394      3.11483482770614     -0.25660924467265
  H   1.38901986876179      4.27688369724231      0.92411556784082
  H   2.28672735263209      2.83476894646385      0.80460563085545
  H   0.69486351713904      2.77385440660497      1.35315727750903
  N   2.77674071573439     -1.01162099204936     -0.59867770412754
  H   2.66928082671789     -1.02802632049753     -1.62340489532528
  H   1.85954357638586     -1.22505183867289     -0.14675912778093
  H   3.11804314163298     -0.07754488946773     -0.29921594389116
  H   3.45398177522813     -1.72435881087302     -0.34209215104718
  N   -1.93321492238398      0.50568066741835     -0.07847606137663
  H   -2.50330379979088      0.95758242507013      0.64848961149988
  H   -2.03345569370448      0.99554231688713     -0.99720309855126
  H   -2.11974520591189     -0.50200300758368     -0.18878422698684
  H   -0.96476642137331      0.58507552510579      0.24253401939808
  N   -1.65724657946283      6.14616557040337      1.78875206593016
  H   -2.39807693329859      6.59917245528273      2.31675487549642
  H   -1.45095692145905      5.22195980810290      2.21745516103328
  H   -0.81174875261421      6.76070481956144      1.77334584734926
  H   -1.97858451902057      6.00845168891967      0.79779281119197
  N   1.33976725079587      7.16255143516929      0.87008089212448
  O   2.09876469331543      7.58676361793645     -0.00844734354252
  O   0.44826958977689      7.88937325051919      1.33796089683172
  O   1.45624762813406      5.99675328245340      1.29578501265966
  N   -2.21470592612231      1.07861926308434     -3.42603300504410
  O   -2.14179722626865      1.48726977940926     -4.59096097171615
  O   -2.44593151943926     -0.11034883036975     -3.17796531562280
  O   -2.03650951699869      1.88404870326140     -2.48111688782859
  N   -1.52075544105445      5.64524623697869     -1.53384027590497
  O   -2.46705337322387      5.98874613962747     -0.80955319326135
  O   -0.54379846827463      5.05269920913268     -1.02021794273043
  O   -1.54198545024428      5.89205150740153     -2.74073858149832
  N   -1.45786888010566      2.62253260892307      2.34193614304772
  O   -1.14246789083317      3.68001581622278      2.91561707763321
  O   -0.55737226386805      1.80269727534875      2.05682787001028
  O   -2.62969403591183      2.38291651670612      2.04458810918870
  N   -0.24963746337396     -2.21828956182366     -0.39529461638364
  O   -1.47270117586847     -2.23779283026811     -0.55719592150814
  O   0.49757228438300     -2.83161789687070     -1.18520397819820
  O   0.25978959809907     -1.56276990231939      0.53415380845789
  N   3.97030904908971      2.10881495720691     -0.81812237608771
  O   3.96934884816532      3.32983423392555     -0.95961326013810
  O   3.57977915336143      1.60230878786958      0.26248411175521
  O   4.34084237837682      1.34709021458184     -1.72348246735739
  N   0.89206541834299      1.49497751067848     -2.29930334275745
  O   0.72665472992182      0.73895854897791     -1.34580922631096
  O   1.21179212216273      2.68867796891589     -2.11755185854789
  O   0.74884515580042      1.09278355722555     -3.46766419501308
  N   2.91507935037881     -1.41665069421198     -4.68617069617182
  O   2.15183290435334     -2.28228447193199     -5.13774028530075
  O   2.81533814487576     -1.05521113031189     -3.49398390959928
  O   3.76325883788637     -0.88476472036567     -5.41551135441295
  N   2.45575251297366      4.65815988778528     -5.06660731717524
  O   1.84740816761005      5.63377592144989     -4.58818528359787
  O   3.64463264609742      4.46054274278798     -4.77417932794775
  O   1.85434324666378      3.86375002138738     -5.81032253081087

85
 p=9 [(NH4NO3)p (NO3)]- ωB97X-D3/def2-SVPD  
  N   0.64340492307995      3.68543970996748      2.38053611047823
  H   0.53213117520102      2.72382605467293      2.01771149547218
  H   -0.22466709932326      4.01416857268675      2.83867529412165
  H   0.79172607960715      4.34847660196521      1.60119297873314
  H   1.36379978097641      3.72551738835765      3.11493049652952
  N   -3.59105464008429     -0.14749075592217      2.33460526562016
  H   -3.26312991684566      0.81125228877537      2.53750225534381
  H   -4.31778592780777     -0.04727062733686      1.60664389580916
  H   -3.91610861788664     -0.53764325994808      3.22509621757020
  H   -2.76537072826290     -0.66190587393787      1.98988387159324
  N   -0.52493169275114      5.75047442901128      6.39851845069454
  H   -0.69580106174716      5.60140320302552      5.38535996027281
  H   -1.38634046302306      5.46706794765172      6.89425062818888
  H   -0.37837049896075      6.75791454557315      6.55122632405753
  H   0.25339395356466      5.13932503443130      6.67502107159035
  N   -4.04924801056128      7.56066876364124      6.52851548929947
  H   -3.17535775487313      8.09682202622060      6.67949476971774
  H   -3.78025386102937      6.73055169773722      5.99047814267687
  H   -4.70923386091544      8.10438303712920      5.94974187414072
  H   -4.42258821178201      7.20710867998509      7.41949319401536
  N   -2.51836294003041      3.57296955810257      0.16449083497773
  H   -1.97633018284539      2.69714100937584      0.13593346396206
  H   -3.52533998334553      3.38767725042652     -0.00177398544258
  H   -2.15266014084206      4.28374178160367     -0.48197744767945
  H   -2.44180155778148      3.98646181798110      1.10637489949629
  N   -2.79740625522124      8.41556002675240      2.15425752682957
  H   -2.98474496565577      9.21637273219166      1.55753685543466
  H   -2.00396497995858      7.87168581534205      1.74875471329171
  H   -3.66424307238367      7.84778740397293      2.21496073077848
  H   -2.55553547475221      8.75725750371965      3.11289369940558
  N   -1.94771718502131      2.31170871278004      7.29809726486271
  H   -2.05082624122982      1.28727840984378      7.18786260683497
  H   -2.43413684627432      2.76368712493159      6.50821679115730
  H   -0.94654015504665      2.55110796654045      7.21416931926572
  H   -2.35655595022876      2.70226583680363      8.16260482363801
  N   -5.26601392245159      4.30095306439908      3.26023007904284
  H   -5.82884041115421      5.01902101444643      3.75606980503390
  H   -4.58065106607739      3.86576405094948      3.89677920219831
  H   -4.73470207767768      4.81209884576393      2.54734086085023
  H   -5.80903564653961      3.55169769655232      2.80146252644024
  N   0.26572186397097     -0.12259265840952      4.22142308145442
  H   -0.39077323150313     -0.90615713066482      4.38974690123861
  H   0.98253848425299     -0.02556943294440      4.93991875346040
  H   -0.28892072565629      0.75316755051858      4.25915773675758
  H   0.65742051005448     -0.16741254366120      3.27446589198064
  N   -0.61293829559500      0.42091284134520      1.17342476317395
  O   -1.36021044441529      0.97185792361380      0.36397186356510
  O   -0.90392366632134     -0.69459654863744      1.63825526256749
  O   0.44516341727862      0.97060708215368      1.55105840205470
  N   -0.79118794677249      6.18501799575049      0.30546113044410
  O   -0.05200657568800      5.18643162941123      0.16690323760268
  O   -0.52883928029167      7.03442575590508      1.16989694727833
  O   -1.79408804609942      6.30027823234216     -0.41112182130837
  N   1.36332250269190      3.03550307160486      5.78485250586235
  O   0.77515386529826      3.24401191536061      6.87219362967954
  O   1.68883703872096      1.89317029933984      5.46156139052676
  O   1.61345451252209      4.00006094174092      5.04554837793168
  N   -3.55040595316530      4.94774120326812      8.48972903278385
  O   -3.04115656429983      5.01257133293094      7.33838662640053
  O   -3.28793914817991      3.97855538916860      9.21095776915239
  O   -4.30372752595412      5.84531770957133      8.87000253547386
  N   -2.29358500329305      5.61756860866851      3.44621554578592
  O   -2.90096677700721      6.35090649029262      4.22382451949713
  O   -1.20440463225883      5.11811926588272      3.78359038079903
  O   -2.75602004477887      5.37253714461069      2.32227262103850
  N   -1.33178806076666      8.67238224671317      5.25279556355386
  O   -0.40884805601670      8.25259169991049      4.56748214377760
  O   -2.27477170162589      9.31248527553876      4.75096291813276
  O   -1.36300980380714      8.43455750830720      6.49019966207092
  N   -5.40082020178644      2.05660752917230      0.87950651437869
  O   -4.92869885724729      1.09284371709082      0.25936048263897
  O   -5.98783121435198      1.87770440210877      1.96040967364261
  O   -5.26089108749347      3.21294326009009      0.43661739635441
  N   -2.28946157453187      2.57752102535268      4.06078823739761
  O   -1.20817804120968      2.20857273827939      4.53908728243406
  O   -3.11660746025282      3.14187324632183      4.78605181449361
  O   -2.53116940589629      2.39591935007077      2.85477728886368
  N   -2.51767126437749     -0.61644858806406      5.44878130485346
  O   -1.81207854112674     -0.37981850033792      6.44505087500763
  O   -3.58094293073223     -0.01408363199374      5.26742518665120
  O   -2.12417300934175     -1.45229388547544      4.60630735385221
  N   -5.60927600707921      7.47559691053157      3.73638246610219
  O   -6.14491215360631      6.62701207053679      4.47928649264786
  O   -5.37665043270303      7.19909999115433      2.54707436428170
  O   -5.28980155897147      8.57856164521358      4.19658901468482
