# Supplementary material for: Decomposition and Growth Pathways for Ammonium Nitrate Clusters and Nanoparticles
Source: J Phys Chem A. 2024 Oct 14;128(42):9184–94. doi: 10.1021/acs.jpca.4c04630 (PMC11514028; doi:10.1021/acs.jpca.4c04630)
Supplement: Supplementary file 2 — jp4c04630_si_002.zip [file jp4c04630_si_002.zip › SI_ammoniumnitrate particle structures_PDF_XYZ/HassanAmatTopper_SuppMats_S11.xyz]

14
p=1 [(NH4NO3)p (NH4)]+   ωB97X-D3/def2-SVPD
  N   -3.01995264060671      0.00007895790124      0.32094814432510
  H   -3.60487074940036     -0.83307014717935      0.24393611351967
  H   -3.60415198640116      0.83371551660193      0.24382842190612
  H   -2.24346171308170     -0.00028508225783     -0.44570238294638
  H   -2.53778365726380     -0.00009535713078      1.22255657779830
  N   3.02027881111363      0.00010661489948      0.31780582814622
  H   3.60497863775445     -0.83313343326273      0.24013951693836
  H   2.53905395437815     -0.00003176675513      1.21992210532950
  H   2.24299116219469     -0.00010419480543     -0.44803723060485
  H   3.60454023944074      0.83365059287517      0.24011692490348
  N   -0.00040256120220     -0.00021354110589     -0.78170393873732
  O   1.07015321713352     -0.00013956507568     -1.41515982029575
  O   0.00025170988511     -0.00022034697901      0.45538422908174
  O   -1.07162342394434     -0.00025624772599     -1.41403448936421

23
 p=2 [(NH4NO3)p (NH4)]+   ωB97X-D3/def2-SVPD
  N   0.54942867291397     -0.77228084293733      1.49534759075358
  H   0.42788200433816     -1.34158234024452      0.62225565767286
  H   0.58811302006353      0.23067861355611      1.18832336332957
  H   1.42002739499294     -1.02103863301269      1.96349343839822
  H   -0.24404576476093     -0.92371500281244      2.11688028005886
  N   -1.66166183709353      2.01165139131600     -1.81524041170115
  H   -0.62668204949998      2.15993643778165     -1.90506616067953
  H   -2.10944399593923      2.06492103477554     -2.72938658208114
  H   -2.05430984679547      2.71062818271904     -1.18572494481131
  H   -1.78627314016951      1.04906024516818     -1.41616067910068
  N   2.20441924712965     -0.64267119769450     -3.07870563076762
  H   1.16036176704191     -0.74515721523639     -3.10913936870999
  H   2.64106355647816     -1.56317001031659     -3.10994091018687
  H   2.42458017956310     -0.16235092892542     -2.17197863042203
  H   2.52760437813178     -0.06951874336627     -3.85723502869634
  N   -0.57757210104423     -0.99734025183590     -1.50063393734591
  O   0.26257891968959     -1.79046740258358     -1.04438929846883
  O   -0.51898937037393     -0.64680748989966     -2.69119851917221
  O   -1.44973930866154     -0.51992109889884     -0.75553191190072
  N   1.31039834765057      1.39325642044688     -0.75775581768192
  O   0.56948177023606      1.65629104541148      0.20426424901539
  O   2.24606917743212      0.58783448693477     -0.61858326439203
  O   1.08842397867680      1.90115729965446     -1.86959148311018

32
 p=3 [(NH4NO3)p (NH4)]+   ωB97X-D3/def2-SVPD
  N   -0.69609607871509      1.77496725181934      0.16447393066611
  H   -0.27637296498278      2.70249807117597      0.18513594725312
  H   -0.28366209961085      1.16821832309664      0.90264203164075
  H   -0.53739824741868      1.31974001809974     -0.75768374331584
  H   -1.72205939059926      1.83105547141580      0.32674883043645
  N   -4.37462023017150     -0.80881274727033      2.39172996325043
  H   -4.42391349843069     -0.77814248763273      1.34269174374125
  H   -5.11908535293821     -0.23371536544845      2.78287805473714
  H   -3.43688123789087     -0.41429796690856      2.66748238297803
  H   -4.45213295820197     -1.76573954463199      2.73266108321178
  N   0.66586519879040     -2.99622935771511      0.93032258736754
  H   -0.15364893682899     -2.66775672660438      1.49948282143194
  H   1.47836426344724     -3.10219284543167      1.53578873227014
  H   0.85498108951302     -2.25435461898273      0.20515774029869
  H   0.45581228049662     -3.87793565451934      0.46505367415447
  N   -2.99575956676393     -1.26710305149707     -3.09627533081453
  H   -2.15996282501817     -1.68184708845457     -2.61389101144167
  H   -3.21489860268157     -0.36026375953794     -2.60536402443134
  H   -3.80028323938441     -1.88865805452934     -3.03034275593515
  H   -2.76943523643658     -1.08539044897888     -4.07280641491198
  N   -1.10646210639080     -0.65883375414390      2.35371347153519
  O   -0.00249517906319     -0.31753235746041      1.90517785157868
  O   -1.44942348296329     -1.85976937499924      2.30690099910007
  O   -1.87925228113862      0.18572296922895      2.82079205916588
  N   -3.69892341394202      0.56862253504349     -0.48675452515833
  O   -3.38222697354543      0.97675067824800     -1.61013646781777
  O   -3.43596005341287      1.24031002082838      0.52062953795043
  O   -4.26210858529456     -0.54040624228906     -0.36177020926279
  N   -0.13776132385360     -1.00290334578597     -1.54108371095374
  O   -0.75042489023448     -2.08147908019338     -1.69361074149091
  O   -0.58975746452098      0.03597468027478     -2.04318344001156
  O   0.89979438818622     -0.97211614621602     -0.86898406722246

41
 p=4 [(NH4NO3)p (NH4)]+   ωB97X-D3/def2-SVPD
  N   -4.93661531691588      2.29602581162233     -0.44799803247936
  H   -4.04997325728311      2.39835486402209      0.09961508906934
  H   -5.41321444166257      1.41722135645043     -0.14420623095562
  H   -4.69277326024678      2.18572196172748     -1.43615164839579
  H   -5.55045055221142      3.09663334111393     -0.31368190552806
  N   0.18285877407438      1.12169606950263     -0.19448884595780
  H   -0.40424142742606      1.56736152809667     -0.91984966252534
  H   0.57177695921163      0.26727048981850     -0.62107900356590
  H   -0.43291412027865      0.86101744093408      0.62079271851579
  H   0.91785701670775      1.75825595867148      0.10516226202866
  N   -3.50382136123613     -1.96417209949181      0.97198699253694
  H   -3.67545521812294     -1.05150768469029      1.44871292978621
  H   -2.62264983243236     -1.89227033317448      0.44055822693117
  H   -4.26831067626179     -2.12615104813013      0.28321980947289
  H   -3.44720368460778     -2.71655186130949      1.65473506622099
  N   -4.11209523579975     -1.13575376565975     -3.90527682446279
  H   -3.54471629150089     -0.35580092770144     -4.28565220121514
  H   -3.49575864692038     -1.66727800209767     -3.27652882034934
  H   -4.47145188020321     -1.74058413866957     -4.64005774441567
  H   -4.89970652452416     -0.74435128174967     -3.32749078132896
  N   0.33143232578415     -0.14594039355750     -4.63968826151311
  H   0.42523656764493     -0.87866006238916     -5.34081591447052
  H   0.44066280898286     -0.55697347488430     -3.67195287951263
  H   -0.62576377950275      0.28663045365698     -4.67594380697457
  H   1.03162410140347      0.57756279582453     -4.79566475248205
  N   -0.80822506641916     -1.43323325087879     -1.84986727776559
  O   -1.52865919110031     -1.73772202115885     -2.80463682502255
  O   -1.20803663065889     -1.46616031824508     -0.68774264610430
  O   0.37222381514643     -1.05088659837364     -2.07137977480887
  N   -5.65247642156215     -0.76162096745667     -1.13412176456316
  O   -5.90664185688311     -0.09010893404618     -2.15104660787365
  O   -5.84908662888596     -0.28496571340946     -0.01014905825483
  O   -5.16397991010263     -1.90041185916856     -1.25192457612530
  N   -2.09834322683987      1.26155942164340     -3.12398372432338
  O   -3.08221371507191      1.21379575372770     -2.39310715552914
  O   -0.99632848095725      1.64401520012020     -2.71381074852228
  O   -2.19472251047276      0.88307780425595     -4.32421805796860
  N   -2.60491371677345      1.09798459654661      1.45573656942821
  O   -3.72942747897238      0.68681175247412      1.76903369104983
  O   -2.48281912085132      2.17519119212811      0.84506793545767
  O   -1.59899393200920      0.41592701464151      1.71793114623467

50
 p=5 [(NH4NO3)p (NH4)]+   ωB97X-D3/def2-SVPD
  N   1.89917852818857      1.12812370583047      2.24077225858376
  H   2.28381069853681      0.45191749184524      2.91247328428220
  H   1.32529845517167      0.59070980804046      1.56333917370840
  H   2.71334453354143      1.56535702974384      1.74343648304099
  H   1.35615724495958      1.83994081136322      2.72378168266418
  N   5.42421605042206     -0.10134180077080     -0.87861425923393
  H   4.39545598796827     -0.14913126348719     -0.74290190881674
  H   5.64460265307782      0.43866722121743     -1.71211205638787
  H   5.76653598163112     -1.07340841695509     -0.95007287219962
  H   5.83841223933063      0.35539848505819     -0.03302750875674
  N   5.99479461940946     -0.95036346213436      3.83269830501607
  H   5.31918640305407     -1.56195384769702      4.32811257042276
  H   6.88194585552293     -0.87719069970396      4.32425111696170
  H   5.57666307533741     -0.00259557413491      3.69344311347459
  H   6.13251899086704     -1.37601843413481      2.89762310901538
  N   4.04724450245625     -5.43243214514849      3.46701460817958
  H   4.00251477742203     -4.62171823181212      4.11187082827003
  H   3.08017915884189     -5.68266786338253      3.14338469492198
  H   4.49464444215108     -6.23740355685210      3.89955919324501
  H   4.57400162097992     -5.12733008929046      2.63841517099299
  N   3.50293739768402     -4.64369104903948     -1.39797317778995
  H   3.40761901023416     -5.39828401113951     -0.67895770998137
  H   2.67418266087204     -4.04713922025146     -1.31630147662505
  H   3.56221019351671     -5.04459703381611     -2.33114911852937
  H   4.33544917939796     -4.05253750939147     -1.17264649179899
  N   0.05766413073219     -3.32577414538564      1.68897677334028
  H   0.75533933185891     -3.27409157956132      2.45517670983994
  H   -0.87417732651219     -3.46591184806960      2.07181435967374
  H   0.31884898480045     -4.12815362855953      1.07512441504713
  H   0.13006255231834     -2.43345929295538      1.16107794803000
  N   5.50549985615823     -2.93437241230375      0.65593746169289
  O   4.87189393844971     -3.80192481749733      1.25762837596694
  O   5.52140516139786     -2.93705832957587     -0.60027351182658
  O   6.12075446375658     -2.04182083766366      1.24568301597232
  N   3.04081594892025     -2.41815448762503      3.77751467316881
  O   4.00510475749229     -2.79771166120281      4.48565065562793
  O   2.09105866304656     -3.19054123630628      3.61799214774614
  O   3.07192830132500     -1.30435243463260      3.25047863969603
  N   5.05680613000426      1.46649531954937      1.92031002146406
  O   4.74308896612878      1.41063877075250      3.12236783094968
  O   4.25947743185690      1.93619427308448      1.09266855217025
  O   6.15052645825589      1.01601100316598      1.54401715355581
  N   1.93484880995416     -5.87415982540602      1.08283446249104
  O   1.61204887226138     -5.86520727868130      2.28134408642895
  O   1.16270829538982     -5.40564937393869      0.22931988231271
  O   3.04364221347445     -6.31817905054399      0.74034415211431
  N   1.89917875029672     -1.17023342035534     -0.01281422570936
  O   2.12541307798669     -2.32934920035244     -0.34985480610003
  O   2.70497866580649     -0.25641538005398     -0.22405289816149
  O   0.82700887566495     -0.89041443903855      0.58145296844837

59
 p=6 [(NH4NO3)p (NH4)]+   ωB97X-D3/def2-SVPD E -2080.055384932274
  N     -5.904128    6.420798   -0.064042
  H     -6.669996    7.057358    0.144332
  H     -5.947786    5.601159    0.549709
  H     -4.978022    6.874613    0.063964
  H     -5.983368    6.066593   -1.049247
  N     -1.503850    5.965497    2.152618
  H     -0.637401    5.633495    1.688676
  H     -1.270427    6.473987    3.002516
  H     -2.099007    5.140144    2.385460
  H     -2.042860    6.562092    1.492967
  N      0.448090    0.866810   -2.371062
  H     -0.329886    0.531909   -1.767437
  H      1.133150    0.137001   -2.553088
  H      0.892969    1.660379   -1.899354
  H      0.058809    1.243689   -3.266590
  N     -6.144380    1.595409    0.176284
  H     -6.631040    2.444835   -0.214270
  H     -5.397223    1.365205   -0.486263
  H     -6.790881    0.816813    0.277678
  H     -5.677920    1.833920    1.078611
  N     -1.933227    1.028606    2.082561
  H     -1.283176    1.845366    2.029687
  H     -1.627801    0.386244    2.809990
  H     -1.922768    0.574633    1.148864
  H     -2.890332    1.375423    2.283630
  N      0.917718    5.645656   -1.914032
  H      1.597143    6.384823   -2.076892
  H      0.958482    5.303859   -0.929217
  H      1.071294    4.840471   -2.574800
  H     -0.036246    5.997107   -2.056073
  N     -3.332144    4.118140   -3.437915
  H     -4.251994    3.963010   -3.854463
  H     -3.376885    4.976452   -2.861924
  H     -2.565459    4.220782   -4.121367
  H     -3.101567    3.303176   -2.840926
  N     -4.138953    3.425350    2.196163
  O     -4.534663    2.242492    2.340376
  O     -4.799575    4.223842    1.538217
  O     -3.063535    3.745617    2.721936
  N     -2.474284    1.377634   -1.066815
  O     -2.230849    1.880910   -2.164234
  O     -1.762829    0.422625   -0.663695
  O     -3.388744    1.795342   -0.352627
  N     -2.749369    6.565806   -0.827789
  O     -1.592662    6.136207   -0.842945
  O     -3.187512    7.105366    0.220676
  O     -3.492779    6.461753   -1.803271
  N     -0.064722    3.443708   -4.088060
  O      1.039726    3.452797   -3.492138
  O     -0.527026    2.371801   -4.490364
  O     -0.684795    4.503687   -4.237275
  N     -6.291178    3.930327   -1.990494
  O     -7.006139    3.875285   -0.961182
  O     -5.874763    2.901402   -2.517789
  O     -5.985990    5.047098   -2.447012
  N      0.260812    3.584876    0.781203
  O     -0.242038    3.209172    1.850335
  O      0.341000    2.839490   -0.191301
  O      0.673221    4.768555    0.710283

68
 p=7 [(NH4NO3)p (NH4)]+   ωB97X-D3/def2-SVPD
  N   -2.13548806540998      0.85463107731885     -3.13307432744114
  H   -2.40201380608065      1.55747129754429     -2.40800706506741
  H   -2.79876425114513      0.86550048921339     -3.90442768575194
  H   -2.10194917346967     -0.09494662756279     -2.69347426890315
  H   -1.20014415668296      1.13523880126593     -3.45816833080666
  N   2.20085036604746     -2.66369941067712     -0.07798697146599
  H   2.45106467753797     -3.62877453629691      0.12642615560191
  H   2.25501064178240     -2.10005436474688      0.79573954348667
  H   1.23379166196238     -2.63043422019030     -0.45691316324653
  H   2.86335616395359     -2.26898639868260     -0.77655970821017
  N   3.99891577812145      3.23413802539166     -1.67651925782688
  H   3.69098082525575      3.49158664951446     -0.72382166323394
  H   4.10024922473623      2.20320642595385     -1.78312502062787
  H   4.87359421807866      3.69915009801286     -1.90793425232146
  H   3.24213977922694      3.55845836850296     -2.31003460617247
  N   4.11153298775500      1.17026778056016      1.86214513668566
  H   4.33410034938827      0.94641042718233      0.87839177515735
  H   3.57260848986948      2.05672069898794      1.95213982127150
  H   4.96424284872866      1.22156680593340      2.41459670502684
  H   3.52401335471158      0.37421583383400      2.18730426846431
  N   -1.82269762312884     -1.22929934284296      1.17568536436604
  H   -2.58568803275643     -1.69939944545305      1.65726378079902
  H   -1.45937665180932     -1.83836916862265      0.41773957732971
  H   -1.03777200121895     -1.05530890661515      1.82461372403748
  H   -2.16365900478147     -0.34261562247238      0.75807837163508
  N   1.97081318085768     -0.66264276472125     -3.88271576886716
  H   2.06095783860011     -0.97923628278712     -4.84502136380021
  H   1.11021127767822     -1.04691805807288     -3.46246870344186
  H   1.96164231103492      0.37805736402774     -3.84820145651252
  H   2.77438242209198     -1.00471305458850     -3.31327734172392
  N   -0.30331205178371      4.66591033422432     -0.95421781709412
  H   -1.10728876334547      4.00558064902880     -0.98978551736220
  H   0.37636420131095      4.41539538625750     -1.70134576550383
  H   0.16762887343083      4.61348616243406     -0.02569071693256
  H   -0.63819743171601      5.61524658176671     -1.10526331716149
  N   -0.32176383081820      2.42974987855106      2.97812118751704
  H   0.22108478845502      3.22743435230862      2.58576319905654
  H   -1.05635389178014      2.22116702979617      2.28306271205303
  H   -0.74097966090090      2.69813447377255      3.86533252067237
  H   0.30795470364883      1.61521940234809      3.11218035512577
  N   2.12473387243439      4.11841651489905      1.43964580180925
  O   2.61488471348733      3.42659055075586      2.33720190698377
  O   2.78413326816158      4.49297476042752      0.47161847288636
  O   0.91750099137047      4.44742754742265      1.53110896978636
  N   4.24609225367809     -0.41630044128249     -1.56149252953426
  O   4.50890832368122     -0.34849986799191     -0.36004726543285
  O   3.83786687849029     -1.50418729331736     -2.03593307091564
  O   4.36799345502855      0.55348980124056     -2.31239982691029
  N   1.45302544994278     -0.67982307829633      2.79448100254913
  O   2.48444113417994     -1.05053223452358      2.18279037243615
  O   0.43938226167990     -1.37491450745380      2.75565388035798
  O   1.49515549841181      0.38025348344027      3.42588679372940
  N   -2.50159355720636      2.15990297259091     -0.06454430774813
  O   -2.92344301317557      1.00168570000162     -0.09430643025054
  O   -2.36584484650981      2.77898035053119     -1.14988290254425
  O   -2.21269281405478      2.72536295580973      0.98862465065829
  N   1.12274104034647      0.82701806812710     -0.28605323410417
  O   1.94986894754251      1.75326971798856     -0.25360333305982
  O   0.19467947315294      0.79488461307874      0.53972011989765
  O   1.22626423619164     -0.06965613337198     -1.13865018947643
  N   1.25459520510820      2.81340399311816     -3.35677352338589
  O   2.12054552282697      2.10053805962519     -3.86941846401856
  O   1.59043646670267      3.92364545926308     -2.88263148193166
  O   0.07522091038145      2.46043784543574     -3.28829849904163
  N   -0.89376404372988     -2.10067535985976     -1.85862654844788
  O   -1.98544205697485     -1.51582679366527     -1.79544040910829
  O   -0.22648458685773     -2.09139469568341     -2.89190827168808
  O   -0.49048455172697     -2.70800717770947     -0.84415679230679

77
 p=8 [(NH4NO3)p (NH4)]+   ωB97X-D3/def2-SVPD
  N   -2.67153916536794      2.91728046954004      0.44193839093913
  H   -3.30440405758911      3.64981261737228      0.10801365570948
  H   -1.89484847866617      2.71928338541490     -0.20717507491155
  H   -3.19764777423176      2.05507702134256      0.63437626992473
  H   -2.26544267568633      3.23638351089956      1.34632635319452
  N   -1.35576119582012     -1.00614538979563      2.58295941976544
  H   -2.40183833709745     -1.00147927254666      2.61741136376067
  H   -0.99293187883700     -1.95626355410074      2.57889846523456
  H   -1.03210907893287     -0.48944638363912      3.41626623065716
  H   -1.05063376847670     -0.48604722241115      1.72629338838495
  N   -6.15182844692425      3.54563571603161      2.99762061382054
  H   -5.87663874807148      2.54523006735271      2.94528349598726
  H   -5.97047821961712      3.88708214281678      3.95917539908878
  H   -7.14204387958926      3.63570833522393      2.78388778134951
  H   -5.58586064087339      4.10013710460972      2.32053631386776
  N   -0.51098061489236      6.93001642932163      2.11353886439104
  H   0.27511189851301      6.33112824856836      1.78881086662928
  H   -1.41706437864359      6.58991117881039      1.72047206610916
  H   -0.35015710952900      7.89126865490924      1.82100526922933
  H   -0.53883297378621      6.88654652658985      3.15126776905830
  N   0.96152863729476      3.51223045440489      4.00437780614529
  H   0.86386644150986      2.79002553530317      4.73305681602627
  H   1.65160033185325      3.28379104681977      3.27214184586045
  H   1.18824980576115      4.40495588280851      4.45479098857069
  H   0.03936453724058      3.64341101454687      3.54819836598360
  N   -3.71939319443065      6.55352320297955      5.49306647466257
  H   -3.47539305819137      6.53064737894926      4.49447016290192
  H   -4.31941343393776      5.71985239955223      5.68753062002384
  H   -4.23152740337305      7.40950152906080      5.69298191223519
  H   -2.84243430923110      6.52038974238716      6.05610249409194
  N   -1.59176700222350      3.64717769882499      7.70771767564956
  H   -0.88517630046545      3.01804762962761      7.27855952172484
  H   -1.34963428022377      4.63754092607799      7.48659366611907
  H   -1.63003404998282      3.49589775965197      8.71244766252305
  H   -2.51520516302712      3.44763879702122      7.29018340497119
  N   -4.29722210923271      0.07796546617948      5.75393217234981
  H   -4.61959657957111     -0.60932583087065      6.43142966134939
  H   -3.31880434684945      0.34846338658719      5.96945880533742
  H   -4.91309357044391      0.92170251931306      5.79630262520935
  H   -4.32868593776026     -0.31817404340177      4.79120514072388
  N   2.80726050449002      2.27506994147549     -1.23919312878929
  H   3.78586247189247      2.10192602519199     -1.01769225197902
  H   2.19566516459776      1.56069509614183     -0.76454068640905
  H   2.66226543043878      2.22970942716322     -2.24593555649981
  H   2.52962704329050      3.22475172700579     -0.87146612938084
  N   -3.78393119916784      5.66221931220315      1.58835307217012
  O   -2.79030591086790      5.96023863231016      0.91160668796210
  O   -4.62827421251579      4.88363734321140      1.10300452906173
  O   -3.94143595991485      6.10931801809757      2.72923874875606
  N   2.02330652059890      4.39729635194100      1.08783889415602
  O   2.10216470894467      4.65793068605521     -0.12026995440379
  O   2.37580237358455      3.28489857869778      1.51328962979127
  O   1.58917497440690      5.24582685759683      1.88458085739293
  N   -2.38903731037345      3.55153987749006      3.84107267768942
  O   -2.08434197758942      3.94105084028742      4.97059067121481
  O   -3.40828738429380      2.90023779971680      3.63253594107067
  O   -1.62031424084060      3.83282616321555      2.87686742498624
  N   -0.00628372162931      1.10456537769751     -0.09284083036241
  O   1.08449202137605      0.51748822960239     -0.03859463082834
  O   -0.12232144692911      2.16054938304799     -0.73095451057031
  O   -0.99645702099388      0.63897993375040      0.49712429336905
  N   -5.18963110285089      3.32187042101165      6.15848500463160
  O   -5.84314399520678      2.34338564744106      5.77717602530212
  O   -5.41728328173944      4.42963227961647      5.61669637454892
  O   -4.34297606064291      3.21771679257838      7.04347478576839
  N   -4.56711717216567      0.25949710794007      2.47575777099330
  O   -4.12554160507728      0.59368368252083      1.38320597295913
  O   -4.01840279737117     -0.69250348581152      3.10229323229007
  O   -5.53584871432521      0.81282041303154      2.99972814569715
  N   -0.77068029414558      1.20334239218272      5.74244523718901
  O   -0.69473845129052      0.88098761999037      4.54994149405703
  O   0.09147690196439      1.96651184330483      6.22213706004688
  O   -1.69116602247474      0.80410701031711      6.46484554609072
  N   -0.52342003164936      6.27200603073253      5.82346029400342
  O   -0.85317844250254      6.97029530300608      4.85369631912957
  O   0.51398935702149      5.62691124138721      5.84311914367860
  O   -1.30385760664405      6.23571601671587      6.81264912056553
