# Supplementary material for: Decomposition and Growth Pathways for Ammonium Nitrate Clusters and Nanoparticles
Source: J Phys Chem A. 2024 Oct 14;128(42):9184–94. doi: 10.1021/acs.jpca.4c04630 (PMC11514028; doi:10.1021/acs.jpca.4c04630)
Supplement: Supplementary file 2 — jp4c04630_si_002.zip [file jp4c04630_si_002.zip › SI_ammoniumnitrate particle structures_PDF_XYZ/HassanAmatTopper_SuppMats_S10.xyz]

8
p=0 [(NH4NO3)p (NH3)(NO3)]-  ωB97X-D3/def2-SVPD
  N   0.15237301533715      1.26938755374143      1.01060376178298
  O   -1.00137836670200      0.86890383434421      1.25036429146711
  O   0.36115142055624      2.46308353008358      0.74840592628131
  O   1.10637916756603      0.46046918903861      1.03495441696874
  N   0.00762389686585     -1.91515119851528      2.59909207309882
  H   0.31832176103713     -1.69782582495112      3.54319124060852
  H   -0.95192692068891     -1.57739822223034      2.55240520529033
  H   0.50096802602850     -1.24545686151109      1.99617108450217

17
 p=1 [(NH4NO3)p (NH3)(NO3)]-  ωB97X-D3/def2-SVPD
  N   -1.62044512271979      0.09756981536800      0.71891404351266
  H   -1.96472774820944     -0.63560923649215      1.38480727584631
  H   -0.64762423778098     -0.04583190850890      0.34263812011389
  H   -1.69915159056111      1.00876939180268      1.20683319978020
  H   -2.19712860737646      0.12600872539081     -0.12098087054172
  N   -3.61080375563751     -1.13740894513012      3.17263967588016
  O   -4.17109671685250     -1.71541128865772      4.09450051298009
  O   -2.59779209223125     -1.64463831161644      2.62847867701637
  O   -4.03154946820270     -0.03620206361360      2.75297740819025
  N   0.34591747390109      0.27240241040073     -1.82205787121702
  O   -0.86595751364388      0.46848880443194     -2.03354218035151
  O   0.71669664781708     -0.05591495408348     -0.66003727640299
  O   1.17604175835152      0.39309218396244     -2.71527000077232
  N   -2.29036402716335      2.30400659656893      2.52040279008857
  H   -2.79846791608610      3.14451300599045      2.26509579379288
  H   -1.72005534350246      2.52082873147304      3.33139929842474
  H   -2.97472274010214      1.58850704271337      2.79087640365942

26
 p=2 [(NH4NO3)p (NH3)(NO3)]-  ωB97X-D3/def2-SVPD
  N   -2.39530740954283      1.81348143260093     -2.89693023781373
  H   -2.14227077173224      2.12628622948117     -3.85363984909455
  H   -3.27954065491069      1.30081240708144     -3.00179503040467
  H   -2.63766365259158      2.66144331630622     -2.35207787352911
  H   -1.60097802968998      1.28639668845266     -2.45861145705212
  N   -0.68269852397786      4.66679103995053     -3.20529189949246
  H   0.10851799659563      5.30250799437457     -3.25856049223207
  H   -1.20882489146175      4.70215427709475     -4.11364604704352
  H   -1.31807399638295      4.98121427597631     -2.42216297645092
  H   -0.30804111288195      3.71778777930461     -3.00674387772732
  N   0.81371513843663      1.27909050209227     -1.99879989983434
  O   1.90825975692030      0.87554383536799     -1.64606702469007
  O   -0.22054567283816      0.60812900431741     -1.76809145802672
  O   0.70379644260255      2.37294697749485     -2.60480818869548
  N   -3.41619682867513      5.08095472542457     -1.19169991215912
  O   -4.31409920005491      5.61594388701374     -0.56858140477491
  O   -3.63476143083163      4.05224317423872     -1.87830220409839
  O   -2.24983196088340      5.54410875245514     -1.16631493156326
  N   -2.71692927116239      3.81578154927234     -5.72566015985419
  O   -2.27525575748668      4.94811415009138     -5.43513947640864
  O   -2.01828749469619      2.81203985614432     -5.44505985782980
  O   -3.80928395300768      3.68567144465720     -6.26483950045138
  N   -5.11291732215664      2.07244784958811     -3.78953082198600
  H   -5.12236578647463      2.87994720270748     -3.16591813026168
  H   -6.06957510262114      1.74811250297550     -3.88124611072381
  H   -4.82252751049433      2.41791014553526     -4.70590217780124

35
 p=3 [(NH4NO3)p (NH3)(NO3)]-  ωB97X-D3/def2-SVPD
  N   -3.89705666386494      1.80609754216251      2.39554275416786
  H   -3.19421477576561      2.44355913614096      2.78176145281686
  H   -4.03375185590449      1.03089978490494      3.06934842489343
  H   -3.51748145566610      1.46417616934351      1.49581072574753
  H   -4.76034482766554      2.35456100048957      2.21343779208569
  N   -0.00088644012927      1.63459183212074      3.62908227147371
  H   -0.92593200610530      1.52872854868266      4.09210108422744
  H   -0.09766338818472      1.25116515730376      2.67070946467535
  H   0.65922250164126      1.07993342450856      4.19906490732085
  H   0.21173292207115      2.64768452011542      3.56654001869889
  N   -2.23503805610630      4.28521649287079     -0.53220648606617
  H   -1.61171149433499      3.45320389208034     -0.59677246184290
  H   -2.22565441189356      4.81148433195017     -1.40018762447103
  H   -1.87153042196211      4.86839589691963      0.25046866176755
  H   -3.21925760725974      3.96680394713395     -0.32078908544016
  N   -1.22176949606421      1.31295020905810      0.32601738873200
  O   -0.79878747307234      0.53902101868580      1.19949470152490
  O   -2.42053899963319      1.29382640250898      0.00336789080427
  O   -0.45238397939438      2.12047652759460     -0.22506888146235
  N   -5.36226164685460      4.19976317833988      0.81459540307197
  O   -5.90059247477986      3.74706906862756      1.84078969494541
  O   -4.69860906565133      3.40192073138319      0.09495391159357
  O   -5.45225593301209      5.38013987970211      0.50428789004173
  N   -0.78098900948154      4.49889194919580      2.33274828479197
  O   0.15261103921976      4.39965718895010      3.14239543688916
  O   -1.64288350524188      3.60194425473439      2.25935959345834
  O   -0.85736540644966      5.48281656516790      1.58082749065252
  N   -2.75026883980523     -0.06128667085531      4.84274763705327
  O   -2.40229139774386      1.14502490801927      4.90186525954672
  O   -3.80744116637700     -0.35279513991876      4.26597329626056
  O   -2.04140536505491     -0.93378058590327      5.34990671640563
  N   0.90621231208252     -0.32592347215024      5.57258561602400
  H   1.39422959647102     -1.18402440725463      5.33394407691623
  H   -0.09545621947268     -0.54842599843336      5.61645897065537
  H   1.19840901144594     -0.06089928417980      6.50822072203957

44
 p=4 [(NH4NO3)p (NH3)(NO3)]-  ωB97X-D3/def2-SVPD
  N   -6.07424195176003      1.02324756446861     -0.76749117074154
  H   -6.07102082566718      0.71639490153971     -1.78062655546990
  H   -6.58636056456880      0.35578326847524     -0.14758965624468
  H   -6.53018977769636      1.93060726960842     -0.71536174559196
  H   -5.10356148022344      1.11829609205520     -0.39346234565523
  N   -4.00863624586260     -1.32194866454567     -1.63563056989162
  H   -4.70005816373627     -1.42091291036579     -2.41527361571056
  H   -4.49767404061491     -1.38333272078782     -0.73046184466691
  H   -3.53246711903627     -0.40827378362916     -1.68152357479740
  H   -3.27138203449929     -2.05254259432553     -1.64355133891334
  N   -3.06329274821982     -0.59370198170240      2.64445818494142
  H   -3.98781507644726     -0.98430668491449      2.89291201089339
  H   -3.22774203118498      0.20159748390835      2.00368338820206
  H   -2.52074882084151     -1.28053253486126      2.11156586461971
  H   -2.52769925405383     -0.28163669437294      3.47962935369221
  N   0.63548857114062     -0.10250531146571      1.06190847306513
  H   0.26902927121569     -0.38831566057486      1.99299876636924
  H   0.64642916976884     -0.95045863429304      0.46062049006788
  H   1.55880897293864      0.32780240574380      1.24520827921302
  H   -0.03230791412776      0.57189505381468      0.66087144722829
  N   -6.36780841807119     -0.47177801811412     -4.04189883723605
  O   -6.98822244072187     -0.42837251488471     -5.08598891281536
  O   -6.13670181242200      0.58833302565947     -3.39467954915982
  O   -5.93978399045060     -1.55439466116585     -3.58497557646711
  N   -6.08248401134136     -1.03952126358326      1.71572529994284
  O   -5.23841712770113     -1.49120514141400      0.91640461134314
  O   -7.11274518224978     -0.49274375410909      1.28302013969955
  O   -5.87186207289956     -1.11961690074624      2.93030948226833
  N   -2.53640658873284      1.35149393942822     -0.12827800370811
  O   -1.51650719616906      1.65374924581389      0.49066740837883
  O   -3.61773008588520      1.21887136924237      0.51064170287650
  O   -2.53304763845927      1.17327418397313     -1.34690798617351
  N   -1.10794174558500     -2.29032031355697     -0.54896601581829
  O   -1.72255973299359     -2.93911807818253     -1.40435456013995
  O   0.12866226557693     -2.36364343604672     -0.47605302882178
  O   -1.73413237235298     -1.54576529252408      0.23554037717514
  N   -0.36021293547726      0.23520063925456      4.32556615747867
  O   0.60819908823904      0.93368624528667      4.62424114602381
  O   -0.20892499637463     -0.77626171194497      3.59303791926049
  O   -1.50056852519158      0.51349320961253      4.72661215466387
  N   2.81864549265499      1.08836165607494      2.54960928181250
  H   3.07563742571789      2.06860846516992      2.48187905852397
  H   3.66053476243910      0.56915333684475      2.77927637992919
  H   2.17621590192783      0.99762990613679      3.34453951035386

53
 p=5 [(NH4NO3)p (NH3)(NO3)]-  ωB97X-D3/def2-SVPD
  N   -4.37510697150117     -6.70577357823078      5.44770401301989
  H   -4.58448776827585     -5.70777800857694      5.23191167114891
  H   -5.03084984061115     -7.05450902897543      6.13988086458817
  H   -3.39761975739424     -6.74674878432543      5.81050963975380
  H   -4.45601706001910     -7.26125462525109      4.56145234153483
  N   -1.90105879018978     -6.74578047044141      2.23464469565587
  H   -2.33118922499869     -6.00684132394265      2.80985571050197
  H   -1.65493448753077     -7.51685155998646      2.87367561035268
  H   -1.09162500596895     -6.29698543551774      1.78452103726397
  H   -2.61075431329298     -7.02151575977035      1.54094708946377
  N   0.12259630445690     -3.83523423987711      4.28692474418357
  H   -0.79361822756980     -3.51364976667628      4.63728855207605
  H   0.05746606835325     -3.93102129180994      3.26060936741650
  H   0.27782791022130     -4.77968254422194      4.67145559046380
  H   0.87558162853545     -3.14780104207359      4.56046517895679
  N   -4.74105950806951     -3.72210297495204      1.35961422174500
  H   -4.51680602478950     -2.89182376222783      1.94880068799053
  H   -5.43546342118987     -3.40957350521362      0.64985345967782
  H   -5.13718871012672     -4.48833558226367      1.92314398996411
  H   -3.87943023610922     -4.05444950361401      0.89909901148013
  N   -1.33236559724789     -1.02122349165324      3.30336626093245
  H   -0.40095128271990     -0.75563659767008      3.68749212381594
  H   -1.22326551137500     -1.62104339181997      2.47020842926322
  H   -1.93501684625095     -0.22310847382077      3.02651646436827
  H   -1.87083431829762     -1.56624463316285      3.98915998100003
  N   -3.24179874699235     -3.79333992823835      4.64523975413530
  O   -2.48174342515399     -2.94140623124257      5.13015120909209
  O   -4.35923211491498     -3.98060967589240      5.13043318866257
  O   -2.85994776265934     -4.46889360338372      3.66495499825490
  N   -4.21334263682747     -0.33696715325236      2.09938865766378
  O   -5.12120982924790     -0.20252039744186      1.27591646615506
  O   -4.09486179117546     -1.40719847919894      2.74280447443296
  O   -3.40452671760940      0.58089078685412      2.30482017568952
  N   -1.12103503533239     -7.00736244856861      5.18143745098833
  O   -1.67430224267032     -6.37123255123873      6.09763185320408
  O   -0.03565172698458     -6.63073979645156      4.71967249733465
  O   -1.68588400945743     -8.00901212276491      4.70319225135397
  N   -1.33942993185121     -3.93390639792703      0.98393668510477
  O   -0.35408071542052     -4.48557375924685      1.52686110761177
  O   -2.17132909947997     -4.63797511514038      0.39093856587734
  O   -1.48606080409816     -2.71244043014112      1.04698014121798
  N   -4.93514257316629     -6.92868046111607      2.25676853885364
  O   -4.50733155186049     -6.80704350680393      1.10218465169860
  O   -4.50317963183295     -7.85856100393738      2.97749420432583
  O   -5.74952716329483     -6.11852404250676      2.72206261945141
  N   2.12091586923423     -0.89782244414568      4.82293015044975
  O   1.15059539149112     -0.34239909672590      4.25679855662767
  O   3.09853723516751     -0.25076864773725      5.15132351195086
  O   2.07400529081197     -2.13361961542861      5.04813144277138
  N   -6.59043345857591     -2.25154924117658     -0.30284430229278
  H   -6.45257054570703     -2.09366831534166     -1.29602690205648
  H   -6.21219256647850     -1.44235932323126      0.19892401483247
  H   -7.58998105145626     -2.28895592283661     -0.13065107956740

62
 p=6 [(NH4NO3)p (NH3)(NO3)]-  ωB97X-D3/def2-SVPD
  N   2.26361184795267     -1.72461224442108      0.41436469530264
  H   3.07238557356200     -1.09356093009931      0.50085555938584
  H   2.64884406346494     -2.67775458461346      0.33027540067232
  H   1.77537444362345     -1.45562017764034     -0.45353830106749
  H   1.62076576901077     -1.52825563738128      1.20399725113625
  N   2.73770493724138     -0.90615378787592     -3.79562212035512
  H   3.10628758481374     -0.53042885469695     -4.69160522865674
  H   3.20074218258108     -1.77816475523299     -3.52003508000250
  H   1.70515271903214     -1.01551213274749     -3.78632380819993
  H   2.97088281906962     -0.24012835170610     -3.04365498157912
  N   4.32719192773573      3.51508022103864     -2.86821311623688
  H   3.54736116018312      4.14301614414430     -2.59872669694177
  H   4.07817365640521      2.56690279156591     -2.54017210286608
  H   5.17764736031750      3.76760286050340     -2.36219099974998
  H   4.48322837578095      3.44587523049444     -3.88941775743614
  N   0.28949273016049      2.38275805749714     -0.10318996588701
  H   0.14667139369470      2.13461105737166      0.89649947141045
  H   0.25666464173700      3.39911897139305     -0.21817504620166
  H   -0.33903961914421      1.85805016652535     -0.73662646523685
  H   1.25638397377460      2.10750371637107     -0.32688947769605
  N   4.71112004546434      3.50617968383861      1.53788403439345
  H   4.36289466705011      3.51404025581169      2.52529647321633
  H   4.21392845140424      2.73286467596333      1.07522973332858
  H   5.72717778361980      3.34816522993622      1.41352967685093
  H   4.42035107033818      4.35066138412825      1.01605224583946
  N   6.23571435493862     -0.43818597673733     -2.12254681008277
  H   5.92030797839806     -0.08490351034154     -3.03534230057622
  H   5.46440053958054     -0.29370441132192     -1.45231177393142
  H   7.03066508354885      0.13171044907155     -1.77213909253214
  H   6.41161238557701     -1.45321071867851     -2.13656421879110
  N   2.50894396937104      4.85839145948987     -0.52684104978947
  O   2.01907900974787      4.58747965680826     -1.64192673581007
  O   3.70632199765147      5.20377922066337     -0.45694510786563
  O   1.82322525654073      4.76405207457230      0.49409897490850
  N   -0.01650902707326     -0.08085717898328     -2.30111445508423
  O   -0.03055869652268     -0.77313833143717     -3.32961817952363
  O   0.95406967027122     -0.16435824880779     -1.51365927025274
  O   -0.93761354044007      0.70290463469123     -2.05357138785126
  N   3.66232844531632      0.99747200496463     -0.64207437108222
  O   3.03906160781921      1.85254812734090     -0.00271421136406
  O   3.62008913164309      0.99707282149628     -1.88190029179050
  O   4.33917446387513      0.14717376146620     -0.04847624458494
  N   7.13069312224135      2.17183967468342     -0.30391517855113
  O   7.34830521271836      2.76627935072506      0.76062462270096
  O   7.92882566586300      1.32005766511498     -0.72217302232057
  O   6.09575212924832      2.42358853054924     -0.95645110771042
  N   4.48441504982209      1.40425275068317     -5.28458856100585
  O   5.24644818288260      1.03557221015096     -4.36985883934706
  O   3.81502577601103      0.56659336824401     -5.91149236788198
  O   4.38378235697899      2.61144172694871     -5.54515297928028
  N   4.66894741419887     -3.13693751849409     -1.18585317266736
  O   3.92803014837355     -2.40891201242124     -1.88843390019664
  O   4.18203049027716     -3.74155520987179     -0.22214952886517
  O   5.87339246222497     -3.22004840669793     -1.45211899094761
  N   1.07920902669715      0.58529796228815      2.54809801717832
  O   2.12568089378030      0.30671578264535      3.14021255514134
  O   0.62387289126855      1.74664105821654      2.58449742889088
  O   0.47217839271355     -0.28446007744900      1.89277870837248
  N   3.18522266483704      3.14806987704821      3.90740681313786
  H   3.43708359303999      3.15320787343922      4.89090811535338
  H   2.81660009425297      2.21576237985898      3.69359878122599
  H   2.39343118585189      3.77632084701237      3.79259942465410

71
 p=7 [(NH4NO3)p (NH3)(NO3)]-  ωB97X-D3/def2-SVPD
  N   0.42956473545567     -2.50602762231807      1.45830481153622
  H   0.10963119591874     -3.19821586214448      2.13080179328667
  H   0.79775815860795     -1.67085961969632      1.96850191721311
  H   -0.37712017199782     -2.20912647416945      0.86854455052231
  H   1.12825516027528     -2.93618186975258      0.81812845965580
  N   -4.38597879568927      6.11129686783955     -1.64670064849616
  H   -3.37780607054131      5.96232789198913     -1.51574415856094
  H   -4.58990371033177      7.03666266896145     -2.07545715500836
  H   -4.84731823974238      5.98389844842405     -0.72405240562097
  H   -4.73365664201053      5.38318740123318     -2.29973882208270
  N   -4.45940979718189      1.87711012663604     -1.99572887928537
  H   -4.70813431329586      2.60430243133226     -2.68762523559379
  H   -4.83470172942476      2.17486003515006     -1.09008350359264
  H   -3.43859206836149      1.83104831967476     -1.88056052447877
  H   -4.81400526907988      0.94362326787378     -2.30373638861927
  N   -2.79085643906850      2.44856291445214     -4.81837805875267
  H   -3.01401154370951      1.48670029421101     -4.51668856320689
  H   -2.55047687065460      3.03335443332819     -3.99347664882265
  H   -3.61020213745354      2.88042512866852     -5.28098103016882
  H   -1.94641296407566      2.41237353403713     -5.41103761416450
  N   0.39853126876869      0.74009655811752     -1.47767393854194
  H   0.71898826208950     -0.23922517070016     -1.52087740669020
  H   0.64314326706933      1.10637804551096     -0.55349051658497
  H   -0.62554319168054      0.76863946621664     -1.55131341391577
  H   0.80690264673897      1.26952107058205     -2.27727531945810
  N   -2.25184861490872      2.22385690932807      1.41644128495423
  H   -2.99995158212076      2.84855830074843      1.77265506629750
  H   -2.59025623396144      1.25115609783640      1.37019261664881
  H   -1.41133134573409      2.23110235133324      2.01788308152081
  H   -1.99506345232209      2.51300862031517      0.45672369305236
  N   -1.11428783990693     -1.81571633299015     -3.16450982507668
  H   -1.29181181873162     -1.70317232561029     -2.14972074582568
  H   -0.87180187468327     -0.90431889698248     -3.57973976977194
  H   -2.00220338390533     -2.14349361320867     -3.58083775579117
  H   -0.33159849622337     -2.48480965540499     -3.25763027031386
  N   -2.23493373321168     -0.78069631814044     -0.01063013782728
  O   -2.64705770481318     -0.65237665370343      1.13888419577346
  O   -1.57173079705407     -1.79719691015848     -0.33264321696155
  O   -2.44295994227420      0.08721399826002     -0.87093536899336
  N   -5.36992717924181      4.59340527495586     -4.67754177379998
  O   -5.21928101645048      4.13608682018266     -3.51113845371780
  O   -5.06306110790164      3.88981810285773     -5.64685360298569
  O   -5.81371563388673      5.72828337319939     -4.82829270993678
  N   0.41192267467506      0.62531635305857      2.43875017193920
  O   0.99429304681957     -0.29639270853562      3.03466550919637
  O   0.18970605218775      0.50934800688211      1.21380253538093
  O   0.04007416388707      1.63428123985744      3.04130011233455
  N   -1.92522131593187      3.99795005798486     -1.62364454339791
  O   -1.71751531734100      2.79119905526562     -1.35398844074728
  O   -2.26655124173585      4.30803011693673     -2.77783108729026
  O   -1.82369015325952      4.85777090438179     -0.75286391952721
  N   -4.72867358194781      4.39685148104585      1.05883649479363
  O   -4.34710990177336      3.97384161978390      2.15580971525215
  O   -5.24445055571307      5.51887824360879      0.95679037730649
  O   -4.57690826483345      3.69631386216201      0.03463163221381
  N   0.22227427918581      1.72233915915851     -4.53222627118402
  O   -0.03144325585014      2.41133996720219     -5.52365704800619
  O   1.22310810111540      1.95033330519528     -3.83458528547439
  O   -0.55918967599682      0.79812657508820     -4.21106946220631
  N   1.37404303675218     -3.12114048448738     -1.53630405703920
  O   1.38122764483626     -1.89222286925257     -1.31479022636689
  O   1.04627484421309     -3.55501551925841     -2.64601951113838
  O   1.68407083985758     -3.89576039761060     -0.61691741525515
  N   -4.15731343183477     -1.01429442329179     -3.48364629880152
  O   -5.18770920987386     -0.62629157867258     -2.91047217694782
  O   -3.89662370605299     -2.21770122740828     -3.57262831024421
  O   -3.35903095298059     -0.17969129055681     -3.96041434306631
  N   -5.23680185310770      8.29237368626865     -3.34457580374263
  H   -5.57072312748146      7.54833578319054     -3.96141610990850
  H   -4.57955426161586      8.85607470798483     -3.87496828611607
  H   -6.02917985949261      8.88303994574249     -3.11181155977065

80
 p=8 [(NH4NO3)p (NH3)(NO3)]-  ωB97X-D3/def2-SVPD
  N   6.12609435134135     -4.21166908980658     -2.34042861825446
  H   6.95744694165128     -4.23253218407987     -2.92427627816492
  H   5.42122521827179     -4.88605256251184     -2.70479871588041
  H   5.72741644936310     -3.24892219155830     -2.34161325988407
  H   6.37929918010661     -4.50521125224996     -1.36597033183977
  N   2.40883641606316      0.85365373116716      4.70000311402634
  H   2.43150027779185      1.63768236996750      4.03015339969533
  H   2.18578718641101      0.00300683687025      4.15963610567200
  H   1.66991145676704      0.98704615597173      5.41402747939275
  H   3.36251271325557      0.73826034200236      5.09647154780333
  N   2.21873358111340     -2.16289050508074     -1.24896104599439
  H   1.20051855528910     -2.00659183443030     -1.14090193593227
  H   2.68764906505943     -1.34942735018312     -1.67963789837935
  H   2.42170287244183     -3.02598405454388     -1.77678503619059
  H   2.62498918182947     -2.25566437227790     -0.30454518918561
  N   -0.61952219510228     -2.69567655587015      3.85068273768254
  H   -1.00629063331595     -2.25247472396498      4.69958748172303
  H   0.33224592831681     -2.33517359336125      3.71130257474111
  H   -1.15051638182433     -2.40951948243386      3.01322989002603
  H   -0.54306477556545     -3.72811304286342      3.90867697688495
  N   0.07623270131763      1.47986087297582      1.99434075427820
  H   0.51918120065707      2.41436281019046      1.91513294202511
  H   -0.25964076724846      1.29395849752078      2.95041386075453
  H   0.80223387740512      0.77113173077503      1.80031267193491
  H   -0.69946778488395      1.36683134103774      1.29206388871923
  N   4.27965699035972     -3.80720783208570      3.64204908637146
  H   3.89918619657457     -3.21926995729596      2.88617857714939
  H   4.91012373034950     -3.21443725046862      4.21021106722022
  H   4.78895705891071     -4.58539520816516      3.18868394970591
  H   3.47982486516511     -4.15500089996206      4.19805877260748
  N   4.77629784516086      0.75977424623991      1.11545422679135
  H   4.70151514329832      1.78768865672011      1.04616058207590
  H   5.43130704037200      0.36626796552119      0.41742881936388
  H   3.84536988179832      0.38772058929381      0.89323770826431
  H   4.99595346217281      0.46412377545781      2.07977260563526
  N   2.12306619487731     -5.14581091447492      0.63119538540087
  H   2.01258813357156     -5.70099392987335     -0.23833555839084
  H   1.47082094790483     -4.35172523015054      0.63958739064450
  H   3.10691104311820     -4.81083199415792      0.65731003421703
  H   1.97046478867418     -5.70775321731451      1.48963420737076
  N   -0.61291637102682     -2.15307329753106      0.55547796501001
  O   -1.52968244018091     -1.76278309695128      1.28685650408311
  O   -0.50114508300144     -1.70085559484112     -0.59997537475635
  O   0.20793116151010     -2.98529275302865      0.97859657491050
  N   1.32486672919407     -5.29718841354559      3.84744745442177
  O   1.70976306527565     -4.49862992422537      4.71789240279441
  O   0.12069564120589     -5.37196568930871      3.55636267755997
  O   2.15713479229036     -6.00242573996649      3.24716573395225
  N   5.19532121311435     -0.78945912053517      4.68058260946874
  O   5.67816821065063     -1.83047930574501      5.13518197048786
  O   4.84788322987428     -0.74270010755517      3.47793678635618
  O   5.02830276390866      0.20172978774881      5.40725590370714
  N   5.01622110963334     -0.79670468818690     -1.71884509277883
  O   4.02500967595185     -0.06055927529989     -1.55539509711016
  O   6.03711307733327     -0.62882887995367     -1.03979043970554
  O   4.95343912203467     -1.71287227966708     -2.55811987132791
  N   2.79580315068929      3.22714996576161      1.60350392642022
  O   3.72849949409347      3.44768022574588      0.82815989909825
  O   1.68003241334190      3.73945006293868      1.43641041155281
  O   2.97960900722907      2.44440059219043      2.56572421319270
  N   3.24993927891239     -5.75461175684086     -2.38102073726768
  O   4.25554453575311     -6.24753130451808     -2.91052263888065
  O   3.09862660721736     -4.51619892940861     -2.41433152370325
  O   2.41463533535573     -6.47140466698867     -1.81521060981423
  N   -0.54170864804848     -0.01269724947095      5.59297119906179
  O   -0.53492121992933      0.15366196117679      4.34990637012328
  O   0.10650895494391      0.75569874120262      6.31736260604198
  O   -1.17090059097186     -0.96146234921941      6.07022119777165
  N   5.81271390665310     -5.05235886472801      0.86282451347178
  O   4.81843307895613     -4.43883151821889      0.40999585625032
  O   6.82269365034793     -5.16126663969520      0.15098080355270
  O   5.78944700750427     -5.53344400415435      1.99679633587818
  N   2.36203900823853     -1.45008555189171      2.01551586363971
  O   3.05472244663313     -2.33598666784312      1.49693273080038
  O   1.98392161317044     -1.55978642415888      3.18714068784593
  O   2.06582762548862     -0.44572279745907      1.34386146143005
  N   -1.91527328814618      0.95783223987910      0.01250779335769
  H   -2.15883115842073      1.63385457133694     -0.70434613354692
  H   -2.77456884833171      0.62986359914311      0.44476905346553
  H   -1.50618219726867      0.13769845126663     -0.44071295689669
